# Supplementary material for: Novel type II toxin-antitoxin systems with VapD-like proteins
Source: mBio. 2025 Mar 7;16(4):e00003-25. doi: 10.1128/mbio.00003-25 (PMC11980593; doi:10.1128/mbio.00003-25)
Supplement: Table S1 — All identified VapD homologs and the results of the analysis of the adjacent genes. [file mbio.00003-25-s0002.xlsx]

## Sheet: Legend
Supplementary Table S1. Dataset of all identified VapD homologs and the results of the analysis of the adjacent genes
Contents:
Sheet	Description
VapD homologs	VapD homologs identified in this study
Adjacent genes	Proteins encoded within 8 open reading frames (ORFs) upstream or downstream of VapD homologs and the results of FlaGs clusterization
Fusion proteins	VapD homologs fused to putative antitoxins, identified via hmmscan
Outgroup	Cas2 proteins used as an outgroup for the rooting of the phylogenetic tree
Columns:
Column	Description
ID	NCBI Protein database accession number
Sequence range, 1-based	Coordinates of the amino acid sequence region used for the analysis. For proteins longer than 125 amino acids, regions aligned by PSI-BLAST were used; for proteins shorter than 125 amino acids, the full sequences were used. Proteins shorter than 47 amino acids were excluded
Organism	Taxonomic name of the organism
Representative sequence ID	NCBI Protein database accession number of the representative sequence
Representative sequence range, 1-based	Coordinates of the representative amino acid sequence region used for the analysis
This sequence is representative	Indicates whether the sequence is chosen as representative: "1" or "0"
Sequence	Amino acid sequence
Nucleotide ID	NCBI Nucleotide database accession number
Strand	DNA strand encoding the VapD homolog: "+" or "-"
Genomic coordinates, 1-based	Coordinates of the gene of the VapD homolog in the nucleotide record
IDs of proteins encoded by adjacent genes	NCBI Protein database accession numbers of proteins encoded within 8 open reading frames (ORFs) upstream or downstream of VapD homologs, delimited by ";". Proteins are listed according to the order of their genes in the nucleotide record 5' -> 3'. RNA genes and pseudogenes are listed without an accession number as follows: "pseudogene", "rRNA", "tRNA", "tmRNA", "SRP_RNA", "RNase_P_RNA"
FlaGs families of proteins encoded by adjacent genes	FlaGs families of proteins encoded within 8 open reading frames (ORFs) upstream or downstream of VapD homologs, delimited by ";". FlaGs families are numbered in descending order of size and listed according to the order of their genes. Query VapD homologs, RNA genes, and pseudogenes are listed without a FlaGs family as follows: "query", "pseudogene", "rRNA", "tRNA", "tmRNA", "SRP_RNA", "RNase_P_R…
Fusion sequence location relative to VapD	Location of the fused putative antitoxin relative to the VapD homolog: "N" or "C" for the corresponding terminus
hmmscan alignment coordinates, 1-based	Coordinates of the hmmscan alignment
hmmscan envelope coordinates, 1-based	Envelope coordinates from the hmmscan output
FlaGs family	FlaGs family of the putative antitoxin

## Sheet: VapD homologs
ID	Sequence range, 1-based	Organism	Representative sequence ID	Representative sequence range, 1-based	This sequence is representative	Sequence
AAX31294.1	1:91 (full)	Campylobacter jejuni subsp. jejuni 81-176	AAX31294.1	1:91 (full)	1	MLENGFEHRQYSGYTSKEPINERRVIRIVNKLTKKFTWLGECVKEFDITEIGEQYSLKETIQDLCAKDFHQKLKEFTEKTPKNQKLKDLER
EAH5223369.1	1:90 (full)	Campylobacter jejuni	AAX31294.1	1:91 (full)	0	LENGFEHRQYSGYTSKEPINERRVIRIVNKLTKKFTWLGECVKEFDITEIGEQYSLKETIQDLCAKDFHQKLKEFTEKTPKNQKLKDLER
EAI2849692.1	1:92 (full)	Campylobacter jejuni	AAX31294.1	1:91 (full)	0	FMLENGFEHRQYSGYTSKEPINERRVIRIVNKLTKKFTWLGECVKEFDITEIGEQYSLKETIQDLCAKDFHQKLKEFTEKTPKNQKLKDLER
HBD9098511.1	1:96 (full)	Campylobacter jejuni	AAX31294.1	1:91 (full)	0	LIKKFMLENGFEHRQYSGYTSKEPINERRVIRIVNKLTKKFTWLGECVKEFDITEIGEQYSLKETIQDLCAKDFHQKLKEFTEKTPKNQKLKDLER
MBX2069059.1	1:92 (full)	Campylobacter jejuni	AAX31294.1	1:91 (full)	0	PYSLIKKFMLENGFEHRQYSGYTSKEPINERRVIRIVNKLTKKFTWLGECVKEFDITEIGEQYSLKETIQDLCAKDFHQKLKEFTEKTPKNQ
ACF37113.1	1:117 (full)	Xylella fastidiosa	ACF37113.1	1:117 (full)	1	MDRRLIVFDLDTKLLEQHYHNSSWRNGYADIQRVLYRHRFNNIQGTVYLSERGVRQAHGTLALQEVAIRFQWFDKCVSNVQFYDLSDDFNAQFIIDGVTQAREVFERRIEMLRHPIA
AFK52660.1	1:68 (full)	Tistrella mobilis KA081020-065	AFK52660.1	1:68 (full)	1	MHAIAFDLDTEALKTACHNPSWQNAYNDIGKVLTTKGFLRQQGSVYFGNERVDPVTCVLAVMQAVEGS
AGC23530.1	1:106 (full)	Citrobacter freundii	AGC23530.1	1:106 (full)	1	MISTYRRSRSKIIMYAISFDLVVADTSTNHPKGVSQAYIDIATTLGNFGFQRVQGSLYTNHNEDMANLFNAMTALKAMSWFPKSVRDIRAFRIEQWSDFTKTIKTP
AGT74177.1	1:84 (full)	Helicobacter pylori SouthAfrica20	AGT74177.1	1:84 (full)	1	MRFLKKYGEPYNKAYDDLRQELELLGFENTQGSVYVNHSKENTLTQVYKVINKLSQIEWFKKSVRDIRAFKVEDFSDFTEIMKS
EQD88536.1	1:84 (full)	Helicobacter pylori SouthAfrica50	AGT74177.1	1:84 (full)	0	MRFLKKYGEPCNKAYDDLRQELELLGFENTQGSVYVNHSKENTLTQVYKVINKLSQIEWFKKSVRDIRAFKVEGFSDFTEIMKS
AIC11724.1	8:79	Xylella fastidiosa subsp. sandyi Ann-1	AIC11724.1	8:79	1	MIWIQGCYGYADIQRVLYRHRFNNIQGTVYLSERGVRQAHGTLALQEVAIRFQWFDKCVSNVKFYDLSDDFNAQFIIDGVTQAREAFERRIGMLRHQLLDAGLTSEKIEEIIGQQKFSLENVTQIALPNPDV
AIT41768.1	1:95 (full)	Pseudomonas sp. ZM1	AIT41768.1	1:95 (full)	1	MPMYAIAFDLDTETLKQAYPNPSYTNAYGDIRKVLEPLGFAWQQGSVYFGGAEMNAVKCVMAAQALSNNLPWFKASVRDIRMLRIEEMNDLEPAL
HBP1027127.1	1:93 (full)	Pseudomonas aeruginosa	AIT41768.1	1:95 (full)	0	MYAIAFDLDTETLKQAYPTPSYTNAYGDIRKVLEPLGFAWQQGSVYFGGAEMNAVKCVMAAQALSNQLSWFKASVRDIRMLRIEEMNDLEPAL
WP_031631703.1	1:93 (full)	Pseudomonas aeruginosa	AIT41768.1	1:95 (full)	0	MYAIAFDLDTETLKQAYPTPSYTNAYGDIRKVLEPLGFAWQQGSVYFGGAEMNAVKCVMAAQALSNNLPWFKASVRDIRMLRIEEMNDLEPAL
WP_042921703.1	1:93 (full)	MULTISPECIES: Pseudomonas aeruginosa group	AIT41768.1	1:95 (full)	0	MYAIAFDLDTETLKQAYPTPSYTNAYGDIRKVLEPLGFAWQQGSVYFGGAEMNAVKCVMAAQALSNQLAWFKASVRDIRMLRIEEMNDLEPAL
WP_057424788.1	1:93 (full)	MULTISPECIES: Pseudomonas syringae group	AIT41768.1	1:95 (full)	0	MYAIAFDLDTETLKQAYPTPSYTNAYGDIRKVLEPLGFAWQQGSVYFGGPEMNAVKCVMAAQALSRHLAWFKASVRDIRMLRIEEMNDLEPAL
WP_088193534.1	1:93 (full)	MULTISPECIES: unclassified Pseudomonas	AIT41768.1	1:95 (full)	0	MYAIAFDLDTETLKQAYPNPSYTNAYGDIRKVLEPLGFAWQQGSVYFGGAEMNAVKCVMAAQALSNNLPWFKASVRDIRMLRIEEMNDLEPAL
ALK10420.1	1:113 (full)	Blastochloris viridis	ALK10420.1	1:113 (full)	1	MATAVGIGHNRPRGGRVYAIVFDFDTEILKQTYPNQSWNNAYADVRNYLTSRGFEWKQGSAYFGDETVDAVKCVRVVQRLAKKFPWFTPAVRDIRMLRIEENNDLKVALEDED
ARE81497.1	9:99	Campylobacter helveticus	ARE81497.1	9:99	1	MAINLSRKAINFDLSTNKLKKYFSDTREAYGSIKNFMLKNGFEHRQYSGYTSIKPMSDKQINLLIKRLTKKCAWIGSCIKEFDVTDIGEQYSLKDTIQSLCTQELNKKINHNKNLQIQSNQKSQDIEL
WP_082200910.1	7:97	Campylobacter helveticus	ARE81497.1	9:99	0	MNLSRKAINFDLSTNKLKKYFSDTREAYGSIKNFMLKNGFEHRQYSGYTSIKPMSDKQINLLIKRLTKKCAWIGSCIKEFDVTDIGEQYSLKDTIQSLCTQELNKKINHNKNLQIQSNQKSQDIEL
WP_257418024.1	7:97	Campylobacter helveticus	ARE81497.1	9:99	0	MNLSRKAINFDLSTNKLKKYFSDTREAYGSIKNFMLKNGFEHRQYSGYTSIKPMSDKQINLLIKRLTKKCAWIGSCIKEFDVTDIGEQYSLKDTIQSLCTQELNKKINHNKDLQIQSNQKSQDIEL
ASN97397.1	1:70 (full)	Enterocloster bolteae	ASN97397.1	1:70 (full)	1	MNSGQKKGINFDLDTNALKIYYTEGDWRNAYHDVRNFLRKWPDEKGSADIYIGSYEGRSAEAGSFGYLLY
AWN54149.1	1:97 (full)	Methylobacterium sp. 17Sr1-1	AWN54149.1	1:97 (full)	1	MYAICFDLDTETLKHQYHNPSWQNGDQDIVRVLERRGFDRQRGSVSFGNDQVDPVRCVPAIQDVARECPWFRADVVDVRMLRIEENTDLLPALQPLP
AWX42559.1	1:124 (full)	Metamycoplasma cloacale	AWX42559.1	1:124 (full)	1	MYGIIFYLDKEVLKKTYGVDKNHHDAYEEIRSILREYGFHWLSNSFYYGRGLNNLLQTFQAVKHLKEKEWFATSLVTLHIFKMEDLSNFTEYVKSDKELILCSPFLEDESDIEKGKTKNRKPLL
AWX69543.1	1:123 (full)	Metamycoplasma anseris	AWX69543.1	1:123 (full)	1	MYGLIFYLNKDVLKEAYGLEKNHHDAYEEIRDILRHYGFHWLSNSFYFSRGLNKLVHVFQAVKHLKGKEWFVKSLVSLNVFKMEDMSDFTEYIRSDKELILLGEEEDDTDIEKGKTKYKRPLL
AXE61043.1	1:102 (full)	Mycoplasma phocidae	AXE61043.1	1:102 (full)	1	MYGLVFYLNKEVLKKAYGLEKNYKQAYEDVRDILRHYGFHWLSNSFYFSRSINNLKQIFQAIQHLKKLNWFVESLVSLHIFKMEDLSNFTEYMSSSTDSFDE
WP_169580185.1	1:102 (full)	Mycoplasma phocoeninasale	AXE61043.1	1:102 (full)	0	MYGLVFYLNKEVLKKAYGLEKNYKQAYEDVRDILRHYGFHWLSNSFYFSRSINNLKQIFQAIQHLKKIDWYVESLVSLHIFKMEDLSNFTEYMSSSTDSFEE
AZZ65344.1	1:98 (full)	Metamycoplasma phocicerebrale	AZZ65344.1	1:98 (full)	1	MYGLVFYLKKEILMREYDQGESDYKQAYEDIRDILRHYGFHWLSNSFYFSRSINNLLQITKALQHIKSISWFKKALVSLHVFKMEDLSNFTEYIIGEE
BAJ55547.1	1:75 (full)	Helicobacter pylori F16	BAJ55547.1	1:75 (full)	1	MYAVTFDLDTNCLNESAVNLSKVYSDIRKFMEQHGFKWQQGSVYFGDEAINAVTCVATVQILAKQIPSFAICVKM
WP_042630042.1	1:77 (full)	Helicobacter pylori	BAJ55547.1	1:75 (full)	0	MYAVTFDLDTNCLNENAVNLSKVYSDIAKFMEQHGFKWQQGSVYFGDETINAVTCVATVQILAKQIPSFAVCVKIVL
WP_245058116.1	1:82 (full)	Helicobacter pylori	BAJ55547.1	1:75 (full)	0	MYAVTFDLDTNCLNENAVNLSKVYSNIRKFMEQHGFKWQQGSVYFGDETINAVTCVATVQILAKQIPSFAICVKDVRMLKIE
BAW58146.1	1:78 (full)	Helicobacter pylori	BAW58146.1	1:78 (full)	1	MNLSKVYSDIRKFMEQHGFKWQQDSVYFGDETINAVTCVATVQILAKQIPSFAICVKDVRMLKIEENNDLMSAIKIVL
EJB53364.1	1:78 (full)	Helicobacter pylori Hp H-28	BAW58146.1	1:78 (full)	0	MNLSKVYSDIAKFMEQHGFKWQQGSVYFGDETINAVTCVATVQILAKQIPSFAVCVKDVRMLKIEENNDLMPAIKIVL
GHR83891.1	1:78 (full)	Helicobacter pylori	BAW58146.1	1:78 (full)	0	MNLSKVYFDIRKFMEQHGFKWQQGSVYFGDETINAVTCVATVQILAKQIPSFAICVKDVRMLKIEENNDLMPAIKIVL
PXA09315.1	1:83 (full)	Staphylococcus pseudintermedius	BAW58146.1	1:78 (full)	0	MNGNAVNLSKVYSDIRKFMEQHGFKWQQGSVYFGDETINAVTCVATVQILAKQIPSFAVCVKDVRMLKIEENNDLMPAIKIVL
WP_206781165.1	1:84 (full)	Staphylococcus pseudintermedius	BAW58146.1	1:78 (full)	0	CLNGNAVNLSKVYSDIRKFMEQHGFKWQQGSVYFGDETINAVTCVATVQILAKQIPSFAVCVKDVRMLKIEENNDLMPAIKIVL
BBK44851.1	1:109 (full)	Stella vacuolata	BBK44851.1	1:109 (full)	1	MYAIAFDLDTDTLERTYHNASWRNAYEDIRRVLAEHAFDRQQGSVYFGDAEKVDPVRCVLAVQDLTRRYPWFAAAVNDIRMLRIEENNDLRPAIEDMVAAAGRPTSRGE
BDI74857.1	1:93 (full)	Paraprevotella clara	BDI74857.1	1:93 (full)	1	MFAISFDMTVSELEACYGKPYNRAYYEIKESLKKNDFNWIQGSTYLTVNGNLGNLYKAINDLSKFEWFRKSVRDIRAYKVEDWSDFTQIVKNA
BDV34653.1	1:107 (full)	Methylocystis sp. SS37A-Re	BDV34653.1	1:107 (full)	1	MTYAIAFDLDTDTLQQLYPSPSWNNAYADIRRFLEENGFDHKQGSVYFGDDSIDAVTCVVVAQKLADAFDWFQPSVQDIRMLRIEDNNDLLPALTLRDRRGSAKKGK
BDW76921.1	1:64 (full)	Bacteroides finegoldii DSM 17565	BDW76921.1	1:64 (full)	1	MLRQYEFYNTQGSVYLTEKTDMANLFRAIDALKRIPWFQASVRDLRAFRVEDWSNFTDFIKENK
CAA2106565.1	1:92 (full)	Methylobacterium bullatum	CAA2106565.1	1:92 (full)	1	MFAIAFDLVVAEAQTHHPKGVSQAYSDIRTTLSGHGFDWVQGSLYTSKDEDLAKLFSAITALKRLSWFPQSVRDIRAFRVEQWSDFTALIKS
WP_056149294.1	1:92 (full)	MULTISPECIES: Methylobacterium	CAA2106565.1	1:92 (full)	0	MFAIAFDLAVAEAQTQHPKGVSQAYSDIRTTLSGHGFDWVQGSLYTSKDEDLAKLFSAITALKGLSWFQQSVRDIRAFRVEQWSDFTALIKS
WP_056159136.1	1:92 (full)	Methylobacterium sp. Leaf106	CAA2106565.1	1:92 (full)	0	MFAIAFDLVVAEAQTHHPKGVSQAYSDIRTTLSGHGFDWVQGSLYTSKDEDLAKLFSAITALKGLGWFQQSVRDIRAFRVEQWSDFTALIKS
WP_056256836.1	1:92 (full)	Methylobacterium sp. Leaf93	CAA2106565.1	1:92 (full)	0	MFAIAFDLVVAEAQTHHPKGVSQAYSDIRTTLSGHGFDWVQGSLYTSKDEDLAKLFSAITALKGLSWFQQSVRDVKAFRVEQWSDFTALIKS
WP_056423922.1	1:92 (full)	MULTISPECIES: unclassified Methylobacterium	CAA2106565.1	1:92 (full)	0	MFAIAFDLVVAEAQIHHPKGVSQAYTDIRTTLSGHGFDWVQGSLYTSKDEDLAKLFSAITALKGLSWFPLSVRDIRAFRVEQWSNFTALIKG
WP_238202541.1	1:92 (full)	Methylobacterium marchantiae	CAA2106565.1	1:92 (full)	0	MFAIAFDLVVAEAQVHHPKGVSQAYSDIRTTLSGHGFDWVQGSLYTSKDEDLAKLFSAIMALKSLTWFPQSVRDIRAFRVEQWSDFTPSIKS
CAA6822863.1	1:108 (full)	uncultured Sulfurovum sp.	CAA6822863.1	1:108 (full)	1	MAYGIAFDIDTNCYKDFIKEKFPELDEMEALKKATSRLTNVYKEVEDAMYRAGFIRLQGSVYRTEDKDDIDSIFDAVAELSTIEGLKECVKSVHGFRMDGWSDIKKRI
CAC9931074.1	1:95 (full)	Peptoniphilus coxii	CAC9931074.1	1:95 (full)	1	MYAIVLDLNFEILKNHFEDPHKIAFDEISHELKGFAFERTTGNIYIHRLEKDGLRDLYCAINSLSKISWLKESLRELHAFKIEDWSNFTSIIKES
CAJ99816.1	1:78 (full)	Helicobacter acinonychis str. Sheeba	CAJ99816.1	1:78 (full)	1	MNLSKVYSDIRKFMEQHAFKWQQGGMCFGDETINAVTCVATVQILAKQIPCFANCVKDVRMLKVEENNDLMPAIKIVL
CBL28245.1	1:98 (full)	Fretibacterium fastidiosum	CBL28245.1	1:98 (full)	1	MSVYAIAFDLKVAELKKNYGDPYNGAYQEINEELKKAGFEWTQGSVYLSMKDGDNLTAVYKAINALSRIEWFKNSVRDIRAFKVEDWSDFTDVVKGLA
WP_208872943.1	1:96 (full)	Fretibacterium fastidiosum	CBL28245.1	1:98 (full)	0	MYAIAFDLKVAELKKNYGDPYNGAYQEINEELKKAGFEWTQGSVYLSMKDGDNLTAVYKAINALSRIEWFKNSVRDIRAFKVEDWSDFTDVVKGLA
CBX21459.1	1:122 (full)	Neisseria lactamica Y92-1009	CBX21459.1	1:122 (full)	1	MSRYLITFDMDTNCLKDNYHGNSYNNAYSDIKTILARHGFENIQGSVYVGREGISEAHGTIAIQELTARFVWFYSCISNIKFYRLESDLNAQFIADGVYQAKQAFLQRVEQVRMSPNRSWIV
CCP10165.1	1:123 (full)	Stenotrophomonas maltophilia SKK35	CCP10165.1	1:123 (full)	1	MGRYDPVIHRLAEEAAKESLTQSLPKDASRMYAIAFDLDQRALQANYHVASYQNAYADIGRVLVARGFNRQQGSVYFGGPTVTAVSCVLAAQALSSAFPWFKPSVTDIRMLRIEEFNDLFPAL
WP_229766858.1	1:123 (full)	Stenotrophomonas maltophilia	CCP10165.1	1:123 (full)	0	MGRYDPVIHRLAEEAAKESFTHSLPKDASRMYAIAFDLDQRALQANYHVASYQNAYADIGRVLVARGFNRQQGSVYFGGPTVTAVSCVLAAQALSAAFPWFKPSVTDIRMLRIEEFNDLFPAL
CCY60697.1	18:108	Clostridium sp. CAG:264	CCY60697.1	18:108	1	MVETRTEKDSRRITKKQISFDLDTKVAKAILGKSNYIKAYLDIRKFMEKEGWKHIEGSVYMSKSPMSNIMVLNMLKKLKKEHPYLTKCFREIHQADVSKVHSLSKQFEYDGTPGRFAKPELTQKMKPKHRSR
CDC29181.1	1:93 (full)	Prevotella sp. CAG:386	CDC29181.1	1:93 (full)	1	MYAIAFDMVISDLQKYYGEPYNKAYYEIKELLKKNGFEWVQGSTYMTMNDDLTALVKTVMELSKIEWFKKSVRDLRGFKVESWSNFTDLVKNS
MBD8971936.1	1:93 (full)	Prevotella sp.	CDC29181.1	1:93 (full)	0	MHAIAFDMVISDLQKYYGEPYNKAYYEIKELLKKNGFEWEQGNTYMTMNDDLAALVKTVMELSKIEWFKKSVRDLRGFKVESWSNFTDLVKNS
WP_022120086.1	1:93 (full)	MULTISPECIES: Prevotella	CDC29181.1	1:93 (full)	0	MYALAFDMVISDLQKYYGEPYNKAYYEIKELLKKNGFEWVQGSTYMTMNDDLTALVKTVMELSKIEWFKKSVRDLRGFKVESWSNFTDLVKNS
WP_117729617.1	1:93 (full)	Prevotella copri	CDC29181.1	1:93 (full)	0	MYALAFDLIISDLQKYYGEPYNKAYYEIKELLKKNGFEWVQGSTYMTMNDDLTALVKTVMELSKIEWFKKSVRDLRGFKVECWSNFTDLVKNS
WP_118066779.1	1:93 (full)	Prevotella copri	CDC29181.1	1:93 (full)	0	MYALAFDLVISDLQKYYGEPYNKAYYEIKELLKKNGFEWVQGSTYMTMNDDLTALVKTVMELSKIEWFKKSVRDLRGFKVESWSNFTDLVKNS
WP_118119794.1	1:93 (full)	Prevotella sp. AM42-24	CDC29181.1	1:93 (full)	0	MYALAFDMVISDLQKYHGEPYNKAYYEIKELLKKNGFEWVQGSTYMTTNDDLTALVKTVMELSKIEWFKKSVRDLRGFKVESWSNFTDLVKNS
WP_118254575.1	1:93 (full)	Prevotella copri	CDC29181.1	1:93 (full)	0	MYALAFDLIISDLQKYYGEPYNKAYYEIKELLKKNGFEWVQGSTYMTMNDDLTALVKTVMELSKIEWFKKSVRDLRGFKVESWSNFTDLVKNS
WP_217757624.1	1:93 (full)	Prevotella copri	CDC29181.1	1:93 (full)	0	MYAIAFDMVISDLQKYYGEPYNKAYYEIKELLKKNGFEWVQGSTYMTMNDDLTALVKTVMELSKIEWFKKSVRDLRGFKVESWSNFTDLVKHS
WP_233400299.1	1:93 (full)	Prevotella copri	CDC29181.1	1:93 (full)	0	MYALAFNLVISDLQKYYGEPYNKAYYEIKELLKKNGFEWVQGSTYMTMNDDLTALVKTVMELSKIEWFKKSVRDLRGFKVESWSNFTDLVKNS
CDD10231.1	1:99 (full)	Phascolarctobacterium succinatutens CAG:287	CDD10231.1	1:99 (full)	1	MKLPSLQSAYAIILDFDKTNLSLPYDEALSNIRNVIVQFQFKPLTNNVYVCTSSKNQLALLYMLVQELSNITWLRSSLVTLKAFKIDNISDFTDIIKGK
CDE43797.1	1:94 (full)	Clostridium sp. CAG:411	CDE43797.1	1:94 (full)	1	MYAIAFDLKIDDLKKNYGEPYNGAYDEVRQELETLGFEWTQGSVYINSDSNNSLTTVYKAINRLSQIDWFKKSVRDIRAFKVEDWSDFTEIVKG
CVH79341.1	1:113 (full)	Clostridiales bacterium CHKCI006	CVH79341.1	1:113 (full)	1	MQTEEKSRMALNFDLNLHLLKKHYPSKRYTKAYKDIERFLNDYDFIHRQQSGYVSRLPMSMVNLLSVVKRLSKEFYWLTLCAQVFDVTVVLEEFSLLKHIAQSSSLNEVSDSL
DAB17396.1	1:99 (full)	Candidatus Gastranaerophilales bacterium HUM_18	DAB17396.1	1:99 (full)	1	MYAIVFDLDTDKLKALYYNTSWNNAYKDIEKVLVKEGFKRQQESVYFGDKDKINAVSCVLAVQKLAKQLTWFSESVKDIQMLRIEENSDLGKAIKNTYL
EAA4674011.1	4:93	Salmonella enterica subsp. enterica	EAA4674011.1	4:93	1	MSRYLITFDMDTNCLKSNYHSNNYNNAYADIQRILGRYGFDNIQGSVYLGHDNVSEAHGTLAIQEITARFDWFHTCVSNIKFYRLESDLNAQFIADGVHQAKQAFLQRVEQLKKSLVQAGLTQQQIDEVIKQQQFELEGLPLKINA
WP_204154911.1	4:93	Moraxella osloensis	EAA4674011.1	4:93	0	MSRYLITFDMDTNCLKNNYHSNNYNNAYADIQRILGRYGFDNIQGSVYLGHDNVSEAHGTLAIQEITARFDWFHTCVSNIKFYRLESDLNAQFIADGVHQAKQAFLQRVEQLKKSLVQAGLTDQQIDDVIKQQQFELEGLPLKINA
EAH5200014.1	1:115 (full)	Campylobacter upsaliensis	EAH5200014.1	1:115 (full)	1	MKKRKAINFDLSTEELKKHFGDTREPYSQIKNFMLENGFEHRQYSGYASIEVMSDRQIAKIARKLNDKFAWISSCIQEFDVTDIGEQYSLSHIFKDNQTLSQTKNLQKDSKQEQI
EAH5200919.1	1:81 (full)	Campylobacter upsaliensis	EAH5200919.1	1:81 (full)	1	MAINLSRKAINFDLSTNKLKKYFSDTREAYGSIKNFMLKNGFEHRQYSGYTSIKPMSDKQINLLIKRLTKKCAWIGSCIKE
EFO9299926.1	1:82 (full)	Campylobacter upsaliensis	EAH5200919.1	1:81 (full)	0	MAINLSRKAINFDLSTNKLKKYFSDTREAYGSIKNFMLKNGFEHRQYSGYTSIKPMSDKQINLLIKRLTKKCAWIGSCIKEF
EAH5368157.1	1:125 (full)	Campylobacter jejuni	EAH5368157.1	1:125 (full)	1	MGINRKAINFDLSTKSLEKYFKDTREPYSLIKKFMLENGFEHRQYSGYTSKEPIDERRVARIVTKLAKKFTWFGECVKEFDITEIGEQYSLKDTIQNLCIKEINKQAGYNKDFHGKFKEFTQKTP
EAI2480773.1	1:123 (full)	Campylobacter jejuni	EAH5368157.1	1:125 (full)	0	MGINRKAINFDLSTKSLEKYFKDTREPYSLIKKFMLENGFEHRQYSGYTSKEPIDERRVARIVTKLAKKFTWFGECVKEFDITEIGEQYSLKDTIQNLCIKEINKQAGYNKDFHGKFKEFTQK
EAJ1286366.1	1:114 (full)	Campylobacter jejuni	EAH5368157.1	1:125 (full)	0	MGINRKAINFDLSTKSLEKYFKDTREPYSLIKKFMLENGFEHRQYSGYTSKEPIDERRVARIVTKLAKKFTWFGECVKEFDITEIGEQYSLKDTIQNLCIKEINKQAGYNKDFH
EAJ5916232.1	1:124 (full)	Campylobacter jejuni	EAH5368157.1	1:125 (full)	0	MGINRKAINFDLSTKSLEKYFKDTREPYSLIKKFMLENGFEHRQYSGYTSKEPIDERRVTRIVAKLAKKFTWFGECVKEFDITEIGEQYSLKDTIQNLCIKEINKQAGYNKDFHGKFKEFTQKT
EAK2285767.1	1:122 (full)	Campylobacter jejuni	EAH5368157.1	1:125 (full)	0	MGINRKAINFDLSTKSLEKYFKDTREPYSLIKKFMLENGFEHRQYSGYTSKEPIDERRVARIVTKLAKKFTWFGECVKEFDITEIGEQYSLKDTIQNLCIKEINKQAGYNKDFHGKFKEFTQ
EAL1238903.1	1:116 (full)	Campylobacter jejuni	EAH5368157.1	1:125 (full)	0	MGINRKAINFDLSTKSLEKYFKDTREPYSLIKKFMLENGFEHRQYSGYTSKEPIDERRVARIVTKLAKKFTWFGECVKEFDITEIGEQYSLKDTIQNLCIKEINKQAGYNKDFHGK
EAL6058775.1	1:121 (full)	Campylobacter jejuni	EAH5368157.1	1:125 (full)	0	MGINRKAINFDLSTKSLEKYFKDTREPYSLIKKFMLENGFEHRQYSGYTSKEPIDERRVARIVTKLAKKFTWFGECVKEFDITEIGEQYSLKDTIQNLCIKEINKQAGYNKDFHGKFKEFT
EAL6252805.1	1:119 (full)	Campylobacter coli	EAH5368157.1	1:125 (full)	0	MGINRKAINFDLSTKSLEKYFKDTREPYSLIKKFMLENGFEHRQYSGYTSKEPIDERRVARIVTKLAKKFTWFGECVKEFDITEIGEQYSLKDTIQNLCIKEINKQAGYNKDFHGKFKE
EAL6661143.1	1:124 (full)	Campylobacter coli	EAH5368157.1	1:125 (full)	0	MGINRKAINFDLSTKSLEKYFKDTREPYSLIKKFMLENGFEHRQYSGYTSKEPIDERRVARIVTKLAKKFTWFGECVKEFDITEIGEQYSLKDTIQNLCIKEINKQAGYNKDFHGKFKEFTQKT
EDH3403360.1	1:117 (full)	Campylobacter coli	EAH5368157.1	1:125 (full)	0	MGINRKAINFDLSTKSLEKYFKDTREPYSLIKKFMLENGFEHRQYSGYTSKEPIDERRVARIVTKLAKKFTWFGECVKEFDITEIGEQYSLKDTIQNLCIKEINKQAGYNKDFHGKF
EEA8539155.1	1:125 (full)	Campylobacter jejuni	EAH5368157.1	1:125 (full)	0	MGINRKVINFDLSTKSLEKYFKDTREPYSLIKKFMLENGFEHRQYSGYTSKEPIDERRVARIVTKLAKKFTWFGECVKEFDITEIGEQYSLKDTIQNLCIKEINKQAGYNKDFHGKFKEFTQKTP
EHD1274942.1	1:121 (full)	Campylobacter jejuni	EAH5368157.1	1:125 (full)	0	MGINRKAINFDLSTKSLEKYFKDTREPYSLIKKFMLENGFEHRQYSGYTSKEPIDERRVTRIVAKLAKKFTWFGECVKEFDITEIGEQYSLKDTIQNLCIKEINKQAGYNKDFHGKFKEFT
EAI4184736.1	1:94 (full)	Campylobacter coli	EAI4184736.1	1:94 (full)	1	MGINRKAINFDLSTKSLEKYFKDTREPYSLIKKFMLENGFEHRQYSGYTSKEPIDERRVARIVTKLAKKFTWFGKFKEFTQKTPKNQKLKDLER
EAI4929077.1	1:125 (full)	Campylobacter jejuni	EAI4929077.1	1:125 (full)	1	MGINRKAINFDLSTKSLEKYFKDTREPYSLIKKFMLENGFEHRQYSGYTSKEPIDERRVARIVTKLAKKFTWFGECVKEFDITEIGEQYSLKETIQDLCAKDFHQKLKEFTEKTPKNQKLKDLER
EAH7888209.1	1:125 (full)	Campylobacter coli	EAI4929077.1	1:125 (full)	0	MGINRKAINFDLSTKSLEKYFKDTREPYSLIKKFMLENGFEHRQYSGYTSKEPIDERRVTRIVAKLAKKFTWFGECVKEFDITEIGEQYSLKETIQDLCTKDFHQKLKEFIEKTPKNQKLKDLER
EAH8887908.1	1:125 (full)	Campylobacter coli	EAI4929077.1	1:125 (full)	0	MGINRKAINFDLSTKSLEKYFKDTREPYSLIKKFMLENGFEHRQYSGYTSKEPIDERRVARIVTKLAKKFTWLGECVKEFDITEIGEQYSLKETIQDLCTKDFHQKLKEFIEKTPKNQKLKDLER
EAH8957695.1	1:125 (full)	Campylobacter coli	EAI4929077.1	1:125 (full)	0	MGINRKAINFDLSTKSLEKYFKDTREPYSLIKKFMLENGFEHRQYSGYTSKEPINERRVIRIVNKLTKKFTWLGECVKEFDITEIGEQYSLKETIQDLCAKDFHQKLKEFTQKTPKNQKLKDLER
EAH8982802.1	1:125 (full)	Campylobacter coli	EAI4929077.1	1:125 (full)	0	MGINRKAINFDLSTKSLEKYFKDTREPYSLIKKFMLENGFEHRQYSGYTSKEPINERRVIRIVNKLTKKFTWLGECVKEFDTTEIGEQYSLKETIQDLCTKDFHQKLKEFIEKTPKNQKLKDLER
EAI0065427.1	1:121 (full)	Campylobacter jejuni	EAI4929077.1	1:125 (full)	0	MGINRKAINFDLSTKSLEKYFKDTREPYSLIKKFMLENGFEHRQYSGYTSKEPINERRVIRIVNKLTKKFTWLGECVKEFDITEIGEQYSLKETIQDLCAKDFHQKLKEFTEKTPKNQKLK
EAI0960344.1	1:125 (full)	Campylobacter jejuni	EAI4929077.1	1:125 (full)	0	MGINRKAINFDLSTKSLEKYFKDTREPYSLIKKFMLENGFEHRQYSGYTSKEPIDERRVIRIVNKLTKKFTWLGECVKEFDITEIGEQYSLKETIQDLCAKDFHQKLKEFTEKTPKNQKLKDLER
EAI2113117.1	1:125 (full)	Campylobacter jejuni	EAI4929077.1	1:125 (full)	0	MGINRKAINFDLSTKSLEKYFKDTREPYSLIKKFMLENGFEHRQYSGYTSKEPINERRVIRIVNKLTKKFTWLGECVKEFDITEIGEQYNLKETIQDLCAKDFHQKLKEFTEKTPKNQKLKDLER
EAI2415370.1	1:119 (full)	Campylobacter coli	EAI4929077.1	1:125 (full)	0	MGINRKAINFDLSTKSLEKYFKDTREPYSLIKKFMLENGFEHRQYSGYTSKEPINERRVIRIVNKLTKKFTWLGECVKEFDITEIGEQYSLKETIQDLCTKDFHQKLKEFIEKTPKIKS
EAI2712153.1	1:125 (full)	Campylobacter jejuni	EAI4929077.1	1:125 (full)	0	MGINRKAINFDLSTKSLEKYFKDTREPYSLIKKFMLENGFEHRQYSGYTSKEPINERRVIRIVNKLTKKFTWLGECIKEFDITEIGEQYSLKETIQDLCAKDFHQKLKEFTEKTPKNQKLKDLER
EAI9444170.1	1:123 (full)	Campylobacter coli	EAI4929077.1	1:125 (full)	0	MGINRKAINFDLSTKSLEKYFKDTREPYSLIKKFMLENGFEHRQYSGYTSKEPINERRVIRIVNKLTKKFTWLGECVKEFDITEIGEQYSLKETIQDLCTKDFHQKLKEFIEKTPKNQKLKDL
EAJ4739829.1	1:119 (full)	Campylobacter jejuni	EAI4929077.1	1:125 (full)	0	MGINRKAINFDLSTKSLEKYFKDTREPYSLIKKFMLENGFEHRQYSGYTSKEPINERRVIRIVNKLTKKFTWLGECVKEFDITEIGEQYSLKETIQDLCAKDFHQKLKEFTEKTPKNQK
EAJ5432700.1	1:121 (full)	Campylobacter jejuni	EAI4929077.1	1:125 (full)	0	MGINRKAINFDLSTKSLEKYFKDTREPYSLIKKFMLENGFEHRQYSGYTSKEPINERRVIRIVNKLTKKFTWLGECVKEFDITEIGEQYSLKETIQDLCTKDFHQKLKEFIEKTPKNQKLK
EAJ7010166.1	1:125 (full)	Campylobacter coli	EAI4929077.1	1:125 (full)	0	MGINRKAINFDLSTKSLEKYFKDTREPYSLIKKFMLENGFEHRQYSGYTSKEPIDERRVARIVTKLAKKFTWFGECVKEFDITEIGEQYSLKETIQDLCTKDFHQKLKEFIEKTPKNQKLKDLER
EAK7735745.1	1:125 (full)	Campylobacter jejuni	EAI4929077.1	1:125 (full)	0	MGINREAINFDLSTKSLEKYFKDTREPYSLIKKFMLENGFEHRQYSGYTSKEPINERRVIRIVNKLTKKFTWLGECVKEFDITEIGEQYSLKETIQDLCAKDFHQKLKEFTEKTPKNQKLKDLER
EAL3791429.1	1:125 (full)	Campylobacter coli	EAI4929077.1	1:125 (full)	0	MGINRKVINFDLSTKSLEKYFKDTREPYSLIKKFMLENGFEHRQYSGYTSKEPIDERRVARIVTKLAKKFTWFGECVKEFDITEIGEQYSLKETIQDLCTKDFHQKLKEFIEKTPKNQKLKDLER
EAL4987437.1	1:122 (full)	Campylobacter coli	EAI4929077.1	1:125 (full)	0	MGINRKAINFDLSTKSLEKYFKDTREPYSLIKKFMLENGFEHRQYSGYTSKEPINERRVIRIVNKLTKKFTWLGECVKEFDITEIGEQYSLKETIQDLCTKDFHQKLKEFIEKTPKNQKLKD
ECK7540051.1	1:125 (full)	Campylobacter jejuni	EAI4929077.1	1:125 (full)	0	MGINRKAINFDLSTKSLEKYFKDTREPYSLIKKFMLENGFEHRQYSGYTSKEPINERRVIRIVNKLTKKFTWFGECVKEFDITEIGEQYSLKETIQDLCAKDFHQKLKEFTEKTPKNQKLKDLER
ECQ9305440.1	1:119 (full)	Campylobacter jejuni	EAI4929077.1	1:125 (full)	0	MGINRKAINFDLSTKSLEKYFKDTREPYSLIKKFMLENGFEHRQYSGYTSKEPINERRVIRIVNKLTKKFTWLGECVKEFDITEIGEQYSLKETIQDLCAKDFHQKLKEFTEKTPKIKS
ECR0943839.1	1:125 (full)	Campylobacter coli	EAI4929077.1	1:125 (full)	0	MGINRKAINFDLSTKSLEKYFKDTREPYSLIKKFMLENGFEHRQYSGYTSKEPINERRVIRIVNKLTKKFTWLGECVKEFDITETGEQYSLKETIQDLCTKDFHQKLKEFIEKTPKNQKLKDLER
ECV6531665.1	1:115 (full)	Campylobacter coli	EAI4929077.1	1:125 (full)	0	MGINRKAINFDLSTKSLEKYFKDTREPYSLIKKFMLENGFEHRQYSGYTSKEPINERRVIRIVNKLTKKFTWLGECVKEFDITEIGEQYSLKETIQDLCTKDFHQKLKEFIEKTP
EDN2796445.1	1:125 (full)	Campylobacter jejuni	EAI4929077.1	1:125 (full)	0	MGINRKAINFDLSTKSLEKYFKDTREPYSLIKKFMLENGFEHRQYSGYTLKEPINERRVIRIVNKLTKKFTWLGECVKEFDITEIGEQYSLKETIQDLCAKDFHQKLKEFTEKTPKNQKLKDLER
EDO6913582.1	1:125 (full)	Campylobacter coli	EAI4929077.1	1:125 (full)	0	MGINRKAINFDLSTKSLEKYFKDTREPYSLIKKFMLENGFEHRQYSGYTSKEPINERRVIRIVNKLTKKFTWLDECVKEFDITEIGEQYSLKETIQDLCAKDFHQKLKEFTEKTPKNQKLKDLER
EFN0475892.1	1:125 (full)	Campylobacter coli	EAI4929077.1	1:125 (full)	0	MGINRKVINFDLSTKSLEKYFKDTREPYSLIKKFMLENGFEHRQYSGYTSKEPINERRVIRIVNKLTKKFTWLGECVKEFDITEIGEQYSLKETIQDLCTKDFHQKLKEFIEKTPKNQKLKDLER
EFQ5972162.1	1:114 (full)	Campylobacter jejuni	EAI4929077.1	1:125 (full)	0	MGINRKAINFDLSTKSLEKYFKDTREPYSLIKKFMLENGFEHRQYSGYTSKEPINERRVIRIVNKLTKKFTWLGECVKEFDITEIGEQYSLKETIQDLCAKDFHQKLKEFTEKT
EGC0954858.1	1:125 (full)	Campylobacter jejuni	EAI4929077.1	1:125 (full)	0	MGINRKAINFDLSTKNLEKYFKDTREPYSLIKKFMLENGFEHRQYSGYTSKEPINERRVIRIVNKLTKKFTWLGECVKEFDITEIGEQYSLKETIQDLCAKDFHQKLKEFTEKTPKNQKLKDLER
EGS7836918.1	1:116 (full)	Campylobacter coli	EAI4929077.1	1:125 (full)	0	MGINRKAINFDLSTKSLEKYFKDTREPYSLIKKFMLENGFEHRQYSGYTSKEPINERRVIRIVNKLTKKFTWLGECVKEFDITEIGEQYSLKETIQDLCTKDFHQKLKEFIEKTPK
EHO6398879.1	1:121 (full)	Campylobacter coli	EAI4929077.1	1:125 (full)	0	RKAINFDLSTKSLEKYFKDTREPYSLIKKFMLENGFEHRQYSGYTSKEPINERRVIRIVNKLTKKFTWLGECVKEFDITEIGEQYSLKETIQDLCAKDFHQKLKEFTEKTPKNQKLKDLER
EIC6429545.1	1:120 (full)	Campylobacter jejuni	EAI4929077.1	1:125 (full)	0	MGINRKAINFDLSTKSLEKYFKDTREPYSLIKKFMLENGFEHRQYSGYTSKEPINERRVIRIVNKLTKKFTWLGECVKEFDITEIGEQYSLKETIQDLCTKDFHQKLKEFIEKTPKNQKL
EIO3413061.1	1:120 (full)	Campylobacter coli	EAI4929077.1	1:125 (full)	0	MGINRKAINFDLSTKSLEKYFKDTREPYSLIKKFMLENGFEHRQYSGYTSKEPINERRVIRIVNKLTKKFTWLGECVKEFDITEIGEQYSLKETIQDLCAKDFHQKLKEFTEKTPKNQKL
EIT2298827.1	1:125 (full)	Campylobacter jejuni	EAI4929077.1	1:125 (full)	0	MGINRKVINFDLSTKSLEKYFKDTREPYSLIKKFMLENGFEHRQYSGYTSKEPINERRVIRIVNKLTKKFTWLGECVKEFDITEIGEQYSLKETIQDLCAKDFHQKLKEFTEKTPKNQKLKDLER
EJK3634811.1	1:125 (full)	Campylobacter jejuni	EAI4929077.1	1:125 (full)	0	MGINRKAINFDLSTKSLEKYFKDTREPYSLIKNFMLENGFEHRQYSGYTSKEPINERRVIRIVNKLTKKFTWLGECVKEFDITEIGEQYSLKETIQDLCAKDFHQKLKEFTEKTPKNQKLKDLER
EJK6728717.1	1:125 (full)	Campylobacter coli	EAI4929077.1	1:125 (full)	0	MGINRKAINFDLSTKSLEKYFKDTREPYSLIKKFMLENGFEHRQYSGYTSKEPIDERRVIRIVNKLTKKFTWLGECVKEFDITEIGEQYSLKETIQDLCTKDFHQKLKEFIEKTPKNQKLKDLER
HBD9139997.1	1:116 (full)	Campylobacter jejuni	EAI4929077.1	1:125 (full)	0	MGINRKAINFDLSTKSLEKYFKDTREPYSLIKKFMLENGFEHRQYSGYTSKEPINERRVIRIVNKLTKKFTWLGECVKEFDITEIGEQYSLKETIQDLCAKDFHQKLKEFTEKTPK
HBD9194929.1	1:125 (full)	Campylobacter jejuni	EAI4929077.1	1:125 (full)	0	MGINRKAINFDLSTKSLEKYFKDTREPYSLIKKFMLENGFEHRQYSGYTSKEPINERRVIRIVNKLTKKFTWLGECVKEFDITEIGEQYSLKETIQDLCAKDFHQKLKKFTEKTPKNQKLKDLER
HBK1790630.1	1:125 (full)	Campylobacter jejuni	EAI4929077.1	1:125 (full)	0	MGINRKAINFDLSTKSLEKYFKDTREPYSLIKKFMLENGFEHRQYSGYTSKELINERRVIRIVNKLTKKFTWLGECVKEFDITEIGEQYSLKETIQDLCAKDFHQKLKEFTEKTPKNQKLKDLER
WP_002809051.1	1:125 (full)	MULTISPECIES: Campylobacter	EAI4929077.1	1:125 (full)	0	MGINRKAINFDLSTKSLEKYFKDTREPYSLIKKFMLENGFEHRQYSGYTSKEPINERRVIRIVNKLTKKFTWLGECVKEFDITEIGEQYSLKETIQDLCAKDFHQKLKEFTEKTPKNQKLKDLER
WP_002825527.1	1:125 (full)	MULTISPECIES: Campylobacter	EAI4929077.1	1:125 (full)	0	MGINRKAINFDLSTKSLEKYFKDTREPYSLIKKFMLENGFEHRQYSGYTSKEPINERRVIRIVNKLTKKFTWLGECVKEFDITEIGEQYSLKETIQDLCTKDFHQKLKEFIEKTPKNQKLKDLER
WP_002842876.1	1:122 (full)	Campylobacter coli	EAI4929077.1	1:125 (full)	0	MGINRKAINFDLSTKSLEKYFKDTREPYSLIKNFMLENGFEHRQYSGYTSKEPINERRVIRIVNKLTKKFTWLGECVKEFDITEIGEQYSLKETIQDLCAKDFHQKLKEFTEKTPKNQKLKD
WP_032581288.1	1:125 (full)	Campylobacter jejuni	EAI4929077.1	1:125 (full)	0	MGINRKAINFDLSTKSLEKYFKDTREPYSLIKKFMLENGFEHRQYSGYISKEPINERRVIRIVNKLTKKFTWLGECVKEFDITEIGEQYSLKETIQDLCAKDFHQKLKEFTEKTPKNQKLKDLER
WP_032585775.1	1:125 (full)	MULTISPECIES: Campylobacter	EAI4929077.1	1:125 (full)	0	MGINRKAINFDLSTKSLEKYFKDTREPYSLIKKFMLENGFEHRQYSGYTSKEPINERRVIRIVNKLTKKFTWLGECVKEFDITEIGEQYSLKETIQDLCAKDFHQKPKEFTEKTPKNQKLKDLER
WP_032587454.1	1:125 (full)	Campylobacter jejuni	EAI4929077.1	1:125 (full)	0	MGINRKAINFDLSTKSLEKYFKDTREPYSLIKKFMLENGFEHRQYSGYTSKEPIDERRVARIVTKLAKKFTWLGECVKEFDITEIGEQYSLKETIQDLCAKDFHQKLKEFTEKTPKNQKLKDLER
WP_052791584.1	1:125 (full)	MULTISPECIES: Campylobacter	EAI4929077.1	1:125 (full)	0	MGINRKAINFDLSTKSLEKYFKDTREPYSLIKKFMLENGFEHRQYSGYTSKEPINERRVIRIINKLTKKFTWLGECVKEFDITEIGEQYSLKETIQDLCAKDFHQKLKEFTEKTPKNQKLKDLER
WP_057097107.1	1:125 (full)	MULTISPECIES: Campylobacter	EAI4929077.1	1:125 (full)	0	MGINHKAINFDLSTKSLEKYFKDTREPYSLIKKFMLENGFEHRQYSGYTSKEPINERRVIRIVNKLTKKFTWLGECVKEFDITEIGEQYSLKETIQDLCAKDFHQKLKEFTEKTPKNQKLKDLER
WP_058001260.1	1:125 (full)	Campylobacter coli	EAI4929077.1	1:125 (full)	0	MGINRKAINFDLSTKNLEKYFKDTREPYSLIKKFMLENGFEHRQYSGYTSKEPINERRVIRIVNKLTKKFTWLGECVKEFDITEIGEQYSLKETIQDLCTKDFHQKLKEFIEKPPKNQKLKDLER
WP_071165048.1	1:125 (full)	Campylobacter jejuni	EAI4929077.1	1:125 (full)	0	MGINRKAINFDLSTKSLEKYFKDTREPYSLIKKFMLENGFEHRQYSGYTSKEPINERRVIRIVNKLTKKFTWLGECVKEFDITEIGEQYSLKETIQDLCAKDFHQKPKEFTQKTPKNQKLKDLER
WP_137622888.1	1:125 (full)	Campylobacter aviculae	EAI4929077.1	1:125 (full)	0	MGINCKAINFDLSTKSLEKYFKDTREPYSLIKKFMLENGFEHRQYSGYTSKEPINERRVIRIVNKLTKKFTWLGECVKEFDITEIGEQYSLKETIQDLCAKDFHQKLKEFTEKTPKNQKLKDLER
WP_264378448.1	1:125 (full)	Campylobacter coli	EAI4929077.1	1:125 (full)	0	MGINRKVINFDLSTKSLEKYFKDTREPYSLIKKFMLENGFEHRQYSGYTSKEPIDERRVARIVTKLAKKFTWLGECVKEFDITEIGEQYSLKETIQDLCAKDFHQKLKEFTEKTPKNQKLKDLER
WP_265604860.1	1:125 (full)	Campylobacter jejuni	EAI4929077.1	1:125 (full)	0	MGINRKAINFDLSTKSLEKYFKDTREPYSLIKKFMLENGFEHRQYSGYTSKEPINERRVIRIVNKLTKKFTWLGECVKEFDIAEIGEQYSLKETIQDLCTKDFHQKLKEFIEKTPKNQKLKDLER
EAI9642979.1	1:108 (full)	Campylobacter coli	EAI9642979.1	1:108 (full)	1	YSLIKKFMLENGFEHRQYSGYTSKEPIDERRVARIVTKLAKKFTWFGECVKEFDITEIGEQYSLKDTIQNLCIKEINKQAGYNKDFHGKFKEFTQKTPKNQKLKDLER
ADT73537.1	1:101 (full)	Campylobacter jejuni subsp. jejuni S3	EAI9642979.1	1:108 (full)	0	MLENGFEHRQYSGYTSKEPIDERRVARIVTKLAKKFTWFGECVKEFDITEIGEQYSLKDTIQNLCIKEINKQAGYNKDFHGKFKEFTQKTPKNQKLKDLER
EDI9884521.1	1:114 (full)	Campylobacter coli	EAI9642979.1	1:108 (full)	0	KDTREPYSLIKKFMLENGFEHRQYSGYTSKEPIDERRVTRIVAKLAKKFTWFGECVKEFDITEIGEQYSLKDTIQNLCIKEINKQAGYNKDFHGKFKEFTQKTPKNQKLKDLER
EIC9345392.1	1:112 (full)	Campylobacter jejuni	EAI9642979.1	1:108 (full)	0	TREPYSLIKKFMLENGFEHRQYSGYTSKEPIDERRVARIVTKLAKKFTWFGECVKEFDITEIGEQYSLKDTIQNLCIKEINKQAGYNKDFHGKFKEFTQKTPKNQKLKDLER
WP_228776398.1	1:106 (full)	Campylobacter coli	EAI9642979.1	1:108 (full)	0	MIKKFMLENGFEHRQYSGYTSKEPIDERRVTRIVAKLAKKFTWFGECVKEFDITEIGEQYSLKDTIQNLCIKEINKQAGYNKDFHGKFKEFTQKTPKNQKLKDLER
EAJ1707504.1	1:123 (full)	Campylobacter upsaliensis	EAJ1707504.1	1:123 (full)	1	MSFGNSKKLKSIAFDLDTKALKENYTKGDWHNAYNDINSYLNEKGFKHTQGSVYDSTTQFSDDELGSLIQKMAKKLTWLPQCVKSIRGYDQPVMIDYTLQLKDKFFNESLTFQKKKAKSIKTS
EAH9988057.1	1:118 (full)	Campylobacter upsaliensis	EAJ1707504.1	1:123 (full)	0	MSFGNSKKLKSIAFDLDTKALKENYTKGDWHNAYNDINSYLNEKGFKHTQGSVYDSTTQFSDDELGSLIQKMAKKLTWLPQCVKSIRGYDQPVMIDYTLQLKDKFFNESLTFQKKKAK
EAI8053926.1	1:122 (full)	Campylobacter upsaliensis	EAJ1707504.1	1:123 (full)	0	MSFGNSKKLKSIAFDLDTKALKENYTKGDWHNAYNDINSYLNERGFKHTQGSVYDSTTKFSDEELGDLIEKMCEKLTWLPQCVKSIRGYDQPIMIDYTLQLKDKFFNESLTFQKKKAKSIKT
EAJ4972972.1	1:119 (full)	Campylobacter upsaliensis	EAJ1707504.1	1:123 (full)	0	MSFGNSKKLKSIAFDLDTKALKENYTKGDWHNAYNDINSYLNEKGFKHTQGSVYDSTTQFSDDELGSLIQKMAKKLTWLPQCVKSIRGYDQPIMIDYTLQLKDKFFNESLTFQKKKAKS
EAJ4506409.1	1:98 (full)	Campylobacter upsaliensis	EAJ4506409.1	1:98 (full)	1	MSFGNSKKLKSIAFDLDTKALKENYTKGDWHNAYNDINSYLNERGFKHTQGSVYDSTTKFSDEELGDLIEKMCEKLTWLPQCVKSIRGYDQPIMIDYT
EAH8540015.1	1:91 (full)	Campylobacter upsaliensis	EAJ4506409.1	1:98 (full)	0	MSFGNSKKLKSIAFDLDTKALKENYTKGDWHNAYNDINSYLNEKGFKHTQGSVYDSTTQFSDDELGSLIQKMAKKLTWLPQCVKSIRGYDQ
EAI0687181.1	1:94 (full)	Campylobacter upsaliensis	EAJ4506409.1	1:98 (full)	0	MSFGNSKKLKSIAFDLDTKALKENYTKGDWHNAYNDINSYLNERGFKHTQGSVYDSTTKFSDEELGDLIEKMCEKLTWLPQCVKSIRGYDQPIM
EAI8667990.1	1:89 (full)	Campylobacter upsaliensis	EAJ4506409.1	1:98 (full)	0	MSFGNSKKLKSIAFDLDTKALKENYTKGDWHNAYNDINSYLNEKGFKHTQGSVYDSTTQFSDDELGSLIQKMAKKLTWLPQCVKSIRGY
EAJ1707770.1	1:96 (full)	Campylobacter upsaliensis	EAJ4506409.1	1:98 (full)	0	MSFGNSKKLKSIAFDLDTKALKENYTKGDWHNAYNDINSYLNERGFKHTQGSVYDSTTKFSDEELGDLIEKMCEKLTWLPQCVKSIRGYDQPVMID
EAK0464158.1	1:92 (full)	Campylobacter upsaliensis	EAJ4506409.1	1:98 (full)	0	MSFGNSKKLKSIAFDLDTKALKENYTKGDWHNAYNDINSYLNEKGFKHTQGSVYDSTTQFSDEELGDLIEKMCEKLTWLPQCVKSIRGYDQP
EAK0464162.1	1:92 (full)	Campylobacter upsaliensis	EAJ4506409.1	1:98 (full)	0	MSFGNSKKLKSIAFDLDTKALKENYTKGDWHNAYNDINSYLNERGFKHTQGSVYDSTTKFSDEELGDLIEKMCEKLTWLPQCVKSIRGYDQP
MCR2121456.1	1:92 (full)	Campylobacter upsaliensis	EAJ4506409.1	1:98 (full)	0	MSSGNSKKLKSIAFDLDTKALKENYTKGDWHNAYNDINSYLNEKGFKHTQGSVYDSTTQFSDDELGSLIQKMAKKLTWLPQCVKSIRGYDQP
EAK4596323.1	1:107 (full)	Campylobacter jejuni	EAK4596323.1	1:107 (full)	1	MGINRKAINFDLSTKSLEKYFKDTREPYSLIKKFMLENGFEHRQYSGYTSKEPINERRVIRIVNKLTKKFTWLGECVKEFDITEIGEQYSLKETIQDLCAKDFHQKL
EAJ7709211.1	1:104 (full)	Campylobacter jejuni	EAK4596323.1	1:107 (full)	0	MGINRKAINFDLSTKSLEKYFKDTREPYSLIKKFMLENGFEHRQYSGYTSKEPINERRVIRIVNKLTKKFTWLGECVKEFDITEIGEQYSLKETIQDLCAKDFH
EJG3290967.1	1:104 (full)	Campylobacter coli	EAK4596323.1	1:107 (full)	0	MGINRKAINFDLSTKSLEKYFKDTREPYSLIKKFMLENGFEHRQYSGYTSKEPINERRVIRIVNKLTKKFTWLGECVKEFDITEIGEQYSLKETIQDLCTKDFH
EAK5160071.1	1:94 (full)	Campylobacter coli	EAK5160071.1	1:94 (full)	1	MGINRKAINFDLSTKSLEKYFKDTREPYSLIKKFMLENGFEHRQYSGYTSKEPINERRVIRIVNKLTKKFTWLGECVKEFDITEIGEQYSLKET
AHK75958.1	7:97	Campylobacter coli RM5611	EAK5160071.1	1:94 (full)	0	MGINRKAINFDLSTKSLEKYFKDTREPYSLIKKFMLENGFEHRQYSGYTSKEPIDERRVARIVTKLAKKFTWFGECVKEFDITEIGEQYSLKDTIQNLCIKEINKQAGYNKDFHGKFKEFTQKNTKKSKVKRFRTMNIAYIRVSTNKQELDSQKLEIMEYCHKNNIILDEILEVKISSTKSQEKRKIKDLKQRLQSGDLLIATELSRLGRSMLEIINLVLEFNANNINFLFLRQRELSNFNNPSSKLILSIYAYLAENERDLISQRTKAGLENAKASGKKLGRPKGSLNSIYDKDIDKIQTLLDKDLSIRSIWKLFYKDSGKTYDGLLWFIKKRKLKQK
EAH4664262.1	7:97	Campylobacter coli	EAK5160071.1	1:94 (full)	0	MGINRKAINFDLSTKSLEKYFKDTREPYSLIKKFMLENGFEHRQYSGYTSKEPINERRVIRIVNKLTKKFTWLGECVKEFDITEIGEQYSLKDTIQNLCIKEINKQAGYNKDFHGKFKEFTQKTPKNQKLKDLER
EAH4814377.1	7:97	Campylobacter coli	EAK5160071.1	1:94 (full)	0	MGINRKAINFDLSTKSLEKYFKDTREPYSLIKKFMLENGFEHRQYSGYTSKEPIDERRVTRIVTKLAKKFTWFGECVKEFDITEIGEQYSLKDTIQNLCIKEINKQAGYNKDFHGKFKEFTQKTPKNQKLKDLER
EAH5334926.1	7:97	Campylobacter jejuni	EAK5160071.1	1:94 (full)	0	MGINRKAINFDLSTKSLEKYFKDTREPYSLIKKFMLENGFEHRQYSGYTSKEPINERRVIRIVNKLTKKFTWLGECVKEFDITEIGEQYSLKETIQDLCAKDFHQKLKEFTEKTPKNQKLKEFTEKTPKNQKLKDLER
EAH5730641.1	7:97	Campylobacter coli	EAK5160071.1	1:94 (full)	0	MGINRKAINFDLSTKSLEKYFKDTREPYSLIKKFMLENGFEHRQYSGYTSKEPIDERRVARIVTKLAKKFTWFGECVKEFDITEIGEQYSLKDTIQNLCIKEINKQAGYNKDFHGKFKEFIQKTPKNQKLK
EAH5920237.1	1:91	Campylobacter jejuni	EAK5160071.1	1:94 (full)	0	AINFDLSTKSLEKYFKDTREPYSLIKKFMLENGFEHRQYSGYTSKEPIDERRVARIVTKLAKKFTWFGECVKEFDITEIGEQYSLKDTIQNLCIKEINKQAGYNKDFHGKFKEFTQKTPKNQKLKDLER
EAH6259815.1	7:97	Campylobacter coli	EAK5160071.1	1:94 (full)	0	MGINRKAINFDLSTKSLEKYFKDTREPYSLIKKFMLENGFEHRQYSGYTSKEPIDERRVARIVTKLAKKFTWFGECVKEFDITEIGEQYSLKDTIQNLCIKEINKQAGYNKDFHGKFKEFTQKTPKNQKL
EAH7142152.1	7:97	Campylobacter coli	EAK5160071.1	1:94 (full)	0	MGINRKAINFDLSTKSLEKYFKDTREPYSLIKKFMLENGFEHRQYSGYTSKEPINERRVIRIVNKLTKKFTWLGECVKEFDITEIGEQYSLKETIQDLCAKELNAQQTKQAKDFHQKLKEFTEKTPKNQKLKD
EAH8281676.1	8:97	Campylobacter coli	EAK5160071.1	1:94 (full)	0	MGINRKVINFDLSTKSLEKYFKDTREPYSLIKKFMLENGFEHRQYSGYTSKEPIDERRVARIVTKLAKKFTWFGECVKEFDITEIGEQYSLKNTIQNLCIKEINKQAGYNKDFHGKFKEFTQKTPKNQKLKDLER
EAH9025527.1	7:97	Campylobacter jejuni	EAK5160071.1	1:94 (full)	0	MGINRKAINFDLSTKSLEKYFKDTREPYSLIKKFMLENGFEHRQYSGYTSKEPIDERRVARIVTKLAKKFTWFGECVKEFDITEIGEQYSLKDTIQNLCIKEINKQAGYNKDFHGKFKEFTQKTLKNQKLKDLER
EAH9594056.1	7:98	Campylobacter coli	EAK5160071.1	1:94 (full)	0	MGINRKAINFDLSTKSLEKYFKDTREPYSLIKNFMLENGFEHRQYSGYTSKEPINERRVIRIVNKLTKKFTWLGECVKEFDITEIGEEQYSLKETIQDLCAKELNAQQTKQAKDFHQKLKEFTEKTPKNQKLKDLER
EAI0021367.1	7:97	Campylobacter coli	EAK5160071.1	1:94 (full)	0	MGINRKAINFDLSTKSLEKYFKDTREPYSLIKKFMLENGFEHRQYSGYTSKEPIDERRVTRIVAKLAKKFTWFGECVKEFDITEIGEQYSLKDTIQNLCIKEINKQAGYNKDFHGKFKEFTQKTPKNQKLKD
EAI5870667.1	7:97	Campylobacter coli	EAK5160071.1	1:94 (full)	0	MGINHKAINFDLSTKSLEKYFKDTREPYSLIKKFMLENGFEHRQYSGYTSKEPIDERRVARIVTKLAKKFTWFGECVKEFDITEIGEQYSLKDTIQNLCIKEINKQAGYNKDFHGKFKEFTQKTPKNQKLKDLER
EAI8183210.1	7:97	Campylobacter jejuni	EAK5160071.1	1:94 (full)	0	MGINRKAINFDLSTKSLEKYFKDTREPYSLIKKFMLENGFEHRQYSGYTSKEPIDERRVTRIVAKLAKKFTWFGECVKEFDITEIGEQYSLKDTIQNLCIKEINKQAGYNKDFHGKFKEFTQKTPKNQKLK
EAJ1438362.1	7:97	Campylobacter jejuni	EAK5160071.1	1:94 (full)	0	MGINRKAINFDLSTKSLEKYFKDTREPYSLIKEFMLENGFEHRQYSGYTSKEPVDERQITRIVNKLTKKFIWLGECVKEFDVTEIGEQYSLKETIQGLCTKELNIQQTKQTKDFHQKLKEFTEKTPKNQKLKDLER
EAJ5280317.1	7:97	Campylobacter coli	EAK5160071.1	1:94 (full)	0	MGINRKAINFDLSTKSLEKYFKDTREPYSLIKNFMLENGFEHRQYSGYTSKEPINERRVIRIVNKLTKKFTWLGECVKEFDITEIGEQYSLKETIQDLCAKELNAQQTKQAKDFHQKLKEFTQKTPKNQKLKD
EAJ5323216.1	1:101 (full)	Campylobacter jejuni	EAK5160071.1	1:94 (full)	0	MGINRKAINFDLSTKSLEKYFKDTREPYSLIKKFMLENGFEHRQYSGYTSKEPIDERRVTRIVAKLAKKFTWFGECVKEFDITEIGEQYSLKDTIQNLCIK
EAJ5347942.1	1:85 (full)	Campylobacter coli	EAK5160071.1	1:94 (full)	0	MGINRKAINFDLSTKSLEKYFKDTREPYSLIKKFMLENGFEHRQYSGYTSKEPIDERRVTRIVAKLAKKFTWFGECVKEFDITEI
EAJ6045139.1	7:97	Campylobacter jejuni	EAK5160071.1	1:94 (full)	0	MGINRKAINFDLSTKSLEKYFKDTREPYSLIKKFMLENGFEHRQYSGYTSKEPIDERRVARIVTKLAKKFTWFGECVKEFDITEIGEQYSLKDTIQNLCIKEINKQAGYNKDFHGKFKEFTQKTPKN
EAJ6233991.1	7:97	Campylobacter coli	EAK5160071.1	1:94 (full)	0	MGINRKAINFDLSTKSLEKYFKDTREPYSLIKKFMLENGFEHRQYSGYTSKEPIDERRVARIVTKLAKKFTWFGECVKEFDITEIGEQYSLKDTIQNLCIKEINKQAGYNKDFHGKFKEFTQKTPKNQK
EAK0542859.1	7:97	Campylobacter jejuni	EAK5160071.1	1:94 (full)	0	MGINRKAINFDLSTKSLEKYFKDTREPYSLIKKFMLENGFEHRQYSGYTSKEPIDERRVARIVTKLAKKFNWFGECVKEFDITEIGEQYSLKDTIQNLCIKEINKQAGYNKDFHGKFKEFTQKTPKNQKLKDLER
EAK5147936.1	7:97	Campylobacter jejuni	EAK5160071.1	1:94 (full)	0	MGINRKAINFDLSTKSLEKYFKDTREPYSLIKKFMLENGFEHRQYSGYTSKEPIDERRVARIVTKLAKKFTWFGEYVKEFDITEIGEQYSLKDTIQNLCIKEINKQAGYNKDFHGKFKEFTQKTPKNQKLKDLER
EAK5935629.1	7:97	Campylobacter coli	EAK5160071.1	1:94 (full)	0	MGINRKAINFDLSTKSLEKYFKDTREPYSLIKNFMLENGFEHRQYSGYTSKEPINERRVIRIVNKLTKKFTWLGECVKEFDITEIGEQYSLKDTIQNLCIKEINKQAGYNKDFHGKFKEFTQKTPKNQKLKDLER
EAL1761599.1	7:97	Campylobacter jejuni	EAK5160071.1	1:94 (full)	0	MGINRKAINFDLSTKSLEKYFKDTREPYSLIKKFMLENGFEHRQYSGYTSKEPIDERRVTRIVAKLAKKFTWFGECVKEFDITEIGEQYSLKDTVQNLCIKEINKQAGYNKDFHGKFKEFTQKTPKNQKLKDLER
EAL3264969.1	7:97	Campylobacter coli	EAK5160071.1	1:94 (full)	0	MGINRKAINFDLSTKSLEKYFKDTREPYSLIKKFMLENGFEHRQYSGYTSKEPIDERRVARIVTKLAKKFTWFGECVKEFDITEIGEQYSLKDTIQNLCIKEINKQAGYNKDFHGKFKEFTQKTPKNQKLKD
EAL3862784.1	7:97	Campylobacter coli	EAK5160071.1	1:94 (full)	0	MGINRKAINFDLSTKSLEKYFKDTREPYSLIKKFMLENGFEHRQYSGYTSKEPINERRVIRIVNKLTKKFTWLGECVKEFDITEIGEQYSLKDTIQNLCIKEINKQAGYNKDFHGKFKEFTQKTPK
EAL4172421.1	1:86 (full)	Campylobacter jejuni	EAK5160071.1	1:94 (full)	0	MGINRKAINFDLSTKSLEKYFKDTREPYSLIKKFMLENGFEHRQYSGYTSKEPINERRVIRIVNKLTKKFTWLGECVKEFDITEIG
EAL6677363.1	1:88	Campylobacter jejuni	EAK5160071.1	1:94 (full)	0	FDLSTKSLEKYFKDTREPYSLIKKFMLENGFEHRQYSGYTSKEPIDERRVARIVTKLAKKFTWFGECVKEFDITEIGEQYSLKDTIQNLCIKEINKQAGYNKDFHGKFKEFTQKTPKNQKLKDLER
EAL6776153.1	7:97	Campylobacter coli	EAK5160071.1	1:94 (full)	0	MGINRKAINFDLSTKSLEKYFKDTREPYSLIKKFMLENGFEHRQYSGYTSKEPIDERRVARIVNKLTKKFTWFGECVKEFDITEIGEQYSLKDTIQNLCIKEINKQAGYNKDFHGKFKEFTQKTPKNQKLKDLER
EAL6925452.1	1:91 (full)	Campylobacter coli	EAK5160071.1	1:94 (full)	0	MGINRKAINFDLSTKSLEKYFKDTREPYSLIKKFMLENGFEHRQYSGYTSKEPIDERRVARIVTKLAKKFTWFGECVKEFDITEIGEQYSL
EAL7509144.1	7:97	Campylobacter coli	EAK5160071.1	1:94 (full)	0	MGINRKAINFDLSTKSLEKYFKDTREPYSLIKKFMLENGFEHRQYSGYTSKEPIDERRVARIVTKLAKKFTWFGECVKEFDITEIGEQYSLKDTIQNLCIKEINKQAGYNKDFHGKFKEFTQKTPKNQKLK
EAL8263791.1	7:97	Campylobacter coli	EAK5160071.1	1:94 (full)	0	MGINRKAINFDLSTKSLEKYFKDTREPYSLIKKFMLENGFEHRQYSGYTSKEPIDERRVARIVTKLAKKFTWFGECVKEFDITEIGEQYSLKDTIQNLCIKEINKQAGYNNDFHGKFKEFTQKTPKNQKLKDLER
EAM0558142.1	7:97	Campylobacter coli	EAK5160071.1	1:94 (full)	0	MGINRKAINFDLSTKSLEKYFKDTREPYSLIKKFMLENGFEHRQYSGYTSKEPIDERRVARIVTKLAKKFTWFGECVKEFDITEIGEQYSLKDTIQNLCIKEINKQAGYNKDFHGKFKEFIQKTPKNQKLKDL
ECK7706967.1	7:97	Campylobacter coli	EAK5160071.1	1:94 (full)	0	MGINRKAINFDLSTKSLEKYFKDTREPYSLIKKFMLENGFEHRQYSGYTSKEPIDERRVARIVTKLAKKFTWFGECVKEFDITEIGEQYSLKDTIQNLCIKEINKQAGYNKDFHGKFKEFTQKIPKNQKLKDLER
ECQ3367477.1	7:97	Campylobacter jejuni	EAK5160071.1	1:94 (full)	0	MGINRKAINFDLSTKSLEKYFKDTREPYSLIKKFMLENGFGHRQYSGYTSKEPIDERRVARIVTKLAKKFTWFGECVKEFDITEIGEQYSLKDTIQNLCIKEINKQAGYNKDFHGKFKEFTQKTPKNQKLKDLER
EDO6742891.1	7:98	Campylobacter coli	EAK5160071.1	1:94 (full)	0	MGINRKAINFDLSTKSLEKYFKDTREPYSLIKKFMLENGFEHRQYSGYTSKEPINERRVIRIVNKLTKKFTWLGECVKEFDITEIGEEQYSLKETIQDLCAKELNAQQTKQAKDFHQKLKEFTEKTPKNQKLKD
EDP3882168.1	7:97	Campylobacter jejuni	EAK5160071.1	1:94 (full)	0	MGINRKAINFDLSTKSLEKYFKDTREPYSLIKKFMLENGFEHRQYSGYTSKKPIDERRVARIVTKLAKKFTWFGECVKEFDITEIGEQYSLKDTIQNLCIKEINKQAGYNKDFHGKFKEFTQKTPKNQKLKDLER
EDP5093255.1	7:97	Campylobacter jejuni	EAK5160071.1	1:94 (full)	0	MGINRKAINFDLSIKSLEKYFKDTREPYSLIKKFMLENGFEHRQYSGYTSKEPINERRVIRIVNKLTKKFTWLGECVKEFDITEIGEQYSLKETIQDLCAKELNAQQTKQAKDFHQKLKEFTEKTPKNQKLKD
EEA8296817.1	1:103 (full)	Campylobacter coli	EAK5160071.1	1:94 (full)	0	MGINRKAINFDLSTKSLEKYFKDTREPYSLIKKFMLENGFEHRQYSGYTSKEPIDERRVTRIVAKLAKKFTWFGECVKEFDITEIGEQYSLKDTIQNLCIKEI
EEQ0156844.1	7:97	Campylobacter coli	EAK5160071.1	1:94 (full)	0	MGINRKAINFDLSTKSLEKYFKDTREPYSLIKKFMLENGFEHRQYSGYTSKEPINERRVIRIVNKLTKKFTWLGECVKEFDITEIGEQYSLKETIQNLCIKEINKQAGYNKDFHGKFKEFTQKTPKNQKLKDLER
EFN3549867.1	7:97	Campylobacter coli	EAK5160071.1	1:94 (full)	0	MGINRKAINFDLSTKSLEKYFKDTREPYSLIKKFMLENGFEHRQYSGYTSKEPIDERRVARIVTKLAKKFTWFGECVKEFDITEIGEQYSLKDTIQNLCIKEINKQAGYNKDFHGKFKEFTQKTPKNQKLKDLE
EFO4809336.1	7:97	Campylobacter coli	EAK5160071.1	1:94 (full)	0	MGINRKAINFDLSTKSLEKYFKDTREPYSLIKKFMLENGFEHRQYSGYTSKEPIDERRVARIVTKLAKKFTWFGECVKEFDITEIGEQYSLKDTIQNLCIKEINKQAGYNKDFHGKFKEFTQKTPKNQKLKDL
EFP1527525.1	1:95 (full)	Campylobacter jejuni	EAK5160071.1	1:94 (full)	0	MGINRKAINFDLSTKSLEKYFKDTREPYSLIKKFMLENGFEHRQYSGYTSKEPIDERRVTRIVAKLAKKFTWFGECVKEFDITEIGEQYSLKDTI
EFP2958347.1	7:97	Campylobacter jejuni	EAK5160071.1	1:94 (full)	0	MGINRKAINFDLSTKSLEKYFKDTREPYSLIKKFMLENGFEHRQYSGYTSKEPIDERRVARIVTKLAKKFTWFGECVKEFDITEIGEQYSLKDTIQNLCIKEINKQAGYNKDFHGKFKEFIQKTPKNQKLKD
EFU8675220.1	7:97	Campylobacter jejuni	EAK5160071.1	1:94 (full)	0	MGINRKAINFDLSTKSLEKYFKDTREPYSLIKKFMLENGFEHRQYSGYTSKEPIDERRVTRIVAKLAKKFTWFGECVKEFDITEIGEQYSLKDTIQNLCIKEINKQAGYNKDFHGKFKEFTQKTPKNQK
EGD3155088.1	7:97	Campylobacter coli	EAK5160071.1	1:94 (full)	0	MGINRKAINFDLSTKSLEKYFKDTREPYSLIKKFMLENGFEHRQYSGYTSKEPIDERRVARIVTKLAKKFTWFGECVKEFDITEIGEQYSLKDTIQNLCIKEINKQAGYNKDFHGKFKEFTQKTPKKCYI
EGD5511779.1	7:97	Campylobacter jejuni	EAK5160071.1	1:94 (full)	0	MGINRKAINFDLSTKSLEKYFKDAREPYSLIKKFMLENGFEHRQYSGYTSKEPIDERRVARIVTKLAKKFTWFGECVKEFDITEIGEQYSLKDTIQNLCIKEINKQAGYNKDFHGKFKEFTQKTPKNQKLKDLER
EHF4519196.1	7:97	Campylobacter coli	EAK5160071.1	1:94 (full)	0	MGINRKAINFDLSTKSLEKYFKDTREPYSLIKKFMLENGFEHRQYSGYTSKEPIDERRVTRIVAKLAKKFTWFGECVKEFDITEIGEQYSLKDTIQNLCIKEINKQAGYNKDFHGKFKEFTQKTPKNQ
EHG1224991.1	1:92 (full)	Campylobacter jejuni	EAK5160071.1	1:94 (full)	0	MGINRKAINFDLSTKSLEKYFKDTREPYSLIKKFMLENGFEHRQYSGYTSKEPINERRVIRIVNKLTKKFTWLGECVKEFDITEIGEQYSLK
EHN0312615.1	7:97	Campylobacter coli	EAK5160071.1	1:94 (full)	0	MGINRKAINFDLSTKSLEKYFKDTREPYSLIKEFMLENGFEHRQYSGYTSKEPVDERQITRIINKLTKKFTWLGECVKEFDVTEIGEQYSLKETIQGLCVKELNMQQTKQTKDFHQKLKEFTEKTPKNQKLKDLER
EHT6769831.1	7:97	Campylobacter jejuni	EAK5160071.1	1:94 (full)	0	MGINRKAINFDLSTKSLEKYFKDTREPYSLIKKFMLENGFEHRQYSGYTSKEPIDERRVTRIVAKLAKKFTWFGECVKEFDITEIGEQYSLKDTIQNLCIKEINKQAGYNKDFHGKFKEFTQKTPKN
EHU8930904.1	7:97	Campylobacter coli	EAK5160071.1	1:94 (full)	0	MGINRKAINFDLSTKSLEKYFKDTREPYSLIKKFMLENGFEYRQYSGYTSKEPIDERRVARIVTKLAKKFTWFGECVKEFDITEIGEQYSLKDTIQNLCIKEINKQAGYNKDFHGKFKEFTQKTPKNQKLKDLER
EHZ5092654.1	8:97	Campylobacter coli	EAK5160071.1	1:94 (full)	0	MGINRKVINFDLSTKSLEKYFKDTREPYSLIKKFMLENGFEHRQYSGYTSKEPIDERRVARIVTKLAKKFTWFGECVKEFDITEIGEQYSLKDTIQNLCIKEINKQAGYNKDFHGKFKEFTQKTPKNQKL
EIA3694862.1	1:86 (full)	Campylobacter jejuni	EAK5160071.1	1:94 (full)	0	MGINRKAINFDLSTKSLEKYFKDTREPYSLIKKFMLENGFEHRQYSGYTSKEPIDERRVARIVTKLAKKFTWFGECVKEFDITEIG
EIB5320070.1	1:99 (full)	Campylobacter jejuni	EAK5160071.1	1:94 (full)	0	MGINRKAINFDLSTKSLEKYFKDTREPYSLIKKFMLENGFEHRQYSGYTSKEPIDERRVARIVTKLAKKFTWFGECVKEFDITEIGEQYSLKDTIQNLC
EIB5763261.1	7:97	Campylobacter jejuni	EAK5160071.1	1:94 (full)	0	MGINRKAINFDLSTKSLEKYFKDTREPYSLIKKFMLENGFEHRQYSGYTSKEPIDERRVARIVTKLAKKFTWFGECVKEFDITEIGEQYSLKDTIQNLCIKEINKQAGYNKDFHGKFKEFTQKTPKNQ
EIF1383153.1	1:92 (full)	Campylobacter coli	EAK5160071.1	1:94 (full)	0	MGINRKAINFDLSTKSLEKYFKDTREPYSLIKKFMLENGFEHRQYSGYTSKEPIDERRVARIVTKLAKKFTWFGECVKEFDITEIGEQYSLK
EIQ8441748.1	1:90 (full)	Campylobacter coli	EAK5160071.1	1:94 (full)	0	MGINRKAINFDLSTKSLEKYFKDTREPYSLIKKFMLENGFEHRQYSGYTSKEPINERRVIRIVNKLTKKFTWLGECVKEFDITEIGEQYS
EIT5155719.1	7:97	Campylobacter coli	EAK5160071.1	1:94 (full)	0	MGINRKAINFDLSTKSLEKYFKDTREPYSLIKNFMLENGFEHRQYSGYTSKEPINERRVIRIVNKLTKKFTWLGECVKEFDIAEIGEQYSLKETIQDLCAKELNAQQTKQAKDFHQKLKEFTEKTPKNQKLKD
EIU7981673.1	1:103 (full)	Campylobacter coli	EAK5160071.1	1:94 (full)	0	MGINRKAINFDLSTKSLEKYFKDTREPYSLIKKFMLENGFEHRQYSGYTSKEPIDERRVARIVTKLAKKFTWFGECVKEFDITEIGEQYSLKDTIQNLCIKEI
EIV0303708.1	7:97	Campylobacter coli	EAK5160071.1	1:94 (full)	0	MGINRKAINFDLSTKSLEKYFKDTREPYSLIKKFMLENGFEHRQYSGYTSKEPIDERRVARIVTKLAKKFTWFGECVKEFDITEIGEQYSLKNTIQNLCIKEINKQAGYNKDFHGKFKEFTQKTPKNQKLKDLER
EIZ6462553.1	7:98	Campylobacter coli	EAK5160071.1	1:94 (full)	0	MGINRKAINFDLSTKSLEKYFKDTREPYSLIKKFMLENGFEHRQYSGYTSKEPINERRVIRIVNKLTKKFTWLGECVKEFDITEIGEEQYSLKETIQDLCAKELNAQQTKQAKDFHQKLKEFTEKTPKNQKLKDLER
EJC8352062.1	7:97	Campylobacter coli	EAK5160071.1	1:94 (full)	0	MGINRKAINFDLSTKSLEKYFKDTREPYSLIKKFMLENGFEHRQYSGYTSKEPIDERRVTRIVAKLAKKFTWFGECVKEFDITEIGEQYSLKDTIQNLCIKEINKQAGYNKDFHGKFKEFTQKTPKKCYI
EJE7804259.1	7:97	Campylobacter jejuni	EAK5160071.1	1:94 (full)	0	MGINRKAINFDLSTKSLEKYFKDAREPYSLIKKFMLENGFEHRQYSGYTSKEPIDERRVARIVTKLAKKFTWFGECVKEFDITEIGEQYSLKDTIQNLCIKEINKQAGYNKDFHGKFKEFTQKTPKNQ
EJK8082186.1	7:97	Campylobacter coli	EAK5160071.1	1:94 (full)	0	MGINRKAINFDLSTKSLEKYFKDTREPYSLIKKFMLENGFEHRQYSGYTSKEPIDERRVTRIVTKLAKKFTWFGECVKEFDITEIGEQYSLKDTIQNLCIKEINKQAGYNKDFHGKFKEFTQKTPKNQKLK
MPO47673.1	7:97	Campylobacter jejuni	EAK5160071.1	1:94 (full)	0	MGINRKAINFDLSTKSLEKYFKDTREPYSLIKKFMLENGFEHRQYSGYISKEPINERRVIRIVNKLTKKFTWFGECVKEFDITEIGEQYSLKDTIQNLCIKEINKQAGYNKDFHGKFKEFTQKTPKNQKLKDLER
WP_002779623.1	7:97	MULTISPECIES: Campylobacter	EAK5160071.1	1:94 (full)	0	MGINRKAINFDLSTKSLEKYFKDTREPYSLIKKFMLENGFEHRQYSGYTSKEPIDERRVTRIVAKLAKKFTWFGECVKEFDITEIGEQYSLKDTIQNLCIKEINKQAGYNKDFHGKFKEFTQKTPKNQKLKDLER
WP_002790347.1	7:97	Campylobacter coli	EAK5160071.1	1:94 (full)	0	MGINRKAINFDLSTKSLEKYFKDTREPYSLIKKFMLENGFEHRQYSGYTSKEPIDERRVARIVTKLAKKFTWFGECVKEFDITEIGEQYSLKETIQDLCAKELNAQQTKQAKDFHQKLKEFTEKTPKNQKLKD
WP_002801138.1	7:97	MULTISPECIES: Campylobacter	EAK5160071.1	1:94 (full)	0	MGINRKAINFDLSTKSLEKYFKDTREPYSLIKKFMLENGFEHRQYSGYTSKEPIDERRVARIVTKLAKKFTWFGECVKEFDITEIGEQYSLKDTIQNLCIKEINKQAGYNKDFHGKFKEFTQKTPKNQKLKDLER
WP_002835062.1	7:98	MULTISPECIES: Campylobacter	EAK5160071.1	1:94 (full)	0	MGINRKAINFDLSTKSLEKYFKDTREPYSLIKNFMLENGFEHRQYSGYTSKEPINERRVIRIVNKLTKKFTWLGECVKEFDITEIGEEQYSLKETIQDLCAKELNAQQTKQAKDFHQKLKEFTEKTPKNQKLKD
WP_002839669.1	8:97	MULTISPECIES: Campylobacter	EAK5160071.1	1:94 (full)	0	MGINRKVINFDLSTKSLEKYFKDTREPYSLIKKFMLENGFEHRQYSGYTSKEPIDERRVARIVTKLAKKFTWFGECVKEFDITEIGEQYSLKDTIQNLCIKEINKQAGYNKDFHGKFKEFTQKTPKNQKLKDLER
WP_052797207.1	7:97	MULTISPECIES: Campylobacter	EAK5160071.1	1:94 (full)	0	MGINRKAINFDLSTKSLEKYFKDTREPYSLIKNFMLENGFEHRQYSGYTSKEPINERRVIRIVNKLTKKFTWLGECVKEFDITEIGEQYSLKETIQDLCAKELNAQQTKQAKDFHQKLKEFTEKTPKNQKLKD
WP_057037333.1	7:97	MULTISPECIES: Campylobacter	EAK5160071.1	1:94 (full)	0	MGINRKAINFDLSTKSLEKYFKDTREPYSLIKKFMLENGFEHRQYSGYTSKEPIDERRVARIVTKLAKKFTWFGECVKEFDITEIGEQYSLKDTIQNLCIKEINKQAGYNKDFHGKFKEFTQKTPK
WP_057038805.1	7:97	Campylobacter coli	EAK5160071.1	1:94 (full)	0	MGINRKAINFDLSTKSLEKYFKDTREPYSLIKKFMLENGFEHRQYSGYTSKEPINERRVIRIVNKLTKKFTWFGECVKEFDITEIGEQYSLKDTIQNLCIKEINKQAGYNKDFHGKFKEFTQKTPKNQKLKDLER
WP_057043520.1	7:97	Campylobacter coli	EAK5160071.1	1:94 (full)	0	MGINRKAINFDLSTKSLEKYFKDTREPYSLIKKFMLENGFEHRQYSGYTSKEPIDERRVTRIVAKLAKKFTWFGECVKEFDITEIGEQYSLKDTIQNLCIKEINKQAGYNKDFHGKFKEFTQKTPK
WP_057991840.1	7:97	Campylobacter coli	EAK5160071.1	1:94 (full)	0	MGINRKAINFDLSTKSLEKYFKDTREPYSLIKKFMLENGFEHRQYSGYTSKEPIDERRVARIVTKLAKKFTWFGECVKEFDITEIGEQYSLKDTIQNLCIKEINKQAGYNKDFHGKFKEFIQKTPKNQKLKDLER
WP_072235844.1	7:97	Campylobacter coli	EAK5160071.1	1:94 (full)	0	MGINRKAINFDLSTKSLEKYFKDTREPYSLIKKFMLENGFEHRQYSGYTSKEPIDERRVARIVTKLAKKFTWFGECVKEFDITEIREQYSLKDTIQNLCIKEINKQAGCNKDFHGKFKEFTQKTPKNQKLKDLER
WP_215450090.1	7:97	MULTISPECIES: Campylobacter	EAK5160071.1	1:94 (full)	0	MGINRKAINFDLSIKSLEKYFKDTREPYSLIKNFMLENGFEHRQYSGYTSKEPINERRVIRIVNKLTKKFTWLGECVKEFDITEIGEQYSLKETIQDLCAKELNAQQTKQAKDFHQKLKEFTEKTPKNQKLKD
WP_218980712.1	7:97	Campylobacter jejuni	EAK5160071.1	1:94 (full)	0	MGINRKAINFDLSTKSLEKYFKDTREPYSLIKKFMLENGFEHRQYSGYTSKEPIDERRVTRIVAKLAKKFTWFGECVKEFDITEIGEQYSLKDTIQNLCIKEINKQAGYNKNFHGKFKEFTQKTPKNQKLKDLER
EAK6952726.1	1:70 (full)	Campylobacter coli	EAK6952726.1	1:70 (full)	1	DIRKFMEANGFKWQQGSVYFGNETINAVTCVTTIQALAKTLPCFSICVKDVRMLKIEENNDLMPAVKAVL
EAK7954719.1	1:53 (full)	Campylobacter coli	EAK7954719.1	1:53 (full)	1	MGINRKAINFDLSTKSLEKYFKDTREPYSLIKNFMLENGFEHRQYSGYTSKEP
EJD2549977.1	1:53 (full)	Campylobacter jejuni	EAK7954719.1	1:53 (full)	0	MGINRKAINFDLSTKSLEKYFKDTREPYSLIKKFMLENGFEHRQYSGYTSKEP
EAL3906723.1	12:103	Campylobacter upsaliensis	EAL3906723.1	12:103	1	MSSGNSKKLKSIAFDLDTKALKENYTKGDWHNAYNDINSYLNEKGFKHTQGSVYDSTTKFSDEELGDLIEKMCEKLTWLPQCVKSIRGYDQPVMIDYTLQLKDKFFNESLTFQKKKAKSIKTSKKTEQKTQSFSQGFSR
EAH8338271.1	12:103	Campylobacter upsaliensis	EAL3906723.1	12:103	0	MSFGNSKKLKSIAFDLDTKALKENYTKGDWHNAYNDINSYLNEKGFKHTQGSVYDSTTKFSDDELGSLIQKMAKKLTWLPQCVKSIRGYDQPVMIDYTLQLKDKFFNESLTFQKKKAKSIKTSKKTEQKTQSFSQGFSR
EAI2894746.1	12:103	Campylobacter upsaliensis	EAL3906723.1	12:103	0	MSFGNSKKLKSIAFDLDTKALKENYTKGDWHNAYNDINSYLNEKGFKHTQGSVYDSTTQFSDDELGSLIQKMAKKLTWLPQCVKSIRGYDQPVMIDYTLQLKDKFFNESLTFQKKKAKSIKTSKKTEQKTQGFSR
EAI3670895.1	12:103	Campylobacter upsaliensis	EAL3906723.1	12:103	0	MSFGNSKKLKSIAFDLDTKALKENYTKGDWHNAYNDINSYLNEKGFKHTQGSVYDSTTQFSDDELGSLIQKMAKKLTWLPQCVKSIRGYDQPVMIDYTLQLKDKFFNESLTFQKKKAKSIKTSKKTEQKTQSFSQSFSR
EAI7391446.1	12:103	Campylobacter upsaliensis	EAL3906723.1	12:103	0	MSSGNSKKLKSIAFDLDTKALKENYTKGDWHNAYNDINSYLNEKGFKHTQGSVYDSTTQFSDEELGDLIEKMCEKLTWLPQCVKSIRGYDQPVMIDYTLQLKDKFFNESLTFQKKKAKSIKTSKKTEQKTQSFSQGFSK
EAJ0236508.1	12:103	Campylobacter upsaliensis	EAL3906723.1	12:103	0	MSFGNSKKLKSIAFDLDTKALKENYTKGDWHNAYNDINSYLNERGFKHTQGSVYDSTTQFSDDELGSLIQKMAKKLTWLPQCVKSIRGYDQPVMIDYTLQLKDKFFNESLTFQKKKAKSIKTSKKTEQKTQSFSQGFSR
EAJ0469319.1	12:103	Campylobacter upsaliensis	EAL3906723.1	12:103	0	MSSGNSKKLKSIAFDLDTKALKENYTKGDWHNAYNDINSYLNEKGFKHTQGSVYDSTTQFSDEELGDLIEKMCEKLTWLPQCVKSIRGYDQLVMIDYTLQLKDKFFNESLTFQKKKAKSIKTSKKTEQKTQSFSQGFSR
EAJ1740905.1	12:103	Campylobacter upsaliensis	EAL3906723.1	12:103	0	MSFGNSKKLKSIAFDLDTKALKENYTKGDWHNAYNDINSYLNEKGFKHTQGSVYDSTTQFSDDELGSLIQKMAKKLTWLPQCVKSIRGYDQPVMIDYTLQLKDKFFNESLTFQKKKAKSIKTSKKTEQKTQSFSQGFSK
EAJ4636165.1	12:103	Campylobacter upsaliensis	EAL3906723.1	12:103	0	MSFGNSKKLKSIAFDLDTKALKENYTKGDWHNAYNDINSYLNEKGFKHTQGSVYDSTTQFSDDELGSLIQKMAKKLTWLPQCVKSIRGYDQPVMIDYTLQLKDKFFNESLTFQKKKAKSIKTSKKTEQK
EAJ5611643.1	12:103	Campylobacter jejuni	EAL3906723.1	12:103	0	MSFGNSKKLKSIAFDLDTKALKENYTKGDWHNAYNDINSYLNEKGFKHTQGSVYDSTTQFSDDELGSLIQKMAKKLTWLPQCVKSIRGYDQPVMIDYTLQLKDKFFNESLTFQKKKAKSIKTSKKAEQKTQSFSQGFSR
EAJ7019376.1	12:103	Campylobacter upsaliensis	EAL3906723.1	12:103	0	MSFGNSKKLKSIAFDLDTKALKENYTKGDWHNAYNDINSYLNEKGFKHTQGSVYDSTTQFSDDELGSLIQKMAKKLTWLPQCVKSIRGYDQPIMIDYTLQLKDKFFNESLTFQKKKAKSIKTSKKTEQKTQ
EAJ7130242.1	12:103	Campylobacter upsaliensis	EAL3906723.1	12:103	0	MSSGNSKKLKSIAFDLDTKALKENYTKGDWHNAYNDINSYLNEKGFKHTQGSVYDSTTQFSDDELGSLIQKMAKKLTWLPQCVKSIRGYDQPVMIDYTLQLKDKFFNESLTFQKKKAKSIKTSKKTEQKTQSFSQGFSR
EAJ7578988.1	12:103	Campylobacter upsaliensis	EAL3906723.1	12:103	0	MSFGNSKKLKSIAFDLDTKALKENYTKGDWHNAYNDINSYLNEKGFKHTQGSVYDSTTQFSDDELGSLIQKMAKKLTWLPQCVKSIRGYDQPIMIDYTLQLKDKFFNESLTFQKKKAKSIKTSKKTEQKTQSFSQSFSR
EAL3987069.1	12:103	Campylobacter upsaliensis	EAL3906723.1	12:103	0	MSFGNSKKLKSIAFDLDTKALKENYTKGDWHNAYNDINSYLNEKGFKHTQGSVYDSTTQFSDEELGDLIEKMCEKLTWLPQCVKSIRGYDQPVMIDYTLQLKDKFFNESLTFQKKKAKSIKTSKKTEQKTQSFSQGFSR
EAL5620445.1	12:103	Campylobacter upsaliensis	EAL3906723.1	12:103	0	MSFGNSKKLKSIAFDLDTKALKENYTKGDWHNAYNDINSYLNEKGFKHTQGSVYDSTTQFSDDELGSLIQKMAKKLTWLPQCVKSIRGYDQPVMIDYTLQLKDKFFNESLTFQKKKAKGIKTSKKTEQKTQSFSQGFSR
EAL7910042.1	12:103	Campylobacter upsaliensis	EAL3906723.1	12:103	0	MSFGNSKKLKSIAFDLDTKALKENYTKGDWHNAYNDINSYLNERGFKHTQGSVYDSTTKFSDEELGDLIEKMCEKLTWLPQCVKSIRGYDQPIMIDYTLQLKDKFFNESLTFQKKKAKSIKTSKKTEQKTQ
ECL4351392.1	12:103	Campylobacter coli	EAL3906723.1	12:103	0	MSFGNSKKLKSIAFDLDTKALKENYTKGDWHNAYNDINSYLNEKGFKHTQGSVYDSTTQFSDDELGSLIQKMAKKLTWLPQCVKSIRGYDQPVMIDYTLQLKDKFFNESLTFQKKKAKSIKTSKKTEQKT
ECQ8106377.1	12:103	Campylobacter upsaliensis	EAL3906723.1	12:103	0	MSFGNSKKLKSIAFDLDTKALKENYTKGDWHNAYNDINSYLNEKGFKHTQGSVYDSTTQFSDEELGDLIEKMCEKLTWLPQCVKSIRGYDQPVMIDYALQLKDKFFNESLTFQKKKAKSIKTSKKTEQKTQSFSQGFSR
EDA5020554.1	12:103	Campylobacter upsaliensis	EAL3906723.1	12:103	0	MSFGNSKKLKSIAFDLDTKALKENYTKGDWHNAYNDINSYLNEKGFKHTQGSVYDSTTQFSDDELGSLIQKMAKKLAWLPQCVKSIRGYDQPVMIDYTLQLKDKFFNESLTFQKKKAKSIKTSKKTEQKTQSFSQGFSR
EDP6841499.1	12:103	Campylobacter upsaliensis	EAL3906723.1	12:103	0	MSFGNSKKLKSIAFDLDTKALKENYTKGDWHNAYNDINSYLNERGFKHTQGSVYDSTTKFSDEELGDLIEKMCEKLTWLPQCVKSIRGYDQPVMIDYTLQLKDKFFNESLTFQKKKAKSIKTSKKTEQKTQSFSQGFSR
EDP7683411.1	12:103	Campylobacter jejuni	EAL3906723.1	12:103	0	MSSGNSKKLKSIAFDLDTKALKENYTKGDWHNAYNDINSYLNEKGFKHTQGSVYDSTTQFSDDELGSLIQKMAKKLTWLPQCVKSIRGYDQPIMIDYTLQLKDKFFNESLTFQKKKAKSIKTSKKTEQKTQSFSQGFSR
EIB1178855.1	12:103	Campylobacter upsaliensis	EAL3906723.1	12:103	0	MSFGNSKKLKSIAFDLDTKALKENCTKGDWHNAYNDINSYLNEKGFKHTQGSVYDSTTQFSDDELGSLIQKMAKKLTWLPQCVKSIRGYDQPVMIDYTLQLKDKFFNESLTFQKKKAKSIKTSKKTEQKTQSFSQGFS
EJF0803381.1	12:103	Campylobacter upsaliensis	EAL3906723.1	12:103	0	MSFGNSKKLKSIAFDLDTKALKENYTKGDWHNAYNDINSYLNEKGFKHTQGSVYDSTTQFSDDELGSLIQKMAKKLTWLPQCVKSIRGYDQPVMIDYTLQLKDKFFNKSLTFQKKKAKSIKTSKKTEQKTQSFSQGFSR
WP_004276325.1	12:103	Campylobacter upsaliensis	EAL3906723.1	12:103	0	MSFGNSKKLKSIAFDLDTKALKEIYTKSDWHNAYNDINSYLNEKGFKHTQGSVYDSTTEFSDEELGDLIEKMCEKLIWLPQCVKSIRGYDQPVMIDYTLQLKDKFTSQDLNLSKELKQKESKQEQIKTMQEVVKKISQNLKSKNKNKDLDR
WP_115632883.1	12:103	Campylobacter upsaliensis	EAL3906723.1	12:103	0	MSFGNSKKLKSIAFDLDTKALKENYTKGDWHNAYNDINSYLNERGFKHTQGSVYDSTTKFSDEELGDLIEKMCEKLTWLPQCVKSIRGYDQPIMIDYTLQLKDKFFNESLTFQKKKAKSIKTSKKTEQKTQSFSQGFSK
WP_115635656.1	12:103	Campylobacter upsaliensis	EAL3906723.1	12:103	0	MSFGNSKKLKSIAFDLDTKALKENYTKGDWHNAYNDINSYLNEKGFKHTQGSVYDSTTQFSDDELGSLIQKMAKKLTWLPQCVKSIRGYDQPVMIDYTLQLKDKFFNESLTFQKKKAKSIKTSKKTEQKTQSFSQGFSR
WP_214141089.1	12:103	Campylobacter upsaliensis	EAL3906723.1	12:103	0	MSFGNSKKLKSIAFDLDTKALKENYTKGDWHNAYNDINSYLNEKGFKHTQGSVYDSTTQFSDDELGSLIQKMAKKLTWLPQCVKSIRGYDQPIMIDYTLQLKDKFFNESLTFQKKKAKSIKTSKKTEQKTQSFSQGFSR
WP_214142223.1	12:103	Campylobacter upsaliensis	EAL3906723.1	12:103	0	MSFGNSKKLKSIAFDLDTKALKENYTKGDWHNAYNDINSYLNEKGFKHTQGSVYDSTTQFSDDELGSLIQKMAKKLTWLPQCVKSIRGYDQPIMIDYTLQLKDKFFNESLTFQKKKAKSIKTSKKTEQKTQSFSQGFSK
WP_214145787.1	12:103	Campylobacter upsaliensis	EAL3906723.1	12:103	0	MSFGNSKKLKSIAFDLDTKALKENYTKGDWHNAYNDINSYLNERGFKHTQGSVYDSTTKFSDEELGDLIEKMCEKLTWLPQCVKSIRGYDQPIMIDYTLQLKDKFFNESLTFQKKKAKSIKTSKKTEQKTQSFSQGFS
WP_214146641.1	12:103	Campylobacter upsaliensis	EAL3906723.1	12:103	0	MSFGNSKKLKSIAFDLDTKALKENCTKGDWHNAYNDINSYLNEKGFKHTQGSVYDSTTQFSDDELGSLIQKMAKKLTWLPQCVKSIRGYDQPVMIDYTLQLKDKFFNESLTFQKKKAKSIKTSKKTEQKTQSFSQGFSR
WP_252199127.1	12:103	Campylobacter vulpis	EAL3906723.1	12:103	0	MSSGNSKKLKSIAFDLDTKALKENYTKGDWHNAYNDINSYLNEKGFKHTQGSVYDSTTQFSDEELGDLIEKMCEKLTWLPQCVKSIRGYDQPVMIDYTLQLKDKFFNESLTFQKKKAKSIKTSKKTEQKTQSFSQGFSR
WP_257401256.1	12:103	Campylobacter upsaliensis	EAL3906723.1	12:103	0	MSSGNSKKLKSIAFDLDTKALKENYTKGDWHNAYNDINSYLNEKGFKHTQGSVYDSTTQFSDDELGSLIQKMAKKLTWLPQCVKSIRGYDQPVMIDYTLQLKDKFFNESLTFQKKKAKSIKTSKKTEQKIQSFSQGFSR
WP_257422398.1	12:103	Campylobacter upsaliensis	EAL3906723.1	12:103	0	MSFGNSKKLKSIAFDLDTKALKENYTKGDWHNAYNDINSHLNEKGFKHTQGSVYDSTTQFSDDELGSLIQKMAKKLTWLPQCVKSIRGYDQPVMIDYTLQLKDKFFNESLTFQKKKAKSIKTSKKTEQKTQSFSQGFSR
WP_257426206.1	12:103	Campylobacter upsaliensis	EAL3906723.1	12:103	0	MSSGNSKKLKSIAFDLDTKALKENYTKGDWHNAYNDINSYLNEKGFKHTQGSVYDSTTQFSDDELGSLIQKMAKKLTWLPQCVKSIRGYDQPVMIDYTLQLKDKFFDESLTFQKKKAKSIKTSKKTEQKTQNFSQGFSR
WP_257437394.1	12:103	Campylobacter upsaliensis	EAL3906723.1	12:103	0	MSSGNSKKLKSIAFDLDTKALKENCTKGDWHNAYNDINSYLNEKGFKHTQGSVYDSTTQFSDDELGSLIQKMAKKLTWLPQCVKSIRGYDQPVMIDYTLQLKDKFFNESLTFQKKKAKSIKTSKKTEQKIQSFSQGFSR
WP_270963777.1	12:103	Campylobacter upsaliensis	EAL3906723.1	12:103	0	MSSGNSKKLKSIAFDLDTKALKENYTKGDWHNAYNDINSYLNEKGFKHTQGSVYDSTTQFSDEELGDLIEKMCEKLTWLPQCVKSIRGYDQPVMIDYTLQLKDKFFNESLTFQKKKAKSIKTSKKTEQKTQSFSQAFSR
WP_270965250.1	12:103	Campylobacter upsaliensis	EAL3906723.1	12:103	0	MSFGNSKKLKSIAFDLDTKALKENYTKGDWHNAYNDINSYLNERGFKHTQGSVYDSTTKFSDEELGDLIEKMCEKLTWLPQCVKSIRGYDQPIMIDYTLQLKDKFFNESLTFQKKKAKSIKTSKKTEQKTQSFSQGFSR
WP_270971143.1	12:103	Campylobacter upsaliensis	EAL3906723.1	12:103	0	MSFGNSKKLKSIAFDLDTKALKENYTKGDWHNAYNDINSYLNEKGFKHTQGSVYDSTTQFSDEELGDLIEKMCEKLTWLPQCVKSIRGYDQPVMIDYTLQLKDKFFNESLTFQKKKAKSIKTSKKT
WP_270978738.1	12:103	Campylobacter upsaliensis	EAL3906723.1	12:103	0	MSSGNSKKLKSIAFDLDTKALKENYTKGDWHNAYNDINSYLNEKGFKHTQGSVYDSTTQFSDEELGDLIEKMCEKLTWLPQCVKSIRGYDQPVMIDYTLQLKDKFFNESLTFQKKKAKSIKTSKKT
WP_270988255.1	12:103	Campylobacter upsaliensis	EAL3906723.1	12:103	0	MSFGNSKKLKSIAFDLDTKALKENYTKGDWHNAYNDINSYLNEKGFKHTQGSVYDSTTQFSDDELGSLIQKMAKKLTWLPQCVKSIRGYDQSIMIDYTLQLKDKFFNESLTFQKKKAKSIKTSKKTEQKTQSFSQGFSK
EAM0278075.1	1:75 (full)	Campylobacter upsaliensis	EAM0278075.1	1:75 (full)	1	MSFGNSKKLKSIAFDLDTKALKENYTKGDWHNAYNDINSYLNERGFKHTQGSVYDSTTKFSDEELGDLIEKMCEK
EAH8540028.1	1:73 (full)	Campylobacter upsaliensis	EAM0278075.1	1:75 (full)	0	MSSGNSKKLKSIAFDLDTKALKENYTKGDWHNAYNDINSYLNEKGFKHTQGSVYDSTTQFSDEELGDLIEKMC
WP_257403783.1	1:79 (full)	Campylobacter helveticus	EAM0278075.1	1:75 (full)	0	MSFGNNKKLKSIAFDLDTKALKEVYTKSDWHNAYNDINSYLDEKGFKHSQGSVYDSTTKFSDEELGDLIEKMCEKHKRV
WP_257405286.1	1:79 (full)	Campylobacter helveticus	EAM0278075.1	1:75 (full)	0	MSFGSSKKLKSIAFDLDTKALKEVYTKSDWHNAYNDINSYLDEKGFKHSQGSVYDSTTKFSDEELGDLIEKMCEKHKRL
ECL4351415.1	1:61 (full)	Campylobacter coli	ECL4351415.1	1:61 (full)	1	MELKNRHKKCINFDLDTKELLKYFPKGTRKPYALIKEFFEKQGFDHRQYSGYISKEPISDY
EAH9988121.1	1:64 (full)	Campylobacter upsaliensis	ECL4351415.1	1:61 (full)	0	MELKNRHKKCINFDLDTKELLKYFPKGTRKPYTLIKEFFEKQGFDHRQYSGYISKEPISDYKLT
ECO8755241.1	1:122 (full)	Campylobacter coli	ECO8755241.1	1:122 (full)	1	TEELKKHFEDTRKPYGLIKDFMLKNGFEHRQYSGYASKEPISNEDIFSIVLKISSKFTWIGSCIKEFDITEIGEQYSLKDTIQNLCIKEINKQAGYNKDFHGKFKEFTQKTPKNQKLKDLER
EDO7954552.1	1:79 (full)	Campylobacter coli	EDO7954552.1	1:79 (full)	1	MYAVTFDIDTNCLSDNNINHSKAYSDIRKFMEANGFKWQQGSVYFGNETINAVTCVTTIQALAKTLPCFSICVKDVRML
EAI1404066.1	1:85 (full)	Campylobacter coli	EDO7954552.1	1:79 (full)	0	MYAVTFDIDTNCLSDNNINHSKAYSDIRKFMEANGFKWQQGSVYFGNETINAVTCVTTIQALAKTLPCFSICVKDVRMLKIEENN
EDP6481695.1	1:114 (full)	Campylobacter jejuni	EDP6481695.1	1:114 (full)	1	MELKNRHKKCINFDLDTKELLKYFPKGTRKPYTLIKEFFEKQGFDHRQYSGYISKEPISDYKLTKIIHQLSIQYIWLKNCIKEFDVSNAPQTLSLKNQIYNSIEREEKKIYNQF
EEA6001473.1	1:66 (full)	Salmonella enterica	EEA6001473.1	1:66 (full)	1	MYAIAFDLDQDMLEQTYHVPSYQNAYGDIKKALEAHGFTRQQGSVYFGDVSKVDAVSCVLAVMDLA
WP_139503742.1	1:68 (full)	Escherichia coli	EEA6001473.1	1:66 (full)	0	MYAIAFDLDQDMLEQTYHVPSYQNAYGDIKKALEAHGFTRQQGSVYFGDVSKVDAVSCVLAVMDLAKK
EEO55201.1	1:72 (full)	Bacteroides sp. 2_2_4	EEO55201.1	1:72 (full)	1	QCYFEINKVLRQYEFYNTQGSVYLTEKTDMANLFRAIDALKRIPWFQASVRDLRAFRVEDWSNFTDFIKENK
EEX3715915.1	1:99 (full)	Escherichia coli	EEX3715915.1	1:99 (full)	1	MYAIALDLDQDILQRTYHVPSYQNAYGDIKKALEAHGFTRQQGSVYFGDVSRVDAVTCVLAVMDIAKNHPWFAPAVQDIRMLRIEENNDLMPAVRKAAE
WP_137516072.1	1:99 (full)	Escherichia coli	EEX3715915.1	1:99 (full)	0	MYAIALDLDQDILQRTYHVPSYQNAYGDIKKALEAHGFTRQQGSVYFGDVSRVDAVSCVLAVMDIAKNHPWFAPAVQDIRMLRIEENNDLMPAVRKAAE
WP_213724421.1	1:99 (full)	Escherichia coli	EEX3715915.1	1:99 (full)	0	MYAIAFDLDQDILQKTYPVPSYQNAYGDIKKALEAHGFTRQQGSVYFGDVSRVDAVTCVLAVMDIAKNHPWFAPAVQDIRMLRIEENNDLMPAVRKAAE
WP_231257606.1	1:99 (full)	Escherichia coli	EEX3715915.1	1:99 (full)	0	MYAIAFDLDQDILQKTYHVPSYQNAYGDIKKALEAHGFTRQQGSVYFGDVSRVDAVTCVLAVMDIAKNHPWFAPAVQDIRMLRIEENNDLMPAVRKAAE
EEZ1391331.1	1:69 (full)	Escherichia coli	EEZ1391331.1	1:69 (full)	1	MYAISFDLTVADTEKHHPKGVSQAYNDISSTLKRYGFERIQGSLYTNSDENMANLFQAMNALKALEWFP
EFA6039086.1	1:92 (full)	Escherichia coli	EFA6039086.1	1:92 (full)	1	MYAISFDLVVIDAEEHHPKGVSQAYNDIATTLRKFGFERVQGSLYTNSDENMANLFRAMNALKALDWFTKSVRDIRAFRIEQWSDFTPTMKY
EEV7680287.1	1:92 (full)	Escherichia coli	EFA6039086.1	1:92 (full)	0	MYAISFDLVVVDAEEHHPKGVSQAYNDIATTLRKFGFERVQGSLYTNSDENMANLFRAMNALKALDWFTKSVRDIRAFRIEQWSDFTPTMKY
EFA7809330.1	1:68 (full)	Escherichia coli	EFA7809330.1	1:68 (full)	1	YNDIATTLRKFGFERVQGSLYTNSDENMANLFRAMNALKALDWFTKSVRDIRAFRIEQWSDFTPTMKY
EFA7819579.1	1:77 (full)	Escherichia coli	EFA7819579.1	1:77 (full)	1	HHPKGVSQAYNDIATTLRKFGFERVQGSLYTNSDENMANLFRAMNALKALDWFTKSVRDIRAFRIEQWSDFTPTMKY
EFA7924787.1	1:82 (full)	Escherichia coli	EFA7819579.1	1:77 (full)	0	VDAEEHHPKGVSQAYNDIATTLRKFGFERVQGSLYTNSDENMANLFRAMNALKALDWFTKSVRDIRAFRIEQWSDFTPTMKY
EFM01387.1	1:54 (full)	Hoylesella marshii	EFM01387.1	1:54 (full)	1	MQGSTYLSTADDLSAIVKTVMELSKIDWFKKSVRDIRGFKVESWSDFTALVKNA
EFN4796595.1	1:88 (full)	Escherichia coli	EFN4796595.1	1:88 (full)	1	MLEQTYHVPSYQNAYGDIKKALEAHGFTRQQGSVYFGDVSKVDAVSCVLAVMDLAKKNPWFAPSVQDIRMLRIEENNDLMPAVRKAVE
WP_160379458.1	1:81 (full)	Escherichia coli	EFN4796595.1	1:88 (full)	0	VPSYQNAYGDIKKALEAHGFTRQQGSVYFGDVSKVDAVSCVLAVMDLAKKNPWFAPSVQDIRMLRIEENNDLMPAVRKAVE
EFR47525.1	1:125 (full)	Helicobacter cinaedi CCUG 18818 = ATCC BAA-847	EFR47525.1	1:125 (full)	1	MAMKNRKALNFDLSTNELKKHFNSTAEAYSQIKIFMIENGFEHRQYSGYISKEPMNEREITKLVRKLNKQLSWLSTCVLNFDVTDIGEQHDLTHLLTGKKSKIAEFEISNESNEAKKTNRIRKHR
WP_014666991.1	1:123 (full)	Helicobacter cinaedi	EFR47525.1	1:125 (full)	0	MKNRKALNFDLSTNELKKHFNSTAEAYSQIKIFMIENGFEHRQYSGYISKEPMNEREITKLVRKLNKQLSWLSTCVLNFDVTDIGEQHDLTHLLTGKKSKIAEFEISNEFNEAKKTELIRKHR
WP_015453607.1	1:123 (full)	MULTISPECIES: Helicobacter	EFR47525.1	1:125 (full)	0	MKNRKALNFDLSTNELKKHFNSTAEAYSQIKIFMIENGFEHRQYSGYISKEPMNEREITKLVRKLNKQLSWLSTCVLNFDVTDIGEQHDLTHLLTGKKSKIAEFEISNESNEAKKTNRIRKHR
WP_023947179.1	1:123 (full)	Helicobacter fennelliae	EFR47525.1	1:125 (full)	0	MKNRKALNFDLSTNELKKHFNSTAEAYSQIKIFMIENGFEHRQYSGYISKEPMNEREITKLVRKLNKQLSWLSTCVLNFDVTDIGEQHDLTHLLTGKKSKIAEFEISNESNEAKKTELIRKHR
WP_237022073.1	1:123 (full)	Helicobacter cinaedi	EFR47525.1	1:125 (full)	0	MKNRKALNFDLSTNELKKHFNSTAEAYSQIKTFMIENGFEHRQYSGYVSKEPMNEREITKLVRKLNKQLSWLSACVLNFDVTDIGEQHDLTHLLTGKKSKIAEFEISNESNEAKKTKRIRKHR
EFT5442551.1	1:47 (full)	Salmonella enterica	EFT5442551.1	1:47 (full)	1	TCQNEDMANLFSAINELKALPWFPSSVRDIRAFRIEQWSDFTSLVKS
EGK8099492.1	1:84 (full)	Campylobacter upsaliensis	EGK8099492.1	1:84 (full)	1	MSFGNSKKLKSIAFDLDTKALKENYTKGDWHNAYNDINSYLNERGFKHTQGSVYDSTTKFSDEELGDLIEKMCEKLTWLPQCVK
EAI8565405.1	1:81 (full)	Campylobacter upsaliensis	EGK8099492.1	1:84 (full)	0	MSFGNSKKLKSIAFDLDTKALKENYTKGDWHNAYNDINSYLNEKGFKHTQGSVYDSTTQFSDDELGSLIQKMAKKLTWLPQ
EGQ80846.1	1:97 (full)	Fusobacterium nucleatum subsp. animalis ATCC 51191	EGQ80846.1	1:97 (full)	1	MFMYAIAFDLKIDDLKKYYGEPYNKAYDEIRQELEVIGFEWTQGSVYVNKNNENNLTLVYKAINKLSNIDWFKKSVRDIRAFKVEDWSDFTDIVKGE
MCI7222928.1	1:94 (full)	Fusobacterium sp.	EGQ80846.1	1:97 (full)	0	MYAIAFDLKIDDLRKYYGEPYNKAYDEIRQELEDIGFEWTQGSVYMNKNSENNLTLVYKAINKLSKIEWFKNSVRDIRAFKVEDWSDFTEIVKS
WP_008702632.1	1:95 (full)	Fusobacterium nucleatum	EGQ80846.1	1:97 (full)	0	MYAIAFDLKIDDLKKYYGEPYNKAYDEIRQELEVIGFEWTQGSVYVNKNNENNLTLVYKAINKLSNIDWFKKSVRDIRAFKVEDWSDFTDIVKGE
EGT0749549.1	1:100 (full)	Campylobacter coli	EGT0749549.1	1:100 (full)	1	FMLENGFEHRQYSGYTSKEPIDERRVARIVTKLAKKFTWFGECVKEFDITEIGEQYSLKETIQDLCAKELNAQQTKQAKDFHQKLKEFTEKTPKNQKLKD
EHP5805058.1	1:103 (full)	Campylobacter coli	EGT0749549.1	1:100 (full)	0	IKNFMLENGFEHRQYSGYTSKEPINERRVIRIVNKLTKKFTWLGECVKEFDITEIGEQYSLKETIQDLCAKELNAQQTKQAKDFHQKLKEFTEKTPKNQKLKD
EGU4055053.1	1:98 (full)	Salmonella enterica	EGU4055053.1	1:98 (full)	1	MFAITFDLDTESLKEAYHNESHGNAYKEIRNILTVDYGFHWQQGSTYFGDESVDAVTCVLAAQDLSNRLPWFSSSVRDIRMLKIEDNNDLMPAINGNG
EHP1482684.1	1:104 (full)	Campylobacter coli	EHP1482684.1	1:104 (full)	1	KDTREPYSLIKKFMLENGFEHRQYSGYTSKEPINERRVIRIVNKLTKKFTWLGECVKEFDITEIGEQYSLKETIQDLCTKDFHQKLKEFIEKTPKNQKLKDLER
EAJ4194982.1	1:106 (full)	Campylobacter coli	EHP1482684.1	1:104 (full)	0	YFKDTREPYSLIKKFMLENGFEHRQYSGYTSKEPINERRVIRIVNKLTKKFTWLGECVKEFDITEIGEQYSLKETIQDLCTKDFHQKLKEFIEKTPKNQKLKDLER
EJK3603579.1	1:94 (full)	Campylobacter jejuni	EHP1482684.1	1:104 (full)	0	KKFMLENGFEHRQYSGYTSKEPINERRVIRIVNKLTKKFTWLGECVKEFDITEIGEQYSLKETIQDLCTKDFHQKLKEFIEKTPKNQKLKDLER
WP_218987232.1	1:103 (full)	Campylobacter jejuni	EHP1482684.1	1:104 (full)	0	DTREPYSLIKKFMLENGFEHRQYSGYTSKEPINERRVIRIVNKLTKKFTWLGECVKEFDITEIGEQYSLKETIQDLCAKDFHQKLKEFTEKTPKNQKLKDLER
EHP2219758.1	1:66 (full)	Campylobacter coli	EHP2219758.1	1:66 (full)	1	MNLSRKAINFDLSTEELKKHFEDTRKPYGLIKDFMLKNGFEHRQYSGYASKEPISNEDIFSIVLKI
EHT8129054.1	1:78 (full)	Campylobacter jejuni	EHT8129054.1	1:78 (full)	1	MGINRKAINFDLSTKSLEKYFKDTREPYSLIKKFMLENGFEHRQYSGYTSKEPINERRVIRIVNKLTKKFTWLGECVK
EIA0938320.1	1:82 (full)	Campylobacter coli	EHT8129054.1	1:78 (full)	0	MGINRKAINFDLSTKSLEKYFKDTREPYSLIKKFMLENGFEHRQYSGYTSKEPIDERRVARIVTKLAKKFTWFGECVKEFDI
EII2881179.1	1:56 (full)	Escherichia coli	EII2881179.1	1:56 (full)	1	MYAISFDLTVADTEKHHPKGVSQAYNDISSTLKRYGFERIQGSLYTNSDENMANLF
EIO6575279.1	1:117 (full)	Escherichia coli	EIO6575279.1	1:117 (full)	1	MYMIILQIDNTLLRNTYPGKYLTLAYKDIQSFMSRWDFYPVKGTGCVFVGDNLRAPYKDDICSDVLSRLIKTHKWLAPALYEFNIFLVDAENEQRLCVLEMCGELSHISSHGKLRTS
WP_236116746.1	1:117 (full)	Escherichia coli	EIO6575279.1	1:117 (full)	0	MYMIILQIDNTLLRNTYPGKYLTLAYKDIQSFMSRWDFYPVKGTGCVFVGDNLRAPYKDDICSDVLSRLIKTHKWLAPALYEFNIFWVDVENEQRLCVLEMCGELSHISSHGKLRTS
EMH03881.1	1:96 (full)	Helicobacter pylori GAM244Ai	EMH03881.1	1:96 (full)	1	MMYAVTFDLDTNCLNENGVNLSKVYSDIRKFMEQHGFKWQQGSVYFGDETINAVTCVATVQILAKQIPCFADCVKDVRMLKIEENNDLMPAIKIVL
AYJ08727.1	1:95 (full)	Helicobacter pylori	EMH03881.1	1:96 (full)	0	MYAVTFDLDTNCLNENAVNLSKVYSDIRKFMEQHGFKWQQGSVYFGDETINAVTCVATMQILAKQIPSFAICVKDVRMLKIEENNDLMPAIKIVL
EMG99746.1	1:96 (full)	Helicobacter pylori GAM231Ai	EMH03881.1	1:96 (full)	0	MMYAVTFDLDTNCLNENGVNLSKVYSDIAKFMEQHGFKWQQGSVYFGDEAINAVTCVATVQILAKQIPCFADCVKDVRMLKIEENNDLMPAIKIVL
EMH25263.1	1:96 (full)	Helicobacter pylori GAM264Ai	EMH03881.1	1:96 (full)	0	MMYAVTFDLDTNCLNENGMNLSKVYSDIRKFMEQHGFKWQQGSVYFGDETINAVTCVATVQILAKQIPCFADCVKDVRMLKIEENNDLMPAIKIVL
EMH44554.1	1:96 (full)	Helicobacter pylori GAMchJs106B	EMH03881.1	1:96 (full)	0	MMYAVTFDLDTNCLNENGMNLSKVYSDIAKFMEQHGFKWQQGSVYFGDETINAVTCVATVQILAKQIPCFADCVKDVRMLKIEENNDLMPAIKIVL
GHP70178.1	1:95 (full)	Helicobacter pylori	EMH03881.1	1:96 (full)	0	MYAVTFDLDTNFLNENAVNLSKVYLDIRKFMEQHGFKWRQGSVYFGDEIINAVTCVATVQILAKQIPSFAICVKDVRMLKIEENNDLMPAIKIVL
GHP74528.1	1:95 (full)	Helicobacter pylori	EMH03881.1	1:96 (full)	0	MYAVTFDLDTNCLNENAMNLSKVYLDIRKFMEQYGFKWQQGSVYFGDETINAVTCVATVQILAKQIPSFSICVKDVRMLKIEENNDLMPAIKIVL
GHP77113.1	1:95 (full)	Helicobacter pylori	EMH03881.1	1:96 (full)	0	MYAITFDFDTNCLNENAVNLSKVYSDIRKFMEQHGFKWQQGSVYFGDETINAVTCVATVQILAKQIPSFAICVKDVRMLKIEENNDLMPAIKIVL
GHQ00463.1	1:95 (full)	Helicobacter pylori	EMH03881.1	1:96 (full)	0	MYAITFDLDANCLNENVVNLSKVYSDIRKFMEQHGFKWQQGSVYFGDETINAVTCVATVQILAKQIPSFAICVKDVRMLKIEENNDLMPAIKIVL
GHQ08649.1	1:95 (full)	Helicobacter pylori	EMH03881.1	1:96 (full)	0	MYAITFDLDTNYLNENAVNLSKVYSDIRKFMEQHGFKWQQGSVYFGDETINAVTCVATVQILAKQIPSFAICVKDVRMLKIEENNDLMPAIKIVL
GHQ13139.1	1:95 (full)	Helicobacter pylori	EMH03881.1	1:96 (full)	0	MYAVTFDLDTNCLNENAVNLSKVYSDIRKFMEQHGFKWQQGNMYFGDETINAVTCVATVQILAKQIPSFAICVKDVRMLKIEENNDLMPAIKIVL
GHQ17296.1	1:95 (full)	Helicobacter pylori	EMH03881.1	1:96 (full)	0	MYAITFDLDTNCLNENAVNLSKVYSDIRKFMEQHGFKWQQGSVYFGDETINAVTCVATVQILAKQIPSFAICVKDVRMLKVEENNDLMPAIKIVL
GHQ49779.1	1:95 (full)	Helicobacter pylori	EMH03881.1	1:96 (full)	0	MYAVTFDLDANCLNENVVNLSKVYSDIRKFMEQHGFKWQQGSVYFGDETINAVTCVATVQILAKQIPSFAICVKDVRMLKIEENNDLMPAIKIVL
GHQ76018.1	1:95 (full)	Helicobacter pylori	EMH03881.1	1:96 (full)	0	MYAITFDLDANCLNENAVNLSKVYSDIRKFMEQHGFKWQQGSVYFGDETINAVTCVATVQILAEQIPSFAICVKDVRMLKIEENNDLMPAIKIVL
GHQ80401.1	1:95 (full)	Helicobacter pylori	EMH03881.1	1:96 (full)	0	MYAVTFDLDTNCLNENAVNLSKVYFDIRKFMEQHGFKWQQGSVYFGDETINAVTCVATVQILAKQIPSFAICVKDVRMLKVEENNDLMPAIKIVL
GHQ89970.1	1:95 (full)	Helicobacter pylori	EMH03881.1	1:96 (full)	0	MYAVTFDLDANCLNENAVNLSKVYFDIRKFMEQHGFKWQQGSVYFGDETINAVTCVATVQILAKQIPSFAICIKDVRMLKIEENNDLMPAIKIVL
GHQ98853.1	1:95 (full)	Helicobacter pylori	EMH03881.1	1:96 (full)	0	MYAVTFDLDTNCLNESAVNLSKVYSDIRKFMEQHGFKWQQGSVYFGDETINAVTCVAKVQILAKQIPSFAICVKDVRMLKIEENNDLMPAIKIVL
GHR39394.1	1:95 (full)	Helicobacter pylori	EMH03881.1	1:96 (full)	0	MYAVTFDLDTNCLNENAVNLSKVYSDIRKFMEQHGFKWQQGSVYFGDETINAVTCVATVQILAKQIPSFEVCIKDVRMLKIEENNDLMPAIKIVL
GHR42803.1	1:95 (full)	Helicobacter pylori	EMH03881.1	1:96 (full)	0	MYAVTFDLDTNFLNENAVNLSKVYSDIRKFMEQHGFKWQQGSVYFGDETINAVTCVATVQILAKQIPSFEVCVKDVRMLKIEENNDLMPAIKIVL
GHR57602.1	1:95 (full)	Helicobacter pylori	EMH03881.1	1:96 (full)	0	MYAITFDLDTNCLNENAVNLSKVYSDIRKFMEQHGFKWQQGSVYFGDETINAVTCVATVQILAKQMPSFAICVKDVRMLKIEENNDLMPAIKIVL
GHR71996.1	1:95 (full)	Helicobacter pylori	EMH03881.1	1:96 (full)	0	MYAITFDLDANCLNENAVNLSKVYSDIRKFMEQHGFKWQQGSVHFGDETINAVTCVATVQILAKQIPSFAICVKDVRMLKIEENNDLMPAIKIVL
GHR97098.1	1:95 (full)	Helicobacter pylori	EMH03881.1	1:96 (full)	0	MYAITFDFDANCLNENAVNLSKVYSDIRKFMEQHGFKWQQGSVYFGDETINAVTCVATVQILAKQIPSFAICVKDVRMLKIEENNDLMPAIKIVL
GHS12276.1	1:95 (full)	Helicobacter pylori	EMH03881.1	1:96 (full)	0	MYAVTFDLDANCLNENAVNLSKVYSDICKFMEQHGFKWQQGSVYFGDETINAVTCVATVQILAKQIPSFAICVKDVRMLKIEENNDLMPAIKIVL
KNE04162.1	1:95 (full)	Helicobacter pylori	EMH03881.1	1:96 (full)	0	MYAITFDLDANCLNENAANLSKVYSDIRKFMEQHGFKWQQGSVYFGDETISAVTCVATVQILAKKIPSFAICVKDVRMLKIEENNDLMPAIKIVL
MCQ2649678.1	1:95 (full)	Helicobacter pylori	EMH03881.1	1:96 (full)	0	MYAVTFDLDTNCLNENAVNLSKVYSDIRKFMEQHGFKWQQGSVYFGDETINAVTCVATVQILAKQIPCFVDCVKDVSMLKIEENNDLMPAIKIVL
MCQ2660631.1	1:95 (full)	Helicobacter pylori	EMH03881.1	1:96 (full)	0	MYAVTFELDTNCLNENGVNLSKVYSDIAKFMEQHGFKWQQGSVYFGDETINAVTCVATVQILAKQIPCFADCVKDVRMLKIEENNDLMPAIKIVL
MCQ2661950.1	1:95 (full)	Helicobacter pylori	EMH03881.1	1:96 (full)	0	MYAVTFDLDTNGLNENAVNLSKVYSDIAKFMEQHGFKWQQGSVYFSDETINAVTCVATVQILAKQIPSFAVCVKDVRMLKIEENNDLMPAIKIVL
MCQ2668723.1	1:95 (full)	Helicobacter pylori	EMH03881.1	1:96 (full)	0	MYAVTFDLDTNCLNENAVNLSKVYSDIRKFMEQHGFKWQQGSVYFGDETINAVTCVATVQILAKQILSFAVCVKDVRMLKIEENNDLMPAIKIVL
MCQ2674149.1	1:95 (full)	Helicobacter pylori	EMH03881.1	1:96 (full)	0	MYAVTFDLDTNCLNENAVNLSKVYPDIAKFMEQHGFKWQQGSVYFGDETINAVTCVATVQILAKQIPSFAVCVKDVRMLKIEENNDLMPAIKIVL
MCQ2705893.1	1:95 (full)	Helicobacter pylori	EMH03881.1	1:96 (full)	0	MYAVTFDLDTNCLNENAVNLSKVYSDIAKFMEQYGFKWQQGSVYFGDETINAVTCVATVQILAKQIPSFAICVKDVRMLKIEENNDLMPAIKIVL
MCQ2709863.1	1:95 (full)	Helicobacter pylori	EMH03881.1	1:96 (full)	0	MYAVTFDLDTNCLNENGMNLSKVYSDIRKFMEQHGFKWQQGSVYFGDETINAVTCVATVQILAKQVPYFANCVKDVRMLKIEENNDLMPAIKIVL
MCQ2775677.1	1:95 (full)	Helicobacter pylori	EMH03881.1	1:96 (full)	0	MYAVTFDLDTNCLNENGMNLSKVYSDIRKFMEQHGFKWQQDSVYFGDETINAVTCVATVQILAKQIPSFAICVKDVRMLKIEENNDLMPAIKIVL
MCQ2783529.1	1:95 (full)	Helicobacter pylori	EMH03881.1	1:96 (full)	0	MYAVTFDLDTNCLNENGINLSKVYSDIRKFMEQHGFKWQQGSVYFGDETINAVTCVATVQILAKQIPCFANCVKDVRMLKIEENNDLMPAIKIVL
MCQ2832588.1	1:95 (full)	Helicobacter pylori	EMH03881.1	1:96 (full)	0	MYAVTFDLDTNCLNENGMNLSKVYSDIRKFMEQHGFKWQQDSVYFGDETINAVTCVATVQVLAKQIPCFANCVKDVRMLKIEENNDLMPAIKIVL
MCQ2858103.1	1:95 (full)	Helicobacter pylori	EMH03881.1	1:96 (full)	0	MYAVTFDLDTNCLNENAVNLSKVYSDIAKFMEQHSFKWQQGSVYFGDETINAVTCVATVQILAKQIPSFAVCVKDVRMLKIEENNDLMPAIKIVL
MCQ2867824.1	1:95 (full)	Helicobacter pylori	EMH03881.1	1:96 (full)	0	MYAVTFDLDTNGLNENAVNLSKVYSDIAKFMEQHGFKWQQGSVYFGDETINAVTCVATVQILAKQIPSFAICVKDVRMLKIEENNDLMPAIKIVL
MCQ2889720.1	1:95 (full)	Helicobacter pylori	EMH03881.1	1:96 (full)	0	MYAVTFDLDTNCLNENGMNLSKVYSDIRKFMEQHGFKWQQGSVYFGDETINAVTCVATVQILAKQIPCFVNCVKDVRMLKIEENNDLMPAIKIVL
MCQ2890732.1	1:95 (full)	Helicobacter pylori	EMH03881.1	1:96 (full)	0	MYAVTFDLDTNCLNENGMNLSKVYSDIRKFMEQHGFKWQQGSVYFGDETINAVTCVATVQILAKQVPCFANCVKDVRMLKIEENNDLMPAIKIVL
MCQ2893299.1	1:95 (full)	Helicobacter pylori	EMH03881.1	1:96 (full)	0	MYAVTFDLDTNCLNENGMNLSKVYSDIAKFMEQHGFKWQQGSVYFGDETINAVTCVATVQILAKQIPCFANCVKDVRMLKIEENNDLMPAIKIVL
MCQ2900449.1	1:95 (full)	Helicobacter pylori	EMH03881.1	1:96 (full)	0	MYAVTFDLDTNCLNENAVNLSKVYSDIRKFMEQHGFKWQQGSVYFGDETINAVTCVATVQILAKQIPSFVVCVKDVRMLKIEENNDLMPAIKIVL
MCQ2909292.1	1:95 (full)	Helicobacter pylori	EMH03881.1	1:96 (full)	0	MYAITFDLDTNCLNENAVNLSKVYSDIAKFMEQHGFKWQQGSVYFGDETINAVTCVATVQILAKQIPSFAVCVKDVRMLKIEENNDLMPAIKIVL
MCQ2931160.1	1:95 (full)	Helicobacter pylori	EMH03881.1	1:96 (full)	0	MYVVTFDLDTNCLNENAVNLSKVYSDIRKFMEQHGFKWQQGSVYFGDETINAVTCVATVQILAKQIPSFAVCVKDVRMLKIEENNDLMPAIKIVL
MCQ2943682.1	1:95 (full)	Helicobacter pylori	EMH03881.1	1:96 (full)	0	MYAVTFDLDTNCLNENGVNLSKVYSDIRKFMEQHGFRWQQGSVYFGDETINAVTCVATVQILAKQIPCFADCVKDVRMLKIEENNDLMPAIKIVL
MCQ2980513.1	1:95 (full)	Helicobacter pylori	EMH03881.1	1:96 (full)	0	MYAVTFDLDTDCLNENAVNLSKVYSDIRKFMEQHGFKWQQGSVYFGDETINAVTCVATVQILAKQIPSFAVCVKDVRMLKIEENNDLMPAIKIVL
PUD78703.1	1:95 (full)	Helicobacter pylori	EMH03881.1	1:96 (full)	0	MCVVTFDLDTNCLNENAVNLSKVYSDIAKFMEQHGFKWQQGSVYFSDETINAVTCVATVQILAKQIPSFAVCVKDVRMLKIEENNDLMPAIKIVL
QEE95803.1	1:95 (full)	Helicobacter pylori	EMH03881.1	1:96 (full)	0	MYAVTFDLDTNCLNENGMDLSKVYSDIRKFMEQYGFKWQQGSVYFGDETINAVTCVATVQILAKQIPCFAVCVKDVRMLKIEESNDLMPAIKIVL
QEF39275.1	1:95 (full)	Helicobacter pylori	EMH03881.1	1:96 (full)	0	MYAVTFDLDTNCLNENAVNLSKVYSDIAKFMEQYGFKWQQGGVYFGDETINAVTCVATVQILAKQIPSFAVCVKDVRMLKIEENNDLMPAIKIVL
UOR90856.1	1:95 (full)	Helicobacter pylori	EMH03881.1	1:96 (full)	0	MYAITFDLDTNCLNENAVNLSKVCSDIRKFMEQHGFKWQQGSVYFGDETINAVTCVATVQILAKQIPSFAICVKDVRMLKIEENNDLMPAIKIVL
WP_000270924.1	1:95 (full)	Helicobacter pylori	EMH03881.1	1:96 (full)	0	MYAITFDLDANCLNENAVNLSKVYSDIHKFMEQHGFKWQQGSVYFGDETINAVTCVATVQILAKQIPSFAICVKDVRMLKIEENNDLMPAIKIVL
WP_000270925.1	1:95 (full)	Helicobacter pylori	EMH03881.1	1:96 (full)	0	MYAITFDLDANCLNENAVNLSKVYSDIRKFMEQHGFKWQQGSVYFGDETINAVTCVATVQILAKQIPSFAICVKDVRMLKIEENNDLMPAIKIVL
WP_000270926.1	1:95 (full)	Helicobacter pylori	EMH03881.1	1:96 (full)	0	MYAITFDLDANCLNENAVNLSKVYSDIRKFMEQHGFKWQQGSVYFGDETISAVTCVATVQILAKKIPSFAIYVKDVRMLKIEENNDLMPAIKIVL
WP_000270927.1	1:95 (full)	Helicobacter pylori	EMH03881.1	1:96 (full)	0	MYAITFDLDTNCLNENAVNLSKVYSDIRKFMEQHGFKWQQGSVYFGDETINAVTCVATVQILAKQIPSFAICVKDVRMLKIEENNDLMPAIKIVL
WP_000271443.1	1:95 (full)	Helicobacter pylori	EMH03881.1	1:96 (full)	0	MYAVTFDLDANCLNENAVNLSKVYSDIRKFMEQHGFKWQQGSVYFGDETINAVTCVATVQILAKQIPSFAICVKDVRMLKIEENNDLMPAIKIVL
WP_000271444.1	1:95 (full)	Helicobacter pylori	EMH03881.1	1:96 (full)	0	MYAVTFDLDTNCLNENAMNLSKVYLDIRKFMEQHGFKWQQGSVYFGDETINAVTCVATVQILAKQIPSFAICVKDVRMLKIEENNDLMPAIKIVL
WP_000271445.1	1:95 (full)	Helicobacter pylori	EMH03881.1	1:96 (full)	0	MYAVTFDLDTNCLNENAMNLSKVYSDIRKFMEQHGFKWQQGSVCFGDETINAVTCVATVQILAKQIPSFAICVKDVRMLKIEENNDLMPAIKIIL
WP_000271446.1	1:95 (full)	Helicobacter pylori	EMH03881.1	1:96 (full)	0	MYAVTFDLDTNCLNENAMNLSKVYSDIRKFMEQHGFKWQQGSVYFGDETINAVTCVATVQILAKQIPSFAICVKDVRMLKIEENNDLMPAIKIVL
WP_000271447.1	1:95 (full)	Helicobacter pylori	EMH03881.1	1:96 (full)	0	MYAVTFDLDTNCLNENAMNLSKVYSDIRKFMEQHGFKWQQGSVYFGDETVNAVTCVATVQILAKQIPSFAICVKDVRMLKIEENNDLMPAIKIVL
WP_000271448.1	1:95 (full)	Helicobacter pylori	EMH03881.1	1:96 (full)	0	MYAVTFDLDTNCLNENAVNLSKVCLDIRKFMEQHGFKWQQGSVYFGDETINAVTCVATVQILAKQIPSFAICVKDVRMLKIEENNDLMPAIKIVL
WP_000271449.1	1:95 (full)	Helicobacter pylori	EMH03881.1	1:96 (full)	0	MYAVTFDLDTNCLNENAVNLSKVHSDIRKFMEQHGFKWQQGSVYFGDETINAVTCVATVQILAKQIPSFAICVKDVRMLKIEENNDLMPAIKIVL
WP_000271450.1	1:95 (full)	Helicobacter pylori	EMH03881.1	1:96 (full)	0	MYAVTFDLDTNCLNENAVNLSKVYSDIAKFMEQHGFKWQQGSVYFGDETINAVTCVATVQILAKQIPSFADCVKDVRMLKIEENNDLMPAIKIVL
WP_000271451.1	1:95 (full)	Helicobacter pylori	EMH03881.1	1:96 (full)	0	MYAVTFDLDTNCLNENAVNLSKVYSDIAKFMEQHGFKWQQGSVYFGDETINAVTCVATVQILAKQIPSFAICVKDVRMLKIEENNDLMPAIKIVL
WP_000271452.1	1:95 (full)	Helicobacter pylori	EMH03881.1	1:96 (full)	0	MYAVTFDLDTNCLNENAVNLSKVYSDIAKFMEQHGFKWQQGSVYFGDETINAVTCVATVQILAKQIPSFAVCVKDVRMLKIEENNDLMPAIKIVL
WP_000271453.1	1:95 (full)	Helicobacter pylori	EMH03881.1	1:96 (full)	0	MYAVTFDLDTNCLNENAVNLSKVYSDIRKFMEQHGFKWQQGSVYFGDETINAVTCVATVQILAKQIPCFADCVKDVRMLKIEENNDLMPAIKIVL
WP_000271454.1	1:95 (full)	Helicobacter pylori	EMH03881.1	1:96 (full)	0	MYAVTFDLDTNCLNENAVNLSKVYSDIRKFMEQHGFKWQQGSVYFGDETINAVTCVATVQILAKQIPSFAICVKDVRMLKIEENNDLMPAIKIVL
WP_000271455.1	1:95 (full)	Helicobacter pylori	EMH03881.1	1:96 (full)	0	MYAVTFDLDTNCLNENAVNLSKVYSDIRKFMEQHGFKWQQGSVYFGDETINAVTCVATVQILAKQIPSFAICVKDVRMLKIEENSDLMPAIKIVL
WP_000271456.1	1:95 (full)	Helicobacter pylori	EMH03881.1	1:96 (full)	0	MYAVTFDLDTNCLNENAVNLSKVYSDIRKFMEQHGFKWQQGSVYFGDETINAVTCVATVQILAKQIPSFAVCVKDVRMLKIEENNDLMPAIKIVL
WP_000271457.1	1:95 (full)	Helicobacter pylori	EMH03881.1	1:96 (full)	0	MYAVTFDLDTNCLNENGMDLSKVYSDIRKFMEQYGFKWQQGSVYFGDETINAVTCVATVQILAKQIPCFAVCVKDVRMLKIEENNDLMPAIKIVL
WP_000271458.1	1:95 (full)	Helicobacter pylori	EMH03881.1	1:96 (full)	0	MYAVTFDLDTNCLNENGMNLSKVYSDIRKFMEQHGFKWQQGSVYFGDETINAVTCVATVQILAKQIPCFADCVKDVRMLKIEENNDLMPAIKIVL
WP_000271459.1	1:95 (full)	Helicobacter pylori	EMH03881.1	1:96 (full)	0	MYAVTFDLDTNCLNENGMNLSKVYSDIRKFMEQHGFKWQQGSVYFGDETINAVTCVATVQILAKQVPCFADCVKDVRMLKIEENNDLMPAIKIVL
WP_000271460.1	1:95 (full)	Helicobacter pylori	EMH03881.1	1:96 (full)	0	MYAVTFDLDTNCLNENGVNLSKVYSDIAKFMEQHGFKWQQGSVYFGDETINAVTCVATVQILAKQIPCFADCVKDVRMLKIEENNDLMPAIKIVL
WP_000271461.1	1:95 (full)	Helicobacter pylori	EMH03881.1	1:96 (full)	0	MYAVTFDLDTNCLNENGVNLSKVYSDIRKFMEQHGFKWQQGSVYFGDETINAVTCVATVQILAKQIPCFADCVKDVRMLKIEENNDLMPAIKIVL
WP_000271462.1	1:95 (full)	Helicobacter pylori	EMH03881.1	1:96 (full)	0	MYAVTFDLDTNCLNENGVNLSKVYSDIRKFMEQHGFKWQQGSVYFGDETINAVTCVATVQILAKQIPCFANCVKDVRMLKIEENNDLMPAIKIVL
WP_000271463.1	1:95 (full)	Helicobacter pylori	EMH03881.1	1:96 (full)	0	MYAVTFDLDTNCLNESAVNLSKVYSDIRKFMEQHGFKWQQGSVYFGDETINAVTCVATVQILAKQIPSFAICVKDVRMLKVEENNDLMPAIKIVL
WP_000271464.1	1:95 (full)	Helicobacter pylori	EMH03881.1	1:96 (full)	0	MYAVTFDLDTNCLNKNGMNLSKVYSDIAKFMEQHGFKWQQGSVYFGDETINAVTCVATVQILAKQIPCFADCVKDVRMLKIEENNDLMPAIKIVL
WP_000271465.1	1:95 (full)	Helicobacter pylori	EMH03881.1	1:96 (full)	0	MYAVTFDLDTNGLNENAVNLSKVYPDIAKFMEQHGFKWQQGSVYFGDETINAVTCVATVQILAKQIPSFAVCVKDVRMLKIEENNDLMPAIKIVL
WP_001966449.1	1:95 (full)	Helicobacter pylori	EMH03881.1	1:96 (full)	0	MYAVTFDLDTNCLNENGVNLSKVYFDIAKFMEQHGFKWQQGSVYFGDETINAVTCVATVQILAKQIPCFADCVKDVRMLKIEENNDLMPAIKIVL
WP_001967177.1	1:95 (full)	Helicobacter pylori	EMH03881.1	1:96 (full)	0	MYAVTFDLDTNCLNENAVNLSKVYSDIAKFMEQHGFKWQQGSVYFGDETINAVTCVATVQILAKQIPCFADCVKDVRMLKIEENNDLMPAIKIVL
WP_003016370.1	1:95 (full)	Helicobacter pylori	EMH03881.1	1:96 (full)	0	MYAVTFDLDTNCLNENGMNLSKVYSDIAKFMEQHGFKWQQGSVYFGDETINAVTCVATVQILAKQIPSFAVCVKDVRMLKIEENNDLMPAIKIVL
WP_015429186.1	1:95 (full)	Helicobacter pylori	EMH03881.1	1:96 (full)	0	MYAVTFDLDTNCLNENAVNLSKVYSDIRKFMEQHGFKWQQSSVYFGDETINAVTCVATVQILAKQIPSFVICVKDVRMLKIEENNDLMPAIKIVL
WP_015644500.1	1:95 (full)	Helicobacter pylori	EMH03881.1	1:96 (full)	0	MYAVTFDLDTNCLNENAVNLSKVYSDIRKFMEQHGFKWQQGSVYFGDETINAVTCVATVQILAKQVPCFADCVKDVRMLKIEENNDLMPAIKIVL
WP_017282256.1	1:95 (full)	Helicobacter pylori	EMH03881.1	1:96 (full)	0	MYAITFDLDTNCLNENAVNLSKVYSDIRKFMEQHGFKWQQGSVYFGDETINAVTCVATVQILAKQIPSFAICVKEVRMLKIEENNDLMPAIKIVL
WP_020972595.1	1:95 (full)	Helicobacter pylori	EMH03881.1	1:96 (full)	0	MYAVTFDLDTNCLNENGVNLSKVYSDIRKFMEQHGFKWQQGSVYFGDETINAVTCVAAVQILAKQIPCFANCVKDVRMLKIEENNDLMPAIKIVL
WP_021174951.1	1:95 (full)	Helicobacter pylori	EMH03881.1	1:96 (full)	0	MYAVTFDLDTNCLNENGMDLSKVYSDIRKFMEQHGFKWQQGSVYFGDETINAVTCVATVQILAKQIPCFAVCVKDVRMLKIEENNDLMPAIKIVL
WP_021300518.1	1:95 (full)	Helicobacter pylori	EMH03881.1	1:96 (full)	0	MYAIIFDLDANCLNENAVNLSKVYSDIRKFMEQHGFKWQQGSVYFGDETINAVTCVATVQTLAKQIPSFAICVKDVRMLKIEENNDLMPAIKIVL
WP_021301628.1	1:95 (full)	Helicobacter pylori	EMH03881.1	1:96 (full)	0	MYAVTFDLDANCLNENAVNLSKVYFDIRKFMEQHGFKWQQGSVYFGDETINAVTCVATVQILAKQIPSFAICVKDVRMLKIEENNDLMPAIKIVL
WP_021308700.1	1:95 (full)	Helicobacter pylori	EMH03881.1	1:96 (full)	0	MYAVTFDLDTNCLNENAVNLSKVYSDIRKFMEQHGFKWQQGSVHFGDETINAVTCVATVQILAKQIPSFAICVKDVRMLKIEENNDLMPAIKIVL
WP_023526361.1	1:95 (full)	Helicobacter pylori	EMH03881.1	1:96 (full)	0	MYAVTFDFDTNCLNENAVNLSKVYSDIRKFMEQHGFKWQQGSVYFGDETINAVTCVATVQILAKQIPSFAVCVKDVRMLKIEENNDLMPAIKIVL
WP_024112446.1	1:95 (full)	Helicobacter pylori	EMH03881.1	1:96 (full)	0	MYAVTFDLDTNCLNENAVNLSKVYLDIRKFMEQHGFKWQQGSVCFGDETINAVTCVATVQILAKQIPSFAICVKDVRMLKIEENNDLMPAIKIIL
WP_024114554.1	1:95 (full)	Helicobacter pylori	EMH03881.1	1:96 (full)	0	MYAVTFDLDTNCLNENAMNLSKVYSDIRKFMEQHGFKWQQGSVYFGDETINAVTCVATVQILAKQIPSFAVCVKDVRMLKIEENNDLMPAIKIVL
WP_024422143.1	1:95 (full)	Helicobacter pylori	EMH03881.1	1:96 (full)	0	MYAVTFDLDTNCLNENAVNLSKVYFDIRKFMEQHGFKWQQGSVYFGDETINAVTCVATVQILAKQIPSFAICVKDVRMLKIEENNDLMPAIKIVL
WP_024948561.1	1:95 (full)	Helicobacter pylori	EMH03881.1	1:96 (full)	0	MYAITFDLDTNCLNENAVNLSKVYFDIRKFMEQHGFKWQQGSVYFGDETINAVTCVATVQILAKQIPSFAICVKDVRMLKIEENNDLMPAIKIVL
WP_025276134.1	1:95 (full)	Helicobacter pylori	EMH03881.1	1:96 (full)	0	MYAVTFDLDTNCLNENAMNFSKVYLDIAKFMEQHGFKWQQGSVYFGDETINAVTCVATVQILAKQIPSFAICVKDVRMLKIEENNDLMPAIKIVL
WP_025449532.1	1:95 (full)	Helicobacter pylori	EMH03881.1	1:96 (full)	0	MYAVTFDLDTNCLNENGMNLSKVYSDIAKFMEQHGFKWQQGSVYFGDETINAVTCVATVQILAKQIPCFADCVKDVRMLKIEENNDLMPAIKIVL
WP_025449917.1	1:95 (full)	Helicobacter pylori	EMH03881.1	1:96 (full)	0	MYAVTFDLDTNCLNENGVNLSKVYSDIAKFMEQHGFKWQQGSVYFGDEAINAVTCVATVQILAKQIPCFADCVKDVRMLKIEENNDLMPAIKIVL
WP_025455090.1	1:95 (full)	Helicobacter pylori	EMH03881.1	1:96 (full)	0	MYAITFDLDANCLNENAVNLSKVYSDIRKFMEQHGFKWQQGSVYFGDETISAVACVATVQILAKKIPSFAICVKDVRMLKIEENNDLMPAIKIVL
WP_033602369.1	1:95 (full)	Helicobacter pylori	EMH03881.1	1:96 (full)	0	MYAVTFDLDTNCLNENGVNLSKVYADIRKFMEQHGFKWQQGSVYFGDETINAVTCVATVQILAKQIPCFANCVKDVRMLKIEENNDLMPAIKIVL
WP_033736662.1	1:95 (full)	Helicobacter pylori	EMH03881.1	1:96 (full)	0	MYAVTFDLDTNCLNENGMNLSKVYSDIRKFMEQHGFKWQQGSVCFGDETINAITCVATVQILAKQIPSFAICVKDVRMLKIEENNDLMPAIKIVL
WP_033741130.1	1:95 (full)	Helicobacter pylori	EMH03881.1	1:96 (full)	0	MYAVTFDLDTNCLNENAVNLSKVYSDIAKFMEQHGFKWQQGSVYFGDETINAVTCVATVQILAKQIPCFTNCVKDVRMLKIEENNDLMPAIKIVL
WP_033762887.1	1:95 (full)	Helicobacter pylori	EMH03881.1	1:96 (full)	0	MYAVTFDLDTNCLNENAMNLSKVYLDIRKFMEQHGFKWQQGSVYFGDETINAVTCVATVQILAKQIPSFAVCVKDVRMLKIEENNDLMPAIKIVL
WP_033787346.1	1:95 (full)	Helicobacter pylori	EMH03881.1	1:96 (full)	0	MYAVTFDLDTNCLNENGVNLSKVYADIRKFMEQHGFKWQQGSVYFGDETINAVTCVAAVQILAKQIPCFANCVKDVRMLKIEENNDLMPAIKIVL
WP_039084937.1	1:95 (full)	Helicobacter pylori	EMH03881.1	1:96 (full)	0	MYAVTFDLDTNCLNENGMNLSKVYSDIRKFMEQHGFKWQQGSVYFGDETINAVTCVATVQILAKQIPYFANCVKDVRMLKIEENNDLMPAIKIVL
WP_041600205.1	1:95 (full)	Helicobacter acinonychis	EMH03881.1	1:96 (full)	0	MYAVTFDLDANCLNENGMNLSKVYSDIRKFMEQHAFKWQQGGMCFGDETINAVTCVATVQILAKQIPCFANCVKDVRMLKVEENNDLMPAIKIVL
WP_050828769.1	1:95 (full)	Helicobacter pylori	EMH03881.1	1:96 (full)	0	MYAVTFDLDANCLNENAVNLSKVYSDIRKFMEQHGFKWQQGSVYFGDETISAVTCVATVQILAKKIPSFAICVKDVRMLKIEENNDLMPAIKIVL
WP_050832550.1	1:95 (full)	Helicobacter pylori	EMH03881.1	1:96 (full)	0	MYAVTFDLDINCLNENAVNLSKVYFDIRKFMEQHGFKWQQGSVYFGDETINAVTCVATVQILAKQIPSFAICVKDVRMLKIEENNDLMPAIKIVL
WP_050835650.1	1:95 (full)	Helicobacter pylori	EMH03881.1	1:96 (full)	0	MYAVTFDLDTNFLNENAVNLSKVYSDIRKFMEQHGFKWQQGSVYFGDETINAVTCVATVQILAKQIPSFAVCVKDVRMLKIEENNDLMPAIKIVL
WP_050840092.1	1:95 (full)	Helicobacter pylori	EMH03881.1	1:96 (full)	0	MYAVTFDLDTNCLNENAVNLSKVYLDIRKFMEQHGFKWQQGSVYFGDETINAVTCVATVQILAKQIPSFAVCVKDVRMLKIEENNDLMPAIKIVL
WP_050851522.1	1:95 (full)	Helicobacter pylori	EMH03881.1	1:96 (full)	0	MYAVTFDLDTNCLNENAVNLSKVYSDIRKFMEQHGFKWQQGSVYFGDETINAVTCVAAVQILAKQIPNFAICVKDVRMLKIEENNDLMPAIKIVL
WP_058337872.1	1:95 (full)	Helicobacter pylori	EMH03881.1	1:96 (full)	0	MYAITFDLDTNCLNENAVNLSKVYSDIRKFMEQHGFKWQQGSVHFGDETINAVTCVATVQILAKQIPSFAICVKDVRMLKIEENNDLMPAIKIVL
WP_060870719.1	1:95 (full)	Helicobacter pylori	EMH03881.1	1:96 (full)	0	MYAITFDLDANCLNENAVNLSKVYSDIRKFMEQHGFKWQQGSVYFGDETISAVTCVATVQILAKKIPSFAICVKDVRMLKIEENNDLMPAIKIVL
WP_064437785.1	1:95 (full)	Helicobacter pylori	EMH03881.1	1:96 (full)	0	MFAVTFDLDTNCLNENEKDLSKVYSDIRKFMEQHGFKWQQGSVYFGDETINAVTCVATVQILAKQIPCFANCVKDVRMLKIEENNDLMPAIKIVL
WP_078241751.1	1:95 (full)	Helicobacter pylori	EMH03881.1	1:96 (full)	0	MYAVTFDLDTNCLNENGVNLSKVYSDIRKFMEQHGFKWQQGSVYFGDETINAVTCVATVQILAKQIPSFAVCVKDVRMLKIEENNDLMPAIKIVL
WP_078269625.1	1:95 (full)	Helicobacter pylori	EMH03881.1	1:96 (full)	0	MYAVTFDLDTNCLNENAVNLSKVYSDIRKFMEQHGFKWQQGSVYFGDETINAVICVATVQILAKQIPSFAVCVKDVRMLKIEENNDLMPAIKIVL
WP_078303178.1	1:95 (full)	Helicobacter pylori	EMH03881.1	1:96 (full)	0	MYAVTFDLDTNCLNENGMDLSKVYSDIRKFMEQYGFKWQQGSVYFGDETINAVTCVATVQILAKQIPSFAVCVKDVRMLKIEENNDLMPAIKIVL
WP_079301118.1	1:95 (full)	Helicobacter pylori	EMH03881.1	1:96 (full)	0	MYAVTFDLDTNCLNENGMNLSKVYSDIRKFMEQHGFKWQQGSVYFGDETINAVTCVATVQILAKQIPCFANCVKDVRMLKIEENNDLMPAIKIVL
WP_079330650.1	1:95 (full)	Helicobacter pylori	EMH03881.1	1:96 (full)	0	MYAVTFDLDTNCLNENGVNLSKVYSDIRKFMEQHGFKWQQGSVYFGDETINAVTCVATVQILAKQVPCFADCVKDVRMLKIEENNDLMPAIKIVL
WP_079334086.1	1:95 (full)	Helicobacter pylori	EMH03881.1	1:96 (full)	0	MYAVTFDLDTNCLNENGMDLSKVYSDIAKFMEQYGFKWQQGSVYFGDETINAVTCVATVQILAKQIPCFAVCVKDVRMLKIEENNDLMPAIKIVL
WP_079357181.1	1:95 (full)	Helicobacter pylori	EMH03881.1	1:96 (full)	0	MYAVTFDLDTNCLNENAVNLSKVYSDIAKFMEQHGFKWQQGGVYFGDETINAVTCVATVQILAKQIPSFAVCVKDVRMLKIEENNDLMPAIKIVL
WP_089482413.1	1:95 (full)	Helicobacter pylori	EMH03881.1	1:96 (full)	0	MYAVTFDLDTNCLNENAVNLSKVYFDIRKFMEQHGFKWQQGGVYFGDETINAVTCVATVQILAKQIPSFAICVKDVRMLKIEENNDLMPAIKIVL
WP_096392049.1	1:95 (full)	Helicobacter pylori	EMH03881.1	1:96 (full)	0	MYAVTFDLDTNCLNESAVNLSKVYSDIRKFMEQHGFKWQQGSVYFGDETINAVTCVATVQILAKQIPSFAICVKDVRMLKIEENNDLMPAIKIVL
WP_096400852.1	1:95 (full)	Helicobacter pylori	EMH03881.1	1:96 (full)	0	MYAVTFDLDTNCLNENAVNLPKVYSDIRKFMEQHGFKWQQGSVYFGDEAINAVTCVATVQILAKQIPSFAICVKDVRMLKIEENNDLMPAIKIVL
WP_096417037.1	1:95 (full)	Helicobacter pylori	EMH03881.1	1:96 (full)	0	MYAVTFDLDANCLNENAVNLSKVYSDIRKFMEQHGFKWQQGSVYFGDETINAVTCVATVQILAKQIPSFAICVKDVRMLKIEENNDLMSAIKIVL
WP_096523391.1	1:95 (full)	Helicobacter pylori	EMH03881.1	1:96 (full)	0	MYAITFDLDANYLNENAVNLSKVYSDIRKFMEQHGFKWQQGSVYFGDETINAVTCVATVQILAKQIPSFAICVKDVRMLKIEENNDLMPAIKIVL
WP_097690079.1	1:95 (full)	Helicobacter pylori	EMH03881.1	1:96 (full)	0	MYAVTFDLDTNCLNENGVNLSKVYSDIRKFMEQHGFKWQQGSVYFGDETINAVTCVVTVQILAKQIPSFAVCVKDVRMLKIEENNDLMPAIKIVL
WP_097692517.1	1:95 (full)	Helicobacter pylori	EMH03881.1	1:96 (full)	0	MYAVTFDLDTNCLNENAVNLSKVYSDIAKFMEQHGFKWQQGSVYFSDETINAVTCVATVQILAKQIPSFAVCVKDVRMLKIEENNDLMPAIKIVL
WP_097697043.1	1:95 (full)	Helicobacter pylori	EMH03881.1	1:96 (full)	0	MYAVTFDLDTNCLNENGVNLSKVYSDIAKFMEQHGFKWQQGSVYFGDETINAVTCVATVQILAKQIPSFAVCVKDVRMLKIEENNDLMPAIKIVL
WP_097717217.1	1:95 (full)	Helicobacter pylori	EMH03881.1	1:96 (full)	0	MYAVTFDLDTNCLNENGMDLSKVYSDIAKFMEQHGFKWQQGSVYFGDETINAVTCVATVQILAKQIPCFVVCVKDVRMLKIEENNDLMPAIKIVL
WP_100948722.1	1:95 (full)	Helicobacter pylori	EMH03881.1	1:96 (full)	0	MYAVTFDLDTNCLNENAMNLSKVYSDIRKFMEQHGFKWQQGNVYFGDETINAVTCVATVQILAKQIPSFAICVKDVRMLKIEENNDLMPAIKIVL
WP_100949491.1	1:95 (full)	Helicobacter pylori	EMH03881.1	1:96 (full)	0	MYAVTFDLDTNCLNENAVNLSKVYSDIRKFMEQHGFKWQQGSVYFGDETVNAVTCVATVQILAKQIPSFAVCVKDVRMLKIEENNDLMPAIKIVL
WP_101000095.1	1:95 (full)	Helicobacter pylori	EMH03881.1	1:96 (full)	0	MYAVTFDLDTNCLNENAMNLSKVYLDIRKFMEQHGFKWQQGSMYFGDETINAVTCVATVQILAKQIPSFAICVKDVRMLKIEENNDLMPAIKIVL
WP_101007130.1	1:95 (full)	Helicobacter pylori	EMH03881.1	1:96 (full)	0	MYAVTFDFDTNCLNENAMNLSKVYLDIRKFMEQHGFKWQQGSVYFGDETINAVTCVATVQILAKQIPSFAICVKDVRMLKIEENNDLMPAIKIIL
WP_101020224.1	1:95 (full)	Helicobacter pylori	EMH03881.1	1:96 (full)	0	MYAVTFDLDTNCLNENAMNLSKVYLDIRKFMEQHGFKWQQGSVYFGDETVNAVTCVATVQILAKQIPSFAICVKDVRMLKIEENNDLMPAIKIVL
WP_101022575.1	1:95 (full)	Helicobacter pylori	EMH03881.1	1:96 (full)	0	MYAVTFDLDTNCLNENAVNLSKVYSDIRKFMEQHGFKWQQDSVYFGDETINAVTCVATVQILAKQIPSFAVCVKDVRMLKIEENNDLMPAIKIVL
WP_101023998.1	1:95 (full)	Helicobacter pylori	EMH03881.1	1:96 (full)	0	MYAVTFDLDTNCLNENAVNLSKVYSDIRKFMEQHGFKWQQGSVYFGDETINAVTCVATVQILAKQIPSFAICVKDVRMLKIEENDDLMPAIKIVL
WP_108248310.1	1:95 (full)	Helicobacter pylori	EMH03881.1	1:96 (full)	0	MYAVTFDLDTNCLNENAVNLSKVYSDIRKFMEQHGFKWQQGSVYFGDETINAVTCVSTVQILAKQIPSFAVCVKDVRMLKIEENNDLMPAIKIVL
WP_108328391.1	1:95 (full)	Helicobacter pylori	EMH03881.1	1:96 (full)	0	MYAVTFDLDTNCLNENAVNLSKVYSDIRKFMEQHGFKWQQGSVYFSDETINAVTCVATVQILAKQIPSFAVCVKDVRMLKIEENNDLMPAIKIVL
WP_108339379.1	1:95 (full)	Helicobacter pylori	EMH03881.1	1:96 (full)	0	MYAVTFDLDTNFLNENGVNLSKVYSDIRKFMEQHGFKWQQGSVYFGDETINAVTCVATVQILAKQIPCFADCVKDVRMLKIEENNDLMPAIKIVL
WP_108341252.1	1:95 (full)	Helicobacter pylori	EMH03881.1	1:96 (full)	0	MYAVTFDFDTNCLNENAVNLSKVYSDIRKFMEQHGFKWQQGSVYFGDETINAVTCVATVQILAKQIPSFAVCVKDARMLKIEENNDLMPAIKIVL
WP_108400357.1	1:95 (full)	Helicobacter pylori	EMH03881.1	1:96 (full)	0	MYAVTFDLDTNCLNENAVNLSKVYSDIAKFMEQHGFKWQQGSVYFGDEAINAVTCVATVQILAKQIPSFAVCVKDVRMLKIEENNDLMPAIKIVL
WP_108564641.1	1:95 (full)	Helicobacter pylori	EMH03881.1	1:96 (full)	0	MYAVTFELDTNCLNENGVNLSKVYSDIRKFMEQHGFKWQQGSVYFGDETINAVTCVATVQILAKQIPSFAVCVKDVRMLKIEENNDLMPAIKIVL
WP_120801225.1	1:95 (full)	Helicobacter pylori	EMH03881.1	1:96 (full)	0	MYAVTFDLDTNFLNENAVNLSKVYLDIRKFMEQHGFKWQQGSVYFGDETINAVTCVATVQILAKQIPSFAICVKDVRMLKIEENNDLMPAIKIVL
WP_120804617.1	1:95 (full)	Helicobacter pylori	EMH03881.1	1:96 (full)	0	MYAVTFDLDTNCLNENAVNLSKVYSDIAKFMEQHGFKWQQGSVYFGDETINAVTCVATVQILAKQIPCFAVCVKDVRMLKIEENNDLMPAIKIVL
WP_120819581.1	1:95 (full)	Helicobacter pylori	EMH03881.1	1:96 (full)	0	MYAVTFDLDANCLNENAVNLSKVYSDIRKFMEQHGFKWQQGGVYFGDETINAVTCVATVQILAKQIPSFAICVKDVRMLKIEENNDLMPAIKIVL
WP_120829480.1	1:95 (full)	Helicobacter pylori	EMH03881.1	1:96 (full)	0	MYAVTFDLDTNCLNENGMNLSKVYSDIRKFMEQHGFKWQQGSVYFGDETINAVTCVATVQILAKQIPSFAICVKDVRMLKIEENNDLMPAIKIVL
WP_120847044.1	1:95 (full)	Helicobacter pylori	EMH03881.1	1:96 (full)	0	MYAVTFDLDTNCLNENAVNLSKVYSDIRKFMEQHGFKWQQGNVYFGDETINAVTCVATVQILAKQIPSFAICVKDVRMLKIEENNDLMPAIKIVL
WP_120847825.1	1:95 (full)	Helicobacter pylori	EMH03881.1	1:96 (full)	0	MYAVTFDLDTNCLNENGMNLSKVYSDIRKFMEQHGFKWQQGSVYFGDETINAVTCVATVQILAKQIPSFAVCVKDVRMLKIEENNDLMPAIKIVL
WP_120857541.1	1:95 (full)	Helicobacter pylori	EMH03881.1	1:96 (full)	0	MYAITFDLDTNCLNENAVNLSKVYSDIRKFMEQHGFKWQQGNVYFGDETINAVTCVATVQILAKQIPSFAICVKDVRMLKIEENNDLMPAIKIVL
WP_120864426.1	1:95 (full)	Helicobacter pylori	EMH03881.1	1:96 (full)	0	MYAVTFDLDTNCLNENAVNLSKVYFDIRKFMEQHGFKWQQGSVYFGDETINAVTCVATVQILAKQIPSFADCVKDVRMLKIEENNDLMPAIKIVL
WP_120881855.1	1:95 (full)	Helicobacter pylori	EMH03881.1	1:96 (full)	0	MYAVTFDLDANCLNENAVNLSKVYSDIRKFMEQHGFKWQQGSVYFGDETINAVTCVAMVQILAKQIPSFAICVKDVRMLKIEENNDLMPAIKIVL
WP_120888126.1	1:95 (full)	Helicobacter pylori	EMH03881.1	1:96 (full)	0	MYAVTFDLDTNCLNENAVNLSKVYSDIAKFMEQHGFKWQQGSVYFGDETINAVTCVATVQILAKQIPCFANCVKDVRMLKIEENNDLMPAIKIVL
WP_120900544.1	1:95 (full)	Helicobacter pylori	EMH03881.1	1:96 (full)	0	MYAVTFDLDTNCLNENGVNLSKVYSDIRKFMEQHGFKWQQGSMYFGDETINAVTCVATVQILAKQIPCFADCVKDVRMLKIEENNDLMPAIKIVL
WP_120911135.1	1:95 (full)	Helicobacter pylori	EMH03881.1	1:96 (full)	0	MYAVTFDLDTNCLNENAVNLSKVYSDIRKFMEQRGFKWQQGSVYFGDETINAVTCVATVQILAKQIPSFAVCVKDVRMLKIEENNDLMPAIKIVL
WP_120916997.1	1:95 (full)	Helicobacter pylori	EMH03881.1	1:96 (full)	0	MYAVTFDLDTNGLNENAVNLSKVYSDIAKFMEQHGFKWQQGSVYFGDETINAVTCVATVQILAKQIPSFAVCVKDVRMLKIEENNDLMPAIKIVL
WP_120921862.1	1:95 (full)	Helicobacter pylori	EMH03881.1	1:96 (full)	0	MYAVTFDLDTNCLNENGVNLSKVYSDIAKFMEQHDFKWQQGSVYFGDETINAVTCVATVQILAKQIPCFADCVKDVRMLKIEENNDLMPAIKIVL
WP_120927837.1	1:95 (full)	Helicobacter pylori	EMH03881.1	1:96 (full)	0	MYAVTFDLDTNCLNENAVNLSKVYSDIRKFMEQHGFKWQQGSVYFGDETINAVTCVATVQILAKQIPCFANCVKDVRMLKIEENNDLMPAIKIVL
WP_120931839.1	1:95 (full)	Helicobacter pylori	EMH03881.1	1:96 (full)	0	MYVITFDLDTNCLNENAVNLSKVYSDIRKFMEQHGFKWQQGSVYFGDETINAVTCVATVQILAKQIPSFAICVKDVRMLKIEENNDLMPAIKIVL
WP_120957552.1	1:95 (full)	Helicobacter pylori	EMH03881.1	1:96 (full)	0	MYAVTFDLDTNCLNENGVNLSKVYSDIAKFMEQHGFKWQQGSVYFGDETINAVTCVATVQILTKQIPCFADCVKDVRMLKIEENNDLMPAIKIVL
WP_120980711.1	1:95 (full)	Helicobacter pylori	EMH03881.1	1:96 (full)	0	MYAVTFDLDTNCLNENRVNLSKVYSDIRKFMEQHGFKWQQGSVYFGDETINAVTCVATVQILAKQIPCFADCVKDVRMLKIEENNDLMPAIKIVL
WP_120992784.1	1:95 (full)	Helicobacter pylori	EMH03881.1	1:96 (full)	0	MYAITFDLDTNCLNENAVNLSKVYFDIRKFMEQHGFKWQQGSVYFGDETINAVTCVATVQILAKQIPSFAICIKDVRMLKIEENNDLMPAIKIVL
WP_121029227.1	1:95 (full)	Helicobacter pylori	EMH03881.1	1:96 (full)	0	MYVVTFDLDTNGLNENAVNLSKVYSDIAKFMEQHGFKWQQGSVYFGDETINAVTCVATVQILAKQIPSFAVCVKDVRMLKIEENNDLMPAIKIVL
WP_121050030.1	1:95 (full)	Helicobacter pylori	EMH03881.1	1:96 (full)	0	MYAITFDLDANCLNENAVNLSKVYSDIRKFMEQHGFKWQQGSVYFGDETINAVTRVATVQILAKQIPSFAICVKDVRMLKIEENNDLMPAIKIVL
WP_122891930.1	1:95 (full)	Helicobacter pylori	EMH03881.1	1:96 (full)	0	MYAVTFDLDTNCLNENAVNLSKVYLDIRKFMEQHGFKWQQGSVYFGDETINAVTCVATVQILAKQIPSFAICVKDVRMLKIEENNDLMPAIKIVL
WP_124733012.1	1:95 (full)	Helicobacter pylori	EMH03881.1	1:96 (full)	0	MYAITFDLDANCLNENAVNLSKVYSDIRKFMEQHGFKWQQGSVYFGDETINAVTCVATVQILAKQIPSFAICIKDVRMLKIEENNDLMPAIKIVL
WP_127924810.1	1:95 (full)	Helicobacter pylori	EMH03881.1	1:96 (full)	0	MYAVTFDLDTNCLNENAVNLSKVYFDIRKFMEQHGFKWQQGSVYFGDETINAVTCVATVQILAKQIPSFAVCVKDVRMLKIEENNDLMPAIKIVL
WP_127977641.1	1:95 (full)	Helicobacter pylori	EMH03881.1	1:96 (full)	0	MYAVTFDLDTNCLNENAVNLSKVYSDIRKFMEQHGFKWQQGSVYFGDETINAVTCVATVQILAKQIPSFAICVKGVRMLKIEENNDLMPAIKIVL
WP_127984551.1	1:95 (full)	Helicobacter pylori	EMH03881.1	1:96 (full)	0	MYAVTFDLDTNCLNENAVNLSKVYSDIRKFMEQHGFKWQQGSVYFGDETINAVTCVATVQILAKQVPSFAVCVKDVRMLKIEENNDLMPAIKIVL
WP_127985497.1	1:95 (full)	Helicobacter pylori	EMH03881.1	1:96 (full)	0	MYAVTFDFDTNGLNENAVNLSKVYSDIAKFMEQHGFKWQQGSVYFGDETINAVTCVATVQILAKQIPSFAVCVKDVRMLKIEENNDLMPAIKIVL
WP_128012791.1	1:95 (full)	Helicobacter pylori	EMH03881.1	1:96 (full)	0	MYAVTFDLDTNCLNENAVNLSKVYSDIRKFMEQHGFRWQQGSVYFGDETINAVTCVATVQILAKQIPSFAICVKDVRMLKIEENNDLMPAIKIVL
WP_128013406.1	1:95 (full)	Helicobacter pylori	EMH03881.1	1:96 (full)	0	MYAVTFDLDTNCLNENVVNLSKVYSDIAKFMEQHGFKWQQGSVYFSDETINAVTCVATVQILAKQIPSFAVCVKDVRMLKIEENNDLMPAIKIVL
WP_128018508.1	1:95 (full)	Helicobacter pylori	EMH03881.1	1:96 (full)	0	MYAVTFDLDANCLNENAVNLSKVYSDIRKFMEQHSFKWQQGSVYFGDETINAVTCVATVQILAKQIPSFAICVKDVRMLKIEENNDLMPAIKIVL
WP_128033097.1	1:95 (full)	Helicobacter pylori	EMH03881.1	1:96 (full)	0	MYAVTFDLDTNCLNENGMDLSKIYSDIAKFMEQHGFKWQQGSVYFGDETINAVTCVATVQILAKQIPCFADCVKDVRMLKIEENNDLMPAIKIVL
WP_128056158.1	1:95 (full)	Helicobacter pylori	EMH03881.1	1:96 (full)	0	MYAVTFDLDTNCLNENAVNLSKVYSDIAKFMEQHGFKWQQGSVYFGDETINAVTCVATVQILAKQIPSFAVCIKDVRMLKIEENNDLMPAIKIVL
WP_128067494.1	1:95 (full)	Helicobacter pylori	EMH03881.1	1:96 (full)	0	MYAVTFDLDTNCLNENGMNLSKVYSDIRKFMEQHGFKWQQGSVYFGDETINAVTCVATVQILAKQIPCFANCVKDVRMLRIEENNDLMPAIKIVL
WP_128072675.1	1:95 (full)	Helicobacter pylori	EMH03881.1	1:96 (full)	0	MYAVTFDLDTNCLNENAVNLSKVYSDIRKFMEQHGFKWQQGGVYFGDETINAVTCVATVQILAKQIPSFAVCVKDVRMLKIEENNDLMPAIKIVL
WP_129066358.1	1:95 (full)	Helicobacter pylori	EMH03881.1	1:96 (full)	0	MYAITFDLDANCLNENAVNLSKVYSDIRKFMEQHGFKWQQGSVYFGDETISAVTCVATVQILAKKIPSFAICVKDVRILKIEENNDLMPAIKIVL
WP_130778521.1	1:95 (full)	Helicobacter pylori	EMH03881.1	1:96 (full)	0	MYAITFDLDTNCLNENGMNLSKVYSDIRKFMEQHGFKWQQGSVYFGDETINAVTCVATVQILAKQIPSFAICVKDVRMLKIEENNDLMPAIKIVL
WP_139547044.1	1:95 (full)	Helicobacter pylori	EMH03881.1	1:96 (full)	0	MYAVTFDFDTNCLNENAVNLSKVYSDIAKFMEQHGFKWQQGSVYFGDETINAVTCVATVQILAKQIPSFAVCVKDVRMLKIEENNDLMPAIKIVL
WP_140513352.1	1:95 (full)	Helicobacter pylori	EMH03881.1	1:96 (full)	0	MYAVTFDLDTNCLNENAVNLSKVYLDIRKFMEQHGFKWQQGSVYFGDETINAVTCVATVQILAKQIRSFAICVKDVRMLKIEENNDLMPAIKIVL
WP_140519395.1	1:95 (full)	Helicobacter pylori	EMH03881.1	1:96 (full)	0	MYAVTFDLDTNCLNENAVNLSKVYSDIRKFMEQHGFKWQQGSVYFGDETINAVTCVATVQILAKQILCFANCVKDVRMLKIEENNDLMPAIKIVL
WP_140536620.1	1:95 (full)	Helicobacter pylori	EMH03881.1	1:96 (full)	0	MYAVTFDLDTNCLNENAVNLSKVYFDIRKFMEQHGFKWQQGSVYFGNETINAVTCVATVQILAKQIPSFAICIKDVRMLKIEENNDLMPAIKIVL
WP_140601293.1	1:95 (full)	Helicobacter pylori	EMH03881.1	1:96 (full)	0	MYAVTFDLDTNFLNENAMNLSKVYLDIRKFMEQHGFKWQQGSVYFGDETINAVTCVATVQILAKQIPSFAVCVKDVRMLKIEENNDLMPAIKIVL
WP_140606174.1	1:95 (full)	Helicobacter pylori	EMH03881.1	1:96 (full)	0	MYAVTFDLDTNCLNENAVNLSKVYLDIRKFMEQYGFKWQQGSVYFGDETINAVTCVATVQILAKQIPSFAICVKDVRMLKIEENNDLMPAIKIVL
WP_140611835.1	1:95 (full)	Helicobacter pylori	EMH03881.1	1:96 (full)	0	MYAVTFDLDTNCLNENAVNLSKVYSDIRKFMEQHGFKWQQGSVYFGDETINAVTCVATVQILAKQIPSFAVCVKDVRMLKIEENNGLMPAIKIVL
WP_140614385.1	1:95 (full)	Helicobacter pylori	EMH03881.1	1:96 (full)	0	MYAVTFDLDTNCLNENAVNLSKVYSDIRKFMEQHGFKWQQGSVYFGDETINAVTCVATVQILAKQIPSFEVCVKDVRMLKIEENNDLMPAIKIVL
WP_154405601.1	1:95 (full)	Helicobacter pylori	EMH03881.1	1:96 (full)	0	MYAVTFDLDANCLNENAVNLSKVYSDIRKFMEQHGFKWQQGSVYFGDETINAVTRVATVQILAKQIPSFAICVKDVRMLKIEENNDLMPAIKIVL
WP_154410457.1	1:95 (full)	Helicobacter pylori	EMH03881.1	1:96 (full)	0	MYAIIFDLDANCLNENAVNLSKVYSDIRKFMEQHGFKWQQGSVYFGDETINAVTCVATVQILAKQIPSFVICVKDVRMLKIEENNDLMPAIKIVL
WP_154413900.1	1:95 (full)	Helicobacter pylori	EMH03881.1	1:96 (full)	0	MYAVTFDLDANCLNENAVNLSKVYSDIRKFMEQHGFKWQHGSVHFGDETINAVTCVATVQILAKQIPSFAICVKDVRMLKIEENNDLMPAIKIVL
WP_154418828.1	1:95 (full)	Helicobacter pylori	EMH03881.1	1:96 (full)	0	MYAITFDLDANCLNENAVNLSKVYSDIRKFMEQHGFKWQQGSVYFGDETINAVTCVATVQILTKQIPSFAICVKDVRMLKIEENNDLMPAIKIVL
WP_154422762.1	1:95 (full)	Helicobacter pylori	EMH03881.1	1:96 (full)	0	MYAITFDLDANCLNENAVNLSKVYSDIRKFMEQHGFKWQQGSVYFGDETINAVTCVATVQILAKQIPSFVICVKDVRMLKIEENNDLMPAIKIVL
WP_154428629.1	1:95 (full)	Helicobacter pylori	EMH03881.1	1:96 (full)	0	MYAITFDLDANCLNENAVNLSKVYSDIRKFMEQHGFKWQQGSVYFGDETINAVTCVATVQILAKQIPSFAICVKDVRMLKIEENNDLMPVIKIVL
WP_154438269.1	1:95 (full)	Helicobacter pylori	EMH03881.1	1:96 (full)	0	MYAITFDLDANCLNENAVNLSKVYSDIRKFMEQHGFKWQQGSVYFGDETINAVTCVATVQILVKQIPSFAICVKDVRMLKIEENNDLMPAIKIVL
WP_154442244.1	1:95 (full)	Helicobacter pylori	EMH03881.1	1:96 (full)	0	MYAVTFDLDTNCLNENTVNLSKVYFDIRKFMEQHGFKWQQGSVYFGDETINAVTCVATVQILAKQIPSFAICVKDVRMLKIEENNDLMPAIKIVL
WP_154466491.1	1:95 (full)	Helicobacter pylori	EMH03881.1	1:96 (full)	0	MYAITFDLDANCLNENAVNFSKVYSDIRKFMEQHGFKWQQGSVYFGDETINAVTCVATVQILAKQIPSFAICVKDVRMLKIEENNDLMPAIKIVL
WP_154507903.1	1:95 (full)	Helicobacter pylori	EMH03881.1	1:96 (full)	0	MYAITFDLDANCLNENAVNLSKVYSDIRKFMEQHGFKWQQGSVYFGDETINAVTCVATVQTLAKQIPSFAICVKDVRMLKIEENNDLMPAIKIVL
WP_154509751.1	1:95 (full)	Helicobacter pylori	EMH03881.1	1:96 (full)	0	MYAVTFDLDANCLNENAVNLSKVYSDIRKFMEQHGFKWQQGSVYFGDETINAVTCVATVQILAKQIPSFAICVKDVRILKIEENNDLMPAIKIVL
WP_154548250.1	1:95 (full)	Helicobacter pylori	EMH03881.1	1:96 (full)	0	MYAVTFDLDTNCLNENGVNLSKVYSDIRKFMEQHGFKWQQGGVYFGDETINAVTCVATVQILAKQIPSFAICVKDVRMLKIEENNDLMPAIKIVL
WP_156569268.1	1:95 (full)	Helicobacter pylori	EMH03881.1	1:96 (full)	0	MYAVTFDLDTNCLNENGVNLSKVYSDIHKFMEQHGFKWQQGSVYFGDETINAVTCVATVQILAKQIPCFADCVKDVRMLKIEENNDLMPAIKIVL
WP_156584983.1	1:95 (full)	Helicobacter pylori	EMH03881.1	1:96 (full)	0	MYAITFDLDTNCLNENAVNLSKVYFDIRKFMEQYGFKWQQGSVYFGDETINAVTCVATVQILAKQIPSFAIYVKDVRMLKIEENNDLMPAIKIVL
WP_156604579.1	1:95 (full)	Helicobacter pylori	EMH03881.1	1:96 (full)	0	MYAVTFDLDTNCLNENEVNLSKVYSDIRKFMEQHGFKWQQGSVYFGDETINAVTCVATVQILAKQIPCFADCVKDVRMLKIEENNDLMPAIKIVL
WP_156605429.1	1:95 (full)	Helicobacter pylori	EMH03881.1	1:96 (full)	0	MYAITFDLDANCLNENAVNLSKVYSDIRKFMEQHGFKWQQGSVYFGDEAINAVTCVATVQILAKQIPSFAICVKDVRMLKIEENNDLMPAIKIVL
WP_165549155.1	1:95 (full)	Helicobacter pylori	EMH03881.1	1:96 (full)	0	MYAVTFDLDTNCLNENGMDLSKVYSDIRKFMEQHGFKWQQGSVYFGDETINAVTCVATVQILAKQIPCFADCVKDVRMLKIEENNDLMPAIKIVL
WP_165559625.1	1:95 (full)	Helicobacter pylori	EMH03881.1	1:96 (full)	0	MYAVTFDLDTNCLNENAVNLSKVYSDIRKFMEQHGFKWQQGSVYFGDETINAVTCVATVQILAKQIPSFAIYVKDVRMLKIEENNDLMPAIKIVL
WP_165560431.1	1:95 (full)	Helicobacter pylori	EMH03881.1	1:96 (full)	0	MYAVTFDLDTNCLNENAVNLSKVYSDIRKFMEQNGFKWQQGSVYFGDETINAVTCVATVQILAKQIPSFAICVKDVRMLKIEENNDLMPAIKIVL
WP_171881363.1	1:95 (full)	Helicobacter pylori	EMH03881.1	1:96 (full)	0	MYGVIFDLDTNCLNENGVNLSKVYSDIRKFMEQHGFKWQQGSVYFGDETINAVTCVATVQILAKQIPSFAICVKDVRMLKIEENNDLMPAIKIVL
WP_180502421.1	1:95 (full)	Helicobacter pylori	EMH03881.1	1:96 (full)	0	MYAITFDLDTNCLNENAVNLSKVYSDIRKFMEQHGFKWQQGSVYFGDETINAVTCVATVQILAKQIPSFAICIKDVRMLKIEENNDLMPAIKIVL
WP_180583990.1	1:95 (full)	Helicobacter pylori	EMH03881.1	1:96 (full)	0	MYAVTFDLDTNCLNESTVNLSKVYSDIRKFMEQHGFKWQQGSVYFGDETINAVTCVATVQILAKQIPSFAICVKDVRMLKIEENNDLMPAIKIVL
WP_180657224.1	1:95 (full)	Helicobacter pylori	EMH03881.1	1:96 (full)	0	MYAVTFDLDANCLNENAVNLSKVYSDIRKFMEQHGFKWQQGSVYFGDETINAVTCVATVQILAKQIPSFAICIKDVRMLKIEENNDLMPAIKIVL
WP_181225234.1	1:95 (full)	Helicobacter pylori	EMH03881.1	1:96 (full)	0	MYAVTFDLDTNCLNENAMNLSKVYSDIRKFMEQHGFKWQQGSMYFGDETINAVTCVATVQILAKQIPSFAVCVKDVRMLKIEENNDLMPAIKIVL
WP_181229275.1	1:95 (full)	Helicobacter pylori	EMH03881.1	1:96 (full)	0	MYAVTFDLDTNFLNENAVNLSKVCLDIAKFMEQHGFKWQQGSVYFGDETINAVTCVATVQILAKQIPSFAVCVKDVRMLKIEENNDLMPAIKIVL
WP_181230279.1	1:95 (full)	Helicobacter pylori	EMH03881.1	1:96 (full)	0	MYAVTFDLDTNCLNENAMNLSKVCLDIRKFMEQHGFKWQQGSVYFGDKTINAVTCVATVQILAKQIPSFAICVKDVRMLKIEENNDLMPAIKIVL
WP_181331186.1	1:95 (full)	Helicobacter pylori	EMH03881.1	1:96 (full)	0	MYAVTFDLDTNCLNENAMNLSKVCLDIRKFMEQHGFKWQQGSVYFGDKTINAVTCVATVQILAKQIPSFAVCVKDVRMLKIEENNDLMPAIKIVL
WP_187833290.1	1:95 (full)	Helicobacter pylori	EMH03881.1	1:96 (full)	0	MYAVTFDLDTNCLNENAVNLLKVYSDIRKFMEQHGFKWQQGSVYFGDETINAVTCVATVQILAKQIPSFAVCVKDVRMLKIEENNDLMPAIKIVL
WP_187842959.1	1:95 (full)	Helicobacter pylori	EMH03881.1	1:96 (full)	0	MYAVTFDLDTNCLNENAVNLSKVYSDIRKFMEQHGFKWQQGSVYFGDETINAVTCVATVQILAKQIPSLAICVKDVRMLKIEENNDLMPAIKIVL
WP_187853278.1	1:95 (full)	Helicobacter pylori	EMH03881.1	1:96 (full)	0	MYAVTFDLDTNCLNENGVNLSKVYSDIAKFMEQHGFKWQQGSVYFGDETINAVTCVATVQILAKQIPCFANCVKDVRMLKIEENNDLMPAIKIVL
WP_187864770.1	1:95 (full)	Helicobacter pylori	EMH03881.1	1:96 (full)	0	MYAVTFDLDTNCLNENGVNLSKVYSDIRKFMEQHGFKWQQGSVYFGDETINAVTCVATVQILAKQIPCFADCVKDVRMLKIEESNDLMPAIKIVL
WP_187869409.1	1:95 (full)	Helicobacter pylori	EMH03881.1	1:96 (full)	0	MYAVTFDLDTNCLNENAVNLSKVYSDIRKFMEQHGFKWQQGSVCFGDETINAVTCVATVQILAKQIPSFAICVKDVRMLKIEENNDLMPAIKIVL
WP_187877551.1	1:95 (full)	Helicobacter pylori	EMH03881.1	1:96 (full)	0	MYAVTFDLDTNCLNENAVNLSKVYSDIAKFMEQHGFEWQQGSVYFGDETINAVTCVATVQILAKQIPSFAVCVKDVRMLKIEENNDLMPAIKIVL
WP_187884044.1	1:95 (full)	Helicobacter pylori	EMH03881.1	1:96 (full)	0	MYAVTFDLDTNCLNENGVNLSKVYSYIAKFMEQHGFKWQQGSVYFGDETINAVTCVATVQILAKQIPCFADCVKDVRMLKIEENNDLMPAIKIVL
WP_187897388.1	1:95 (full)	Helicobacter pylori	EMH03881.1	1:96 (full)	0	MYAVTFDLDTNCLNENAVNLSKVYSDIAKFMEQHGFKWQQGSVYFGDETINAVTCVATVQILVKQIPSFAVCVKDVRMLKIEENNDLMPAIKIVL
WP_187904357.1	1:95 (full)	Helicobacter pylori	EMH03881.1	1:96 (full)	0	MYAVTFDLDTNCLNENGVNLSKVYSDIAKFMEQHGFKWQQGSVYFGDETINAVTCVATVQILAKQIPCFADRVKDVRMLKIEENNDLMPAIKIVL
WP_187905142.1	1:95 (full)	Helicobacter pylori	EMH03881.1	1:96 (full)	0	MYAVTFDLDTNCLNENGVNLSKVYSDIAKFMEQHGFKWQQGSVYFGDETINAVTCVATVQILAKQIPSFAICVKDVRMLKIEENNDLMPAIKIVL
WP_187910351.1	1:95 (full)	Helicobacter pylori	EMH03881.1	1:96 (full)	0	MYAVTFDLDTNCLNENAVNLSKVYSDIRKFMEQHGFKWQQGSVYFGDETINAVTCVATVQILAKQIPSFAVCVKDVRMLKIEENNDLMPAIRIVL
WP_187917449.1	1:95 (full)	Helicobacter pylori	EMH03881.1	1:96 (full)	0	MYAVTFDLDTNCLNENAVNLSKVYLDIRKFMEQHGFKWQQSSVYFGDETINAVTCVATVQILAKQIPSFAICVKDVRMLKIEENNDLMPAIKIVL
WP_187928055.1	1:95 (full)	Helicobacter pylori	EMH03881.1	1:96 (full)	0	MYAVTFDLDTNCLNENGVNLSKVYSDIAKFMEQHGFKWQQGSVYFGDETINAVTCVATVQILTKQIPCFADCVKDIRMLKIEENNDLMPAIKIVL
WP_187933887.1	1:95 (full)	Helicobacter pylori	EMH03881.1	1:96 (full)	0	MYAVTFDLDTNCLNENTVNLSKVYSDIRKFMEQHGFKWQQGSVYFGDETINAVTCVATVQILAKQIPSFAICVKDVRMLKIEENNDLMPAIKIVL
WP_187935038.1	1:95 (full)	Helicobacter pylori	EMH03881.1	1:96 (full)	0	MYAVTFDLDTNCLNENAVNLSKVYLDIHKFMEQHGFKWQQGSVYFGDETINAVTCVATVQILAKQIPSFAICVKDVRMLKIEENNDLMPAIKIVL
WP_187940414.1	1:95 (full)	Helicobacter pylori	EMH03881.1	1:96 (full)	0	MYAVTFDLDTNCLNENAVNLSKVYSDIRKFMEQHGFKWQQGSVYFGDETINAVTCVATVQILAKQIPSFADCVKDVRMLKIEENNDLMPAIKIVL
WP_197303401.1	1:95 (full)	Helicobacter pylori	EMH03881.1	1:96 (full)	0	MYAVTFDLDTNCLNENAVNLSKVYSDIRKFMEQYGFKWQQGSVYFGDETINAVTCVATVQILAKQIPCFAVCVKDVRMLKIEENNDLMPAIKIVL
WP_199496177.1	1:95 (full)	Helicobacter pylori	EMH03881.1	1:96 (full)	0	MYAVTFDLDTNCLNENAVNLSKVYSDIRKFMEQHGFKWQQGSVYFGDETINAVTCVATVQILAKQIPSFAICIKDVRMLKIEENNDLMPAIKIVL
WP_199498615.1	1:95 (full)	Helicobacter pylori	EMH03881.1	1:96 (full)	0	MYAVIFDLDANCLNENAVNLSKVYSDIRKFMEQHGFKWQQGSVYFGDETINAVTCVATVQILAKQIPSFAICVKDVRMLKIEENNDLMPAIKIVL
WP_199499224.1	1:95 (full)	Helicobacter pylori	EMH03881.1	1:96 (full)	0	MYAVTFDLDTNCLNENAVNLSKVYSDIRKFMEQYGFKWQQGSVYFGDETINAVTCVATVQILAKQIPSFAICVKDVRMLKIEENNDLMPAIKIVL
WP_202132566.1	1:95 (full)	Helicobacter pylori	EMH03881.1	1:96 (full)	0	MYAVTFDLDTNCLNENAVNLSKVYSDICKFMEQHGFKWQQGSVYFGDETINAVTCVATVQILAKQIPSFAICVKDVRMLKIEENNDLMPAIKIVL
WP_202135325.1	1:95 (full)	Helicobacter pylori	EMH03881.1	1:96 (full)	0	MYAVTFELDTNCLNENAVNLSKVYSDICKFMEQHGFKWQQGSVYFGDETINAVTCVATVQILAKQIPSFAICVKDVRMLKIEENNDLMPAIKIVL
WP_202166890.1	1:95 (full)	Helicobacter pylori	EMH03881.1	1:96 (full)	0	MYAVTFDLDTNCLNENAVNLSRVYSDIRKFMEQHGFKWQQGSVYFGDETINAVTCVATVQILAKQIPSFAICVKDVRMLKIEENNDLMPAIKIVL
WP_202272048.1	1:95 (full)	Helicobacter pylori	EMH03881.1	1:96 (full)	0	MYAVTFDLDTNCLNENAVNLSKVYSDIRKFMEQHGFKWQQGSMYFGDETINAVTCVATVQILAKQIPSFAICVKDVRMLKIEENNDLMPAIKIVL
WP_208387573.1	1:95 (full)	Helicobacter pylori	EMH03881.1	1:96 (full)	0	MYAVTFDLDTNFLNENGVNLSKVYSDIAKFMEQHGFKWQQGSVYFGDETINAVTCVATVQILAKQIPSFAVCVKDVRMLKIEENNDLMPAIKIVL
WP_208390006.1	1:95 (full)	Helicobacter pylori	EMH03881.1	1:96 (full)	0	MYAVTFDLDTNCLNENAVNLSKVYSDIAKFMEQHDFKWQQGSVYFGDETINAVTCVATVQILAKQIPSFAVCVKDVRMLKIEENNDLMPAIKIVL
WP_212791514.1	1:95 (full)	Helicobacter pylori	EMH03881.1	1:96 (full)	0	MYAVTFDLDTNCLNENAVNLSKVYSDIRKFMEQHGFKWQQGSVYFGNETINAVTCVATVQILAKQIPSFAICVKDVRMLKIEENNDLMPAIKIVL
WP_212849029.1	1:95 (full)	Helicobacter pylori	EMH03881.1	1:96 (full)	0	MYAIIFDLDTNCLNENAVNLSKVYSDIRKFMEQHGFKWQQGSVYFGDETINAVTCVATVQILAKQIPSFAICVKDVRMLKIEENNDLMPAIKIVL
WP_212860348.1	1:95 (full)	Helicobacter pylori	EMH03881.1	1:96 (full)	0	MYAITFDLDTNCLNENAVNLSKVYLDIRKFMEQHGFKWQQGSVYFGDETINAVTCVATVQILAKQIPSFAICVKDVRMLKIEENNDLMPAIKIVL
WP_212865495.1	1:95 (full)	Helicobacter pylori	EMH03881.1	1:96 (full)	0	MYAITFDLDANCLNENAVNLSKVYSDIRKFMEQHGFKWQQGSVYFGDETINAVTCVATVQILAKQIPSFAICVKDMRMLKIEENNDLMPAIKIVL
WP_212873279.1	1:95 (full)	Helicobacter pylori	EMH03881.1	1:96 (full)	0	MYAVTFNLDTNCLNENAVNLSKVYSDIRKFMEQHGFKWQQGSVYFGDETINAVTCVATVQILAKQIPSFAICVKDVRMLKIEENSDLMPAIKIVL
WP_212876393.1	1:95 (full)	Helicobacter pylori	EMH03881.1	1:96 (full)	0	MYAITFDLDANCLNENAVNLSKVYSDIRKFMEQHGFKWQQGSVYFGDETINAVTCVATVQILAKQIPSFAICVKDVRMLKIEENNDLMPSIKIVL
WP_212888199.1	1:95 (full)	Helicobacter pylori	EMH03881.1	1:96 (full)	0	MYAVTFDLDTNCLNESAVNLSKVYSDIRKFMEQHGFKWQQGSVYFGDEAINAVTCVATVQILAKQIPSFAICVKDVRMLKIEENNDLMPAIKIVL
WP_212907353.1	1:95 (full)	Helicobacter pylori	EMH03881.1	1:96 (full)	0	MYAVTFDLDTNCLNENAVNLSKVYFDIRKFMEQYGFKWQQGSVYFGDETINAVTCVATVQILAKQIPSFAIYVKDVRMLKIEENNDLMPAIKIVL
WP_217583048.1	1:95 (full)	Helicobacter pylori	EMH03881.1	1:96 (full)	0	MYAITFDFDTNCLNENAVNLSKVYSDIRKFMEQHGFKWQQGSVYFGDETINAVTCVATVQILAKQIPSFAVCVKDVRMLKIEENNDLMPAIKIVL
WP_217613118.1	1:95 (full)	Helicobacter pylori	EMH03881.1	1:96 (full)	0	MYAITFDFDTNCLNENAVNLSKVYSDIAKFMEQHGFKWQQGSVYFGDETINAVTCVATVQILAKQIPSFAVCVKDVRMLKIEENNDLMPAIKIVL
WP_219028398.1	1:95 (full)	Helicobacter pylori	EMH03881.1	1:96 (full)	0	MYAVTFDLDTNCLNENAVNLSKVYLDIRKFMEQHGFKWQQGNVYFGDETINAVTCVATVQILAKQIPSFAICVKDVRMLKIEENNDLMPAIKIVL
WP_219029761.1	1:95 (full)	Helicobacter pylori	EMH03881.1	1:96 (full)	0	MYAITFDLDTNCLNENAVNLSKVYSDIRKFMEQYGFKWQQGSVYFGDETINAVTCVATVQILAKQIPSFAICVKDVRMLKIEENNDLMPAIKIVL
WP_220954046.1	1:95 (full)	Helicobacter pylori	EMH03881.1	1:96 (full)	0	MYAVTFDLDANCLNENAVNLSKVYSDIRKFMEQHGFKWQQGSVYFGDETINAVTCVATVQILAKQIPSFAICVKDMRMLKIEENNDLMPAIKIVL
WP_231180581.1	1:95 (full)	Helicobacter pylori	EMH03881.1	1:96 (full)	0	MYAITFDLDANCLNENAVNLSKVYSDIAKFMEQHGFKWQQGSVYFGDETINAVTCVATVQILAKQIPSFAVCVKDVRMLKIEENNDLMPAIKIVL
WP_231192765.1	1:95 (full)	Helicobacter pylori	EMH03881.1	1:96 (full)	0	MYAVTFDLDANCLNENAVNLSKVYSDIRKFMEQYGFKWQQGSVYFGDETINAVTCVATVQILAKQIPSFAICVKDVRMLKIEENNDLMPAIKIVL
WP_231208908.1	1:95 (full)	Helicobacter pylori	EMH03881.1	1:96 (full)	0	MYAITFDLDTNCLNENAVNLSKVYFDIRKFMEQHGFKWQQGSVYFDDETINAVTCVATVQILAKQIPSFAICVKDVRMLKIEENNDLMPAIKIVL
WP_231211296.1	1:95 (full)	Helicobacter pylori	EMH03881.1	1:96 (full)	0	MYAITFDLDANCLNENAVNLSKVYSDIRKFMEQHGFKWQQGSVYFGDETINAVTCVATVQTLARQIPSFAICVKDVRMLKIEENNDLMPAIKIVL
WP_231224620.1	1:95 (full)	Helicobacter pylori	EMH03881.1	1:96 (full)	0	MYAITFDLDTNCLNENAVNLSKVYSDIRKFMEQHGFKWQQDSVYFGDETINAVTCVATVQILAKQIPSFAICVKDVRMLKIEENNDLMPAIKIVL
WP_231231261.1	1:95 (full)	Helicobacter pylori	EMH03881.1	1:96 (full)	0	MYAITFDLDTNCLNESTVNLSKVYSDIRKFMEQYGFKWQQGSVYFGDETINAVTCVATVQILAKQIPNFAICVKDVRMLKIEENNDLMPAIKIVL
WP_231253612.1	1:95 (full)	Helicobacter pylori	EMH03881.1	1:96 (full)	0	MYAITFDLDTNCLNENAVNLSKVYSDICKFMEQHGFKWQQGSVYFGDETINAVTCVATVQILAKQIPSFAICVKDVRMLKIEENNDLMPAIKIVL
WP_231265287.1	1:95 (full)	Helicobacter pylori	EMH03881.1	1:96 (full)	0	MYAVTFDLDTNCLNENAVNLSKVYFDIRKFMEQHGFKWQQGSVYFGDENINAVTCVATVQILAKQIPSFAICVKDVRMLKIEENNDLMPAIKIVL
WP_231266332.1	1:95 (full)	Helicobacter pylori	EMH03881.1	1:96 (full)	0	MYAVTFDLDTNCLNENAVNFSKVYSDIRKFMEQHGFKRQQGSVYFGDETINAVTCVATVQILAKQIPSFAICVKDVRMLKIEENNDLMPAIKIVL
WP_237008124.1	1:95 (full)	Helicobacter pylori	EMH03881.1	1:96 (full)	0	MYAVTFDLDTNCLNENAVNLSKVYSDIAKFMEQHGFKWQQGSVYFGDETINAVTCVATVQILAKQILSFAVCVKDVRMLKIEENNDLMPAIKIVL
WP_245012049.1	1:95 (full)	Helicobacter pylori	EMH03881.1	1:96 (full)	0	MYAITFDLDANCLNENAVNLSKVYFDIRKFMEQHGFKWQQGSVYFGDETINAVTCVATVQILAKQIPSFAICIKDVRMLKIEENNDLMPAIKIVL
WP_245013261.1	1:95 (full)	Helicobacter pylori	EMH03881.1	1:96 (full)	0	MYAITFDLDANCLNENAVNLSKVYSDIRKFMEQHGFKWQQGSVYFGDETINAVTCVTTVQILAKQIPSFAICVKDVRMLKIEENNDLMPAIKIVL
WP_245015527.1	1:95 (full)	Helicobacter pylori	EMH03881.1	1:96 (full)	0	MYAITFDLDANCLNENAVNLSKVYFDIRKFMEQHGFKWQQGSVYFGDETINAVTCVATVQILVKQIPSFAICVKDVRMLKIEENNDLMPAIKIVL
WP_245017271.1	1:95 (full)	Helicobacter pylori	EMH03881.1	1:96 (full)	0	MYAITFDLDANCLNENAVNLSKVYSDIRKFMEQHGFKWQQGSVCFGDETINAVTCVATVQILAKQIPSFAICIKDVRMLKIEENNDLMPAIKIVL
WP_245019841.1	1:95 (full)	Helicobacter pylori	EMH03881.1	1:96 (full)	0	MYAITFDLDTNCLNENAVNLSKVYSDIRKFMEQHGFKWQQGSVYFGDETINAVTCVATVQILAKQISSFAICVKDVRMLKIEENNDLMPAIKIVL
WP_245041279.1	1:95 (full)	Helicobacter pylori	EMH03881.1	1:96 (full)	0	MYAITFDLDTNCLNENAVNLSKVYSDICKFMEQHGFKWQQGSVYFGDETINAVTCVATVQILAKQIPSFAICIKDVRMLKIEENNDLMPAIKIVL
WP_245049785.1	1:95 (full)	Helicobacter pylori	EMH03881.1	1:96 (full)	0	MYAITFDLDTNCLNENAVNFSKVYSDIRKFMEQHGFKWQQGSVYFGDETINAVTCVATVQILAKQIPSFAICVKDVRMLKIEENNDLMPAIKIVL
WP_245063304.1	1:95 (full)	Helicobacter pylori	EMH03881.1	1:96 (full)	0	MYAITFDLDANCLNENAVNLSKVYFDIRKFMEQHGFKWKQGSVYFGDETINAVTCVATVQILAKQIPSFAICAKDVRMLKIEENNDLVPAIKIVL
WP_245067384.1	1:95 (full)	Helicobacter pylori	EMH03881.1	1:96 (full)	0	MYAIIFDLDANCLNENAVNLSKVYSDIRKFMEQHGFKWQQGSVYFGDETINAVTCVATVQILAKQIPSFAICVKDVRMLKIEENNDLMPAIKIVL
WP_248426306.1	1:95 (full)	Helicobacter pylori	EMH03881.1	1:96 (full)	0	MYAVTFDLDANCLNENAVNLSKVYSDIRKFMEQHGFKWQQGSMYFGDETINAVTCVATVQILAKQIPSFAICVKDVRMLKIEENNDLMPAIKIVL
EMH30134.1	1:55 (full)	Helicobacter pylori GAM265BSii	EMH30134.1	1:55 (full)	1	MGFENTQGSVYINHSKENTLAQIYKAINKLSQIEWFKKSVRDTRAFKVEGFSGFT
MCQ2693784.1	1:55 (full)	Helicobacter pylori	EMH30134.1	1:55 (full)	0	MGFENTQGSVYVNHSKENTLVQVYKAINKLSQIEWIKKSVRDTRAFKVEDFSDFT
WP_001938787.1	1:55 (full)	Helicobacter pylori	EMH30134.1	1:55 (full)	0	MGFENTQGSVYVNHSKENTLAQVYKAINKLSQIEWFKKSVRDTRAFRVEGFSGFT
WP_187933619.1	1:55 (full)	Helicobacter pylori	EMH30134.1	1:55 (full)	0	MGFENTQGSVYVNHSKENTLVQIYKAINKLSQIEWIKKSVRDTRAFKVEDFSGFT
EMR60247.1	1:65 (full)	Helicobacter pylori CPY1662	EMR60247.1	1:65 (full)	1	MEQHGFKWQQGSVYFGDETISAVACVATVQILAKKIPSFAICVKDVRMLKIEENNDLMPAIKIVL
EJB13263.1	1:65 (full)	Helicobacter pylori CPY1962	EMR60247.1	1:65 (full)	0	MEQHGFKWQQGSVYFGDETINAVTCVATVQILAKQIPSFAICVKDVRMLKIEENNDLMPAIKIVL
EJC29655.1	1:65 (full)	Helicobacter pylori Hp P-11b	EMR60247.1	1:65 (full)	0	MEQHGFKWQQGSVYFGDETINAVTCVATVQILAKQIPCFADCVKDVRMLKIEENNDLMPAIKIVL
EJC41198.1	1:65 (full)	Helicobacter pylori Hp M2	EMR60247.1	1:65 (full)	0	MEQHGFKWQQGSVYFGDETINAVTCVATVQILAKQIPSFAVCVKDVRMLKIEENNDLMPAIKIVL
ENF16403.1	1:49 (full)	Escherichia coli P0304816.10	ENF16403.1	1:49 (full)	1	MYAISFDLSVAALDQHYPGNNYNNAYAEIRRFLEAKGFNRQQGSVYFGD
EOS32482.1	1:66 (full)	Lachnospiraceae bacterium 28-4	EOS32482.1	1:66 (full)	1	MTRREVKHFKALYFDLCVKDLEKYYSAANPRGAYRKIQDYLLQRQFSHEQYSGYHSQYKTTYLLIL
EQD94110.1	1:60 (full)	Helicobacter pylori PZ5026	EQD94110.1	1:60 (full)	1	MGFENTQGSVYVNYSKENTLVQVYKAINKLSQIEWFKKSVRDIRAFKVEDFSDFTEIVKS
BAO98579.1	1:60 (full)	Helicobacter pylori NY40	EQD94110.1	1:60 (full)	0	MGFENTQGSVYVNHSKENTLAQVYKAINKLSQIEWFKKSVRDIRAFEVEDFSDFTEIVKS
EMG86822.1	1:55 (full)	Helicobacter pylori GAM114Ai	EQD94110.1	1:60 (full)	0	MGFENTQGSVYVNHSKENTLAQVYKAINKLSQIEWFKKSVRDTRAFKVEGFSGFT
EMH03913.1	1:55 (full)	Helicobacter pylori GAM245Ai	EQD94110.1	1:60 (full)	0	MGFENTQGSVYVNHSKENTLAQVYKAINKLSQIEWFKKSVRDIKAFKVEDFSDFT
MCQ2829098.1	1:60 (full)	Helicobacter pylori	EQD94110.1	1:60 (full)	0	MGFENTQGSVYVNHSKENTLVQVYKAINKLSQIEWFKKSVRDIRAFEIEDFSDFTEIVKS
PDW41337.1	1:61 (full)	Helicobacter pylori	EQD94110.1	1:60 (full)	0	SYWFENTQGSVYVNYSKENTLAQVYKAINKLSQIEWFKKSVRDIRAFKVEDFSDFTEIVKS
WP_187900736.1	1:55 (full)	Helicobacter pylori	EQD94110.1	1:60 (full)	0	MGFENTQGSVYVNHSKENTLVQVYKAINKLSQIEWFKKSVRDTRAFKVEDFSGFT
WP_241893336.1	1:60 (full)	Helicobacter pylori	EQD94110.1	1:60 (full)	0	MGFENTQGSVYVNHSKENTLAQVYKAINKLSQIEWFKKSVRDIRAFKVEDFSDFTEIVKS
ERL03728.1	1:110 (full)	Mitsuokella sp. oral taxon 131 str. W9106	ERL03728.1	1:110 (full)	1	MAAAGLKGELAMAKYAIAFDLDTDTLSKTYTGNSHTNAYTDIKNTLEKYGFIRQQGSVYFGNETVDAVKTVMAARKLASKYEWFEPSVRDIRMLRIEDDNDLMVAFRDDD
WP_040637680.1	1:99 (full)	Mitsuokella sp. oral taxon 131	ERL03728.1	1:110 (full)	0	MAKYAIAFDLDTDTLSKTYTGNSHTNAYTDIKNTLEKYGFIRQQGSVYFGNETVDAVKTVMAARKLASKYEWFEPSVRDIRMLRIEDDNDLMVAFRDDD
GDY20649.1	1:98 (full)	Verrucomicrobia bacterium	GDY20649.1	1:98 (full)	1	MFAIAFDLVVAEAAEHHPRGVTAAYDDIATALQRFGFERIQGSVYVSENNDMANLFAALLALKALPWFAVVVRDIRGFRLENWSDFTPLIKGTAPKTT
GGA39494.1	33:126	Sphingomonas psychrolutea	GGA39494.1	33:126	1	MVNPPTLQYDNAMSIGIGHNRADFRRASGGNSMYAIVFDLDVTMLEQMSPTPSRRNAYRDVGDILNRRGFERQQGSTYFGNERTTAVDCVLAVQELKRTYDLFQPSVSDIRMLRIEENNDLSPALE
GHR44161.1	1:53 (full)	Helicobacter pylori	GHR44161.1	1:53 (full)	1	MYFGDETINAVTCVATVQILAKQIPSFAICVKDVRMLKIEENNDLMPAIKIVL
GHS17322.1	1:72 (full)	Helicobacter pylori	GHS17322.1	1:72 (full)	1	MYAVTFDLDTNCLNENAVNLSKVYFDIRKFMEQHGFKWQQGSVYFGDENINAVTCVATVNFSQANTKLCDLC
GHS57513.1	1:64 (full)	Helicobacter pylori	GHS57513.1	1:64 (full)	1	MYAVTFDLDTNCLNENAVNLSKVYSDIRKFMEQHGFKWQQGSVYFGDETINAVTCVATVQILAK
GHT00352.1	1:94 (full)	Synergistales bacterium	GHT00352.1	1:94 (full)	1	MFAIAFDLRIDDLKKSYGEPYNGAYDEVRQELEEIGFEWTQGSVYINRTADNSLAAVYKAINKLSNIKWFKESVRDIRAFKVEDWSDFTEIVKA
GHV55290.1	1:94 (full)	Synergistales bacterium	GHT00352.1	1:94 (full)	0	MFAIAFDLKIDDLKKNYGEPYNGAYDEVRQELEQLGFEWTQGSVYINKTDDNSLAAVYKAINKLSDIKWFKESVRDIRAFKVEDWSDFTEIVKG
GHT25450.1	1:95 (full)	Planctomycetales bacterium	GHT25450.1	1:95 (full)	1	MYAIAFDLTISDLKTFYGDPYNNAYAEIQKELKAFDFENTQGSVYLYSGGENGIAVVYRAINRLSQIDWFKKSVRDIRVFKVEDWSDFTSIVKGG
GHT32841.1	1:93 (full)	Bacteroidia bacterium	GHT32841.1	1:93 (full)	1	MFAIAFDMSIADLKKNYGGESYNNAYFDIRIKLREFGFYNTQGSVYLTENRDMSNLFKAIAALRSTEWFRLSVRDIRAFRVEDWSDFTDYVKN
GHT43567.1	1:105 (full)	Planctomycetales bacterium	GHT43567.1	1:105 (full)	1	MYAIAFDLDTETLQKSYPSPSFNNAYADIRNKLVGSHGFSWQQGSVYFGGDKVNAVTCVIAVIDLTQTFPWFAPAVRDIRMLRIEEQNDLLPAIEQATALNGHQK
GHT60100.1	1:72 (full)	Bacteroidia bacterium	GHT60100.1	1:72 (full)	1	MPDRIVKTVISLILWFAIEKRVNKLSESTDMVNLVRAVEALKQIEWFKKSVRDIRAFRVENWSDFTGFVKDL
GHT61639.1	1:92 (full)	Bacteroidia bacterium	GHT61639.1	1:92 (full)	1	MFAIAFDMVISDLKKHYGEPYNNAYFEIRKVLREYEFYNTQGSVYLTEKRDMANLYRAIEALKKIDWFKKSVRDIRAFRVEDWSDFTSVVKE
GHT87107.1	6:97	Betaproteobacteria bacterium	GHT87107.1	6:97	1	MDRCLIVFNLDTRLLEENYHNASWRNGYADIQRVLYRHRFTNIQGTVYLSERGVRQAHGTLALQEVAIRFPWFDKCVSNVQFYDLADDFNAQFIIDGVTAAREAFNQRIEVLRQQLLEAGLAPAKIDEIVGQQTFSLENVAQAALPLKSPEP
ACF37111.1	6:97	Xylella fastidiosa	GHT87107.1	6:97	0	MDRCLIVFDLDTKLLEQHYHNSSWRNGYADIQRVLYRHRFNNIQGTVYLSERGVRQAHGTLALQEVTIRFQWFDKCVSNVQFYDLSDDFNAQFIIDGVTQAREAFERRIGMLRHQLLDAGLTSEKIEEIIGQQKFSLENATQIAL
ACF37112.1	6:97	Xylella fastidiosa	GHT87107.1	6:97	0	MDRCLIVFDLDTKLLEQHYHNSSWRNGYADIQRVLYRHRFNNIQGTVYLSERGVRQAHGTLALQEVTIRFQWFDKCVSNVQFYDLSDDFNAQFIIDGVTQAREAFERRIGMLRHQLLDAGLTSEKIEEIMANRSSL
ALR07703.1	6:97	Xylella fastidiosa	GHT87107.1	6:97	0	MDRCLIVFDLDTKLLEKHYHNSSWRNGYADIQRVLYRHKFNNIQGTVYLSERGVRQAHGTLALQEVAIRFQWFDKCVSNVQFYDLSDDFNAQFIIDGVTQAREAFERRIEMLRHQLLDAGLTSEKIEEIIGQQTFSLENVTQTALPNPDA
RRD63801.1	6:97	Comamonadaceae bacterium OH2310_COT-174	GHT87107.1	6:97	0	MDRCLIVFDLDTKRLEEHYHNASWRNGYADVQRVLNRHRFKNIQGTVYLSERGVRQAHGTLALQEVAIRYEWFDKCVSNIQFYDLADDFNGQFIIDSVTRAREAFLQRVGMMRQQLIEAGLAADKVEEILGKQTFSLENVTQVVLPKQD
WP_010895244.1	7:98	Xylella fastidiosa	GHT87107.1	6:97	0	MMDRCLIVFDLDTKLLEQHYHNSSWRNGYADIQRVLYRHRFNNIQGTVYLSERGVRQAHGTLALQEVAIRFQWFDKCVSNVQFYDLSDDFNAQFIIDGVTQAREAFERRIGMLRHQLLDAGLTSEKIEEIIGQQKFSLENATQIALPNPDD
WP_031337230.1	6:97	Xylella fastidiosa	GHT87107.1	6:97	0	MDRCLIVFDLDTKLLEQHYHNSSWRNGYADIQRVLYRHRFNNIQGTVYLSERGVRQAHGTLALQEVAIRFQWFDKCVSNVQFYDLSDDFNAQFIIDGVTQAREAFERRIEMLRHQLLDAGLTSEKIEEIIGQQTFSLENVTQIALPNPE
WP_042464096.1	6:97	Xylella fastidiosa	GHT87107.1	6:97	0	MDRCLIVFDLDTKLLEQHYHNSSWRNGYADIQRVLYRHRFNNIQGTVYLSERGVRQAHGTLALQEVAIRFQWFDKCVSNVQFYDLSDDFNAQFIIDGVTQAREAFERRIGMLRHQLLDAGLTSEKIEEIIGQQKFSLENATQIALPNPDD
WP_060870237.1	6:97	Xylella fastidiosa	GHT87107.1	6:97	0	MDRCLIVFDLDTKLLEQHYHNSSWRNGYADIQRVLYRHRFNNIQGTVYLSERGVRQAHGTLALQEVAIRFQWFDKCVSNVQFYDLSDDFNAQFIIDGVTQAREAFERRIGMLRHQLLDAGLTSEKIEEIIGQQTFSLENVTQIALPNPE
WP_060872368.1	6:97	Xylella fastidiosa	GHT87107.1	6:97	0	MDRCLIVFDLDTKLLEQHYHNSSWRNGYADIQRVLYRHRFNNIQGTVYLSERGVRQAHGTLALQEVAIRFQWFDKCVSNVQFYDLSDDFNAQFIIDGVTQAREVFERRIEMLRHQLLDAGLTSTKIEEIIGQQKFSLENVTQMALPNPDG
WP_069106982.1	6:97	Xylella fastidiosa	GHT87107.1	6:97	0	MDRCLIVFDLDTKLLEQHYHNSSWRNGYADIQRVLYRHKFNNIQGTVYLSERGVRQAHGTLALQEVAIRFQWFDKCVSNVQFYDLSDDFNAQFIIDGVTQAREVFERRIEMLRHQLLDAGLTSTKIDEIIGQQKFSLENVTQMALPNPDV
WP_092746103.1	6:97	Acidovorax valerianellae	GHT87107.1	6:97	0	MDRCLIVFDLDTKLLEEHYHNASWRNGYADIQRVLNRHRFQNIQGTVYLSERGVRQAHGTLALQEVAIRYSWFEKCVANVQFYDLADDFNAQFIIDGVTQARLAFERRIGVLRQQLIDAGLPTEKVNEIVGKQQFTLENVSQADVPKLN
WP_228762847.1	7:98	Xylella fastidiosa	GHT87107.1	6:97	0	MMDRCLIVFDLDTKLLEKHYHNSSWRNGYADIQRVLYRHKFNNIQGTVYLSERGVRQAHGTLALQEVAIRFQWFDKCVSNVQFYDLSDDFNAQFIIDGVTQAREAFERRIEMLRHQLLDAGLTSEKIEEIIGQQTFSLENVTQTALPNPDA
WP_271465914.1	5:94	Acidovorax valerianellae	GHT87107.1	6:97	0	RRVLFDLDTKLLEEHYHNASWRNGYADIQRVLNRHRFQNIQGTVYLSERGVRQAHGTLALQEVAIRYSWFEKCVANVQFYDLADDFNAQFIIDGVTQARLAFERRIGVLRQQLIDAGLPTEKVNEIVGKQQFTLENVSQADVPKLN
GHT94686.1	6:97	Betaproteobacteria bacterium	GHT94686.1	6:97	1	MDRCLIVFDLDTETLKENYHNASWQNGYTDIKRVLNKHRFQNIQGTVYLSEVGVHQAHGTIALQEVAIRFAWFDKCVSNIQFYDLADDFNAQFIVDGVTRAREAFELRVEILRKQLMDAGLTEAKVAEIIGAQKFSLEDLSQQTALPEK
GHU32932.1	1:73 (full)	Bacilli bacterium	GHU32932.1	1:73 (full)	1	MAKKVQYSFNFDLNIKLLKKYYDGSTSNAYKQIKSWMAKHDVEHRQGSGYNTKSKITEFQLSNLITHLDADQP
GHU58521.1	8:102	Clostridia bacterium	GHU58521.1	8:102	1	MKQYIKIITFDLSKEELKKSGFEVTFPLSMKPYNMIEAEMKRLGFEHLQKSVYKSKSVMSKIGLTYAVEELTRNLSWFSNCISKIHTADVINEKAYDLKEIVTSANILHRNRDKTPSAFVAEEPTFVTADTNKDTHTDDVLDPAALSAPPV
GHV01603.1	8:85	Clostridia bacterium	GHV01603.1	8:85	1	MDGFARKAINFDLDTNEMRKIFKRYTDGYRLLRKSFKKLGFEHEQGSGYISKKEISNVQAERAIRALAKQNPWLLKCVKKFKITEPAVLYEGEFVLADIAAIKQPKISVKSKPTAMTQDEKQQRDRAADKNAAIERMTETLKQKYVAQGMSPEDAGKRAAQRAADWHNGNVPVPPKKPQPKTQKEIPAKKKPSDYKGK
GHV09097.1	1:94 (full)	Clostridia bacterium	GHV09097.1	1:94 (full)	1	MYAIAFDLKIDDLKRSYGEPYNKAYDEVRQEMEQLGFEWTQGSVYINHDTKNSLTTVYKAINRLSKIGWFKTSVRDIRAFKVEDWSDFTDIVRS
GHV29458.1	1:94 (full)	Clostridia bacterium	GHV29458.1	1:94 (full)	1	MYAIAFDLKMDDLKNAYGEPYNKAYDEIRQELEALGFEWAQGSVHVSTNPSNTLATVYKAIDRLSQIEWFKKSVRDIRTFKIEDWSDFTEIVKS
GHV31414.1	1:108 (full)	Synergistales bacterium	GHV31414.1	1:108 (full)	1	MGVIILYAIAFDLDTDTLKKTYPSGSWNNACNDIKQALAEHGFSRQQGSVYFGDMKNVNAVTCVIAAQDLTRAFPWFAASVRDIRMLRIEDDNDLKPAIEKMPAATRG
GKY28346.1	1:125 (full)	Campylobacter jejuni	GKY28346.1	1:125 (full)	1	MLIRQNILNPFKNHYQVLKNFLRITNEFKTFPNSRRKHTTNCLSDNNINHSKAYSDIRKFMEANGFKWQQGSVYFGNETINAVTCVATIQALAKTLPCFSICVKDVRMLKIEENNDLMPAVKAVL
HAH55553.1	1:92 (full)	Flavobacterium sp.	HAH55553.1	1:92 (full)	1	MFAISFDMVVVDLKNNYGEPYNNAYFEIGKALRKYEFYNTQGSVYLSKNSDMSNLFRAMNELKKISWFKDSVRDIRAFRVEDWSDFTDFMKE
HAP22149.1	1:89 (full)	Lachnospiraceae bacterium	HAP22149.1	1:89 (full)	1	YSASNPRGAYRKIRDYLLLLKRRFSHEQYSGYHSLYKTTDLEIFDLMFEMKKEFPWFGQCLNHFEVTNVGTNHDLMQLFGEPFSETENV
HAS51522.1	1:92 (full)	Gammaproteobacteria bacterium	HAS51522.1	1:92 (full)	1	MFAIAFDLVVADTTKNHPKGVAQAYADIRNTLTRFGFEWRQGSLYTTDKDDLANLFAAIMALKALPWFPASVRDIRAFKIEHWSDFTTLVKN
HAS8353366.1	1:81 (full)	Vibrio vulnificus	HAS8353366.1	1:81 (full)	1	TQANHPKGVSQAYIDIATTLGNFGFQRVQGSLYTNHNEDMANLFNAMTALKAMTWFPSSVRDIRAFRIEQWSDFTKTMKTP
HAX60130.1	17:106	Eubacterium sp.	HAX60130.1	17:106	1	MQGESRHLMTEARKEFTFDLNTQALKEVFGEKSYTKAYNELHDFFCKKHGFEHRQGSVYCSNELMNDKKVYDLVSELRRECAWIVKCVTRMDVADIGNIHELTEWITSEAVEKIKQEQIISQLFRNAKYYGFVLSHKLIENYKALLESRGDIVSLEEISDEYRSHSTDKLINAIGDELKAQELQHISEMSDTPEI
HAZ86564.1	9:98	Eubacterium sp.	HAX60130.1	17:106	0	MTEARKEFTFDLNTQALKEVFGEKSYTKAYNELYDFFCRKHGFEHRQGSVYCSNELMNDKKVYDLVSELRRECAWIVKCVTRMDVADIGNIHELTEWITSEAVEKIKQEQIISQLFRNAKYYGFVLSHKLIENYKALLESRGDIVSLEEISDEYRSHSTDKLINAIGDELKAQELQHISEMSDTPEI
HBI45136.1	29:120	Planctomycetales bacterium	HBI45136.1	29:120	1	MAIVALRDARSSSIRSGLPASFKREGVVYAIAFDMNIEQLRVHYGDPYNNAYLEIRRVLEGQGFLWQQGSIYFGGPAVTAASVMVAVIELTTRLPWFAASVRDIRMLRIEELNDLMPVVQRIAGISAAEDV
HBI8880767.1	1:101 (full)	Acinetobacter baumannii	HBI8880767.1	1:101 (full)	1	MYAITFDLNIEMLKTTYHNESYNNAYNDIKNTLRAFGFERQQGSVYFGNSEVDAVTCVMATQELASSYDWFAPSVSDIRMLRIEDNNDLAPAIERAISRPV
HBK1707008.1	1:79 (full)	Campylobacter coli	HBK1707008.1	1:79 (full)	1	NINHSKAYSDIRKFMEANGFKWQQGSVYFGNETINAVTCVTTIQALAKTLPCFSICVKDVRMLKIEENNDLMPAVKAVL
EAH7226726.1	1:85 (full)	Campylobacter coli	HBK1707008.1	1:79 (full)	0	NCLSDNNINHSKAYSDIRKFMEANGFKWQQGSVYFGNETINAVTCVTTIQALAKTLPCFSICVKDVRMLKIEENNDLMPAVKAVL
EAJ9099794.1	1:76 (full)	Campylobacter coli	HBK1707008.1	1:79 (full)	0	HSKAYSDIRKFMEANGFKWQQGSVYFGNETINAVTCVTTIQALAKTLPCFSICVKDVRMLKIEENNDLMPAVKAVL
EAK1350172.1	1:74 (full)	Campylobacter coli	HBK1707008.1	1:79 (full)	0	KAYSDIRKFMEANGFKWQQGSVYFGNETINAVTCVTTIQALAKTLPCFSICVKDVRMLKIEENNDLMPAVKAVL
EFV1892764.1	1:78 (full)	Campylobacter coli	HBK1707008.1	1:79 (full)	0	INHSKAYSDIRKFMEANGFKWQQGSVYFGNETINAVTCVTTIQALAKTLPCFSICVKDVRMLKIEENNDLMPAVKAVL
EGD3115737.1	1:89 (full)	Campylobacter coli	HBK1707008.1	1:79 (full)	0	DIDTNCLSDNNINHSKAYSDIRKFMEANGFKWQQGSVYFGNETINAVTCVTTIQALAKTLPCFSICVKDVRMLKIEENNDLMPAVKAVL
HBV4565357.1	1:83 (full)	Klebsiella pneumoniae	HBV4565357.1	1:83 (full)	1	MSKYLITFDLDTTKLKTLYHGKNYNNAYYDIRSTLSRRGFENIQGSVYLGQEGISEAHGTIAIQELTAKYSWFYECVSNIKFY
MBI9959897.1	1:75 (full)	Escherichia coli	HBV4565357.1	1:83 (full)	0	MSKYLITFDLDTTKLKTLYHGKNYNNAYYDIRSTLSRRGFENIQGSVYLGQEGISEAHGTIAIQELTAKYSWFYE
HCB4014764.1	1:64 (full)	Klebsiella variicola subsp. variicola	HCB4014764.1	1:64 (full)	1	MSKYLITFDLDTTKLKTLYHGKNYNNAYYDIRSTLSRRGFENIQGSVYLGQEGISEAHGTIAIQ
HCK83217.1	1:93 (full)	Hyphomonadaceae bacterium	HCK83217.1	1:93 (full)	1	MFAIAFDLIVNETEARHPRGTSAAYSDIRVSLEQHGFARVQGSVYTTTNEDLANLMSAINALKALPWFAQCVRDIRVFRIEMWSDFTDFVKRQ
HCO21762.1	4:101	Gimesia maris	HCO21762.1	4:101	1	MAQYAIAFDLDTAAMRANGVSDADRTRIYQTEIPQALAGCGFTAHPQGSLYHTEAEHDPITAIMRLQSSLQNDAPSFCQYVRRVHVFRMEEWSDVTNLIADRPAAGAPDAEEELAEQEDFDMMARG
WP_038054544.1	4:101	Thioalkalivibrio sp. ALJ1	HCO21762.1	4:101	0	MAQYAIAFDLDTAAMRANGVSDADRTRIYQTEIPDALASCGFTAHPQGSLYHTEAEHDPITAIMRLQSSLQNDAPNFCQYVRRVHVFRMEEWSDVTNLVANREAAGAPDAEEELAEQEDFDMATRG
HFD32090.1	1:94 (full)	Gammaproteobacteria bacterium	HFD32090.1	1:94 (full)	1	MYAVTFDIDTNCLSNEYHTPSSTNAYGDIRKFMEANDFIWQQGSVYFGNEKINAVRCVRVIQKLAKAYPWFSACAKDVRMLRIEEDNDLMDAIK
HHU77010.1	1:90 (full)	Firmicutes bacterium	HHU77010.1	1:90 (full)	1	MQVLRRLELMRRRGGPYNKAYDEIRQELEKLGFQWTLGSVYISTETQNTLTTVYKAINMLSKITWFKDSVRDIRAFKVEDWSDFTEIVKQ
HIJ86934.1	1:95 (full)	Desulfuromonadales bacterium	HIJ86934.1	1:95 (full)	1	MYAISFDLDTEILKQTYPAESHNNAYADIRKFLNEHGFGWQQGSVYFGDKETVNAVKCVVVTQKLSAKFPWFSASVRDIRMLRIEEDNDLKDALT
HIP23860.1	1:103 (full)	Paracoccaceae bacterium	HIP23860.1	1:103 (full)	1	MFAIAFDLDTSILKNSYHNDSWQNAYNDVKIALEGYGFERRQGSVYFGNDDVDAVTCVLAIQDLSTDFTWFAPSVKDIRMLRIEDNNDLMPAVEQAVRRRGNG
HIT70759.1	1:110 (full)	Candidatus Scatovivens faecipullorum	HIT70759.1	1:110 (full)	1	MRKAINFDIDTKKYEEYTGKKAPTAYAEVKKFLKKNGFEHRQGSGYVSKNSLDDLRITAIITNMTLTLKWLRFCVKEIDVTNIGKQHSLLDTINKPYNEDDLSNLDDIEI
HIW09653.1	1:115 (full)	Candidatus Faecalibacterium intestinigallinarum	HIW09653.1	1:115 (full)	1	MERTYFKALNFDLDTHLLQQHYPGANYRQAYDDLRRFFKRHGFSHRQGSGYLSDQKLATADIYDLMDELSLQFPWIGVCVKKIDVTNVGRQHDLTELLKPAAELDAALLFPESQS
HIW76720.1	1:93 (full)	Candidatus Gordonibacter avicola	HIW76720.1	1:93 (full)	1	MYAIAFDLKIDTLKDAYGEPYNGAYAEIQRELEDLGFTWAQGSLYLTDEGNELVAVFNAIERLRQIDWFCKSVRDIRAFKVESWSDFTPKFKE
HIY00463.1	1:122 (full)	Candidatus Blautia faecipullorum	HIY00463.1	1:122 (full)	1	MERKYFKALNFDLDTHQLEKHYPGSNYRKAYKDLRRFFKRHSFSHRQGSGYISDEKLSTADIYDLMEELSYEFPWIGICVNKIDVTNIGRQHDLTDLLKPTEEIIIDSSMLMLTDDPDPQKG
HIY72640.1	10:108	Candidatus Intestinimonas merdavium	HIY72640.1	10:108	1	MANSGSRKQITFDLRQGSLKRHYPHQEPPQNAQYYKKAYQDIQRFMTANGFEHRQYSVYTSIDKLTTVDVVDLIERLASAFPWLSRCVNEIDVTNIGAQHSLKQMLEEASRPLDIELDGFALSPAPENEVEPRPRNTVRPSKQRKKPYSQER
HIY83485.1	1:116 (full)	Candidatus Rubneribacter avistercoris	HIY83485.1	1:116 (full)	1	MNRPKRPTKHHKAINFDLRTSELRKTFGESGRRKAYRQIGAYLSKRGFEHRQGSGYRSTSALTDLEAIVLASHLYETHDWLFDCAGAFDVTNIGEEYDMDAIVRRRARRLRRQSRS
HJA71175.1	1:113 (full)	Candidatus Lachnoclostridium stercoravium	HJA71175.1	1:113 (full)	1	MIGSSDETKYLKALYFDLSVRNLKKYYSETNPNRAYRQIRDYLLENNFSHEQYSGYHSNYQTTDLEIMDLIQKMSRTLPWLPICLNHFEVTNIGSNHDLMLIFDKEISKPKAP
HJB01091.1	1:109 (full)	Candidatus Mediterraneibacter merdavium	HJB01091.1	1:109 (full)	1	MDSTQRKGINFDLDTEELKKHYPKGDWHNAYYDVRAYFEKNGFEHIQGSGYHSVEAMTEAKAMSVIYQMTKEFLWLNYCVRICTISDVPELYDISHVFEREAQRLQEEK
HJB53251.1	10:100	Candidatus Oscillibacter pullicola	HJB53251.1	10:100	1	MANSGSQKQISFDLRQESLKRYYPQNPTQAYHDIRRFMESHGFEHRQSSVYVSLDKLTTLDVVSLTKQLAVALPWLSRCVNEIDVANIGAQHSLKKVLENASRPLSVELEEFPLEAAAPQPARPRPVHARKRLPARER
MBS6354463.1	10:100	Oscillibacter sp.	HJB53251.1	10:100	0	MANSGSQKQISFDLRQESLKRYYPQNPTQAYHDIRRFMESHGFEHRQSSVYVSLDKLTTLDVVSLTEQLAVALPWLSRCVNEIDVANIGAQHSLKKVLENASRPLSVELEEFPLEAAAPQPARPRPVHARKRLPARER
HJC05423.1	1:124 (full)	Candidatus Enterocloster excrementipullorum	HJC05423.1	1:124 (full)	1	MERKYFKALNFDLDPHQLKAHYPGANYRQAYDDLRRLFKRHQFSHRQGSGYTSDTKLSTADIYDWMDELARKFPWIGACVNKIDVTNIGRQHDLTELLNLTDDIEIDTSMLFAEDSTLGIEKGR
HJC22376.1	1:114 (full)	Candidatus Eisenbergiella merdavium	HJC22376.1	1:114 (full)	1	MDNSQRKGLNFDLDTEALQQHYPKGDWHNAYYDVRSYFERNGFEHIQGSGYHSIEAMSEARAMSIVYQMTKEFPWLNYCVHICTISDVPELYDISHVFDREAQRLQEEKQNNHK
HJC25769.1	1:122 (full)	Candidatus Eisenbergiella merdavium	HJC25769.1	1:122 (full)	1	MERKYFKALNFDLDTHQLKEYYPGADYRQAYDDLRRFFRRHRFSHRQGSGYISDDKLATADIYDLMDELSHELSWIGICVNKIDVTNVGRQHDLTELLKPAEEFIIDNSLLAVSDGEKMKTE
HJE65794.1	1:113 (full)	Campylobacter avium	HJE65794.1	1:113 (full)	1	MVKRKAINFDLSTKELKKYFDNTAQAYNQIKEFMFENSFEYKQYSGYVSKEALNKKQVSKLIEKLKNQLTWLPYCVVHFDITDIAEQYDLTEQIKTPTTNLNEKQKDIRKQKK
KAF0095049.1	1:93 (full)	Puniceicoccaceae bacterium 5H	KAF0095049.1	1:93 (full)	1	MYAVAFDLVVAETEKHHPKGVSQAYADIAAELAQRGFSRVQGSLYITENEDMANLFVAIQALRALPWFPASVRDIRAFRIEQWSDFTAVVKAP
KAF0589742.1	1:96 (full)	Candidatus Campylobacter infans	KAF0589742.1	1:96 (full)	1	ALLEHFSHTSIPYSQLKNFMLENGFEHDQYSGYVSIKSMKEAEITRLVKELRKELPWIKDCVLKFKVTNIGKQFDLLGELTKNDDFLEQSYNFHKC
KFF22067.1	1:95 (full)	Chryseobacterium vrystaatense	KFF22067.1	1:95 (full)	1	MYAITFDIDTNCLNEHYHGNNVPNAYGDIRKFMEANEFDSMQGSVYFGKETIDAVKCVLTIQKLANLYPWFSTCVRDVRMLRIEENNDLKPAIGI
WP_076452933.1	1:95 (full)	Chryseobacterium piscicola	KFF22067.1	1:95 (full)	0	MYAITFDIDTNCLSEHYHGNNVPNAYGDIRKFMEANDFDWMQGSVYFGNEKIDAVRCVLTIQKLANLYPWFSTCVRDVRMLRIEENNDLKPAIGI
KJS49237.1	1:93 (full)	Peptococcaceae bacterium BRH_c23	KJS49237.1	1:93 (full)	1	MYALAFELQFEELKKHYGDWDEANLEIRRELEALGFEWIQASLYISNNENDLMNVYKAISKLRRIDWFKKSVRDVRAFEVEDWSNFTEFVKID
KLS39635.1	1:111 (full)	Neisseria gonorrhoeae ATL_2011_01_05	KLS39635.1	1:111 (full)	1	MVNSCLYQFNYLGGMEMAYAIAFDLDTTVLQELYPNKRSWQNAYGDVKKTLVGLGFNHQQGSVYFGGSGVTAVSCVLAAQKLSQTYAWFKPAVSDIRMLRIEEMNDLQPAL
ADF36642.1	1:110 (full)	Neisseria gonorrhoeae	KLS39635.1	1:111 (full)	0	MVNSCLYQFNYLGGMEMAYAIAFDLDTTVLQELYPNSSWQNAYGDVKRTLVGLGFNHQQGSVYFGNSEITAVSCVLAAQKLSQTYAWFKPAVSDIRMLRIEEMNDLQPAL
KOQ78013.1	1:93 (full)	Stenotrophomonas maltophilia	KOQ78013.1	1:93 (full)	1	MYAIAFDLDQRALQANYHVASYQNAYADIGRVLVARGFNRQQGSVYFGGPTVTAVSCVLAAQALSAAFPWFKPSVTDIRMLRIEEFNDLFPAL
KOS35946.1	1:86 (full)	Helicobacter pylori	KOS35946.1	1:86 (full)	1	MSQRATPSFQIQRPPAQRRFIKDFRECHLKPDLLLVYQIKKQENTLVQIYKAINKLSQIEWFKKSVRDIRAFKVEDFSDFTEIVKS
KPF71236.1	1:114 (full)	Bosea sp. AAP35	KPF71236.1	1:114 (full)	1	MGDNRRRGRPPVTYAITFDLDTKVLEESYPTPSWQNAYKDIERFLRDEGFDRRQGSVYFGNDDVDVVRCQMAVQKLTMTYPWFGPSVSDIRMLRIEDNNDLMPAVELAMQMKAR
WP_197279730.1	1:103 (full)	Bosea sp. AAP35	KPF71236.1	1:114 (full)	0	MTYAITFDLDTKVLEESYPTPSWQNAYKDIERFLRDEGFDRRQGSVYFGNDDVDVVRCQMAVQKLTMTYPWFGPSVSDIRMLRIEDNNDLMPAVELAMQMKAR
KQH13249.1	1:83 (full)	Campylobacter coli	KQH13249.1	1:83 (full)	1	MKTEYNVIYNNAYYDIQNVLKIYGFERVQGSVYINFSSTPNNLSLVYQAIEKLKSISWFKNSVADIRVFRVEDWSDFTQIIKN
WP_228761764.1	1:85 (full)	Campylobacter coli	KQH13249.1	1:83 (full)	0	EALKTEYNVIYNNAYYDIQNVLKIYGFERVQGSVYINFSSTPNNLSLVYQAIEKLKSISWFKNSVADIRVFRVEDWSDFTQIIKN
KQI65424.1	1:64 (full)	Campylobacter jejuni CVM 41908	KQI65424.1	1:64 (full)	1	MGINRKAINFDLSTKSLEKYFKDTREPYSLIKKFMLENGFEHRQYSGYTSKEPINERRVIRIVN
EAJ9084512.1	1:69 (full)	Campylobacter coli	KQI65424.1	1:64 (full)	0	MGINRKAINFDLSTKSLEKYFKDTREPYSLIKKFMLENGFEHRQYSGYTSKEPIDERRVARIVTKLAKK
EAL6811548.1	1:67 (full)	Campylobacter coli	KQI65424.1	1:64 (full)	0	MGINRKAINFDLSTKSLEKYFKDTREPYSLIKKFMLENGFEHRQYSGYTSKEPIDERRVTRIVAKLA
EDP3670389.1	1:62 (full)	Campylobacter jejuni	KQI65424.1	1:64 (full)	0	MGINRKAINFDLSTKSLEKYFKDTREPYSLIKKFMLENGFEHRQYSGYTSKEPIDERRVTRI
EJL4722474.1	1:63 (full)	Campylobacter jejuni	KQI65424.1	1:64 (full)	0	MGINRKAINFDLSTKSLEKYFKDTREPYSLIKKFMLENGFEHRQYSGYTSKEPIDERRVARIV
EJP1892130.1	1:71 (full)	Campylobacter jejuni	KQI65424.1	1:64 (full)	0	MGINRKAINFDLSTKSLEKYFKDTREPYSLIKKFMLENGFEHRQYSGYTSKEPINERRVIRIVNKLTKKFT
KQM09479.1	1:95 (full)	Bacteroides periocalifornicus	KQM09479.1	1:95 (full)	1	MYAIAFDMVVAELKLHYPKQYTQAYFDIRKTLRPFEFYSVEGSLYLSEKNDLANLYLAIEALKGIDWFRTAVRDIRAFRLNDRSDFTEVVKGEVA
KQT61487.1	1:92 (full)	Methylobacterium sp. Leaf456	KQT61487.1	1:92 (full)	1	MFAIAFDFVVAETQAHHPKGLSQAYSDIRTTLASHGFDWIQGSLYVSRTEDLAQLFAAIMALKALPWFPASVRDLRAFRVEQWSDFTATVKA
KYK94973.1	1:78 (full)	Aggregatibacter actinomycetemcomitans serotype d str. SA3733	KYK94973.1	1:78 (full)	1	MDRTLIVFDMDTHCLEENYHNPSWRNAYADIQRILKKHGFTNIQGTVYLSDIGIKQAHGTLALQEVAARFEWFYHCAS
KYK88449.1	1:82 (full)	Aggregatibacter actinomycetemcomitans serotype d str. SA508	KYK94973.1	1:78 (full)	0	MDRTLIVFDMDTHCLEENYHNPSWRNAYADIQRILKKHGFTNIQGTVYLSDIGIKQAHGTLALQEVAARFEWFYHCASNIQF
KYO50402.1	1:100 (full)	Tistrella mobilis	KYO50402.1	1:100 (full)	1	MHAIAFDLDTEALKTACHNPSWQNAYNDIGKVLTTKGFLRQQGSVYFGNERVDPVTCVLAVMELSRRFSWFSVCVRDIRMLRIEDNNDLMPAVMQAVEGS
WP_197465262.1	29:120	Tistrella mobilis	KYO50402.1	1:100 (full)	0	MISATSDISASAVTAGVGHNTGQPRRTVHAIAFDLDTEALKTACHNPSWQNAYNDIGKVLTTKGFLRQQGSVYFGNERVDPVTCVLAVMELSRRFSWFSVCVRDIRMLRIEDNNDLMPAVMQAVEGS
MAS84291.1	1:98 (full)	Erythrobacteraceae bacterium	MAS84291.1	1:98 (full)	1	MYAIAYDLNTDAAERHGAWAKIARVLESHGFCRQQGSVFYGDENTSAMTCARAVLELYDKYPWFWEVVRDMRMLRISEQDDLLAIVPNRLRLDQQDAA
WP_160761248.1	1:98 (full)	Erythrobacter ramosus	MAS84291.1	1:98 (full)	0	MYAIAYDLNNEAAERHGAWAKIARVLEGHGFRRQQGSVFYGDENTSAMTCAQAVLELYDKYPWFWEVVRDMRMLRISEQDDLLSIVPNRLRFEQQDVA
MAU99021.1	1:102 (full)	Fulvimarina sp.	MAU99021.1	1:102 (full)	1	MFAIVFDLDTNSLKDVYGGPSWNNAYNDVRNFLKKRGFDWQQGSTYFGDDTVDAVSCVLTIQDKTAEFDWFAPAVRDIRMLRIEDNNDLMPAVERVASRRKS
WP_207352868.1	1:102 (full)	Jiella sonneratiae	MAU99021.1	1:102 (full)	0	MFAIVFDLDTNSLKDVYGGPSWNNAYTDVRNFLKKRGFDWQQGSTYFGDDTVDAVSCVLTIQDMTAEFDWFAPSVRDIRMLRIEDNNDLMPAVARVASRRKP
MBA4051983.1	1:94 (full)	Erythrobacter sp.	MBA4051983.1	1:94 (full)	1	MYAIVFDLDTATLEQTYPNASWRNAYQDIRRVLEDRGFEWQQGSTYFGNETITAVDCVLAAQALKRQYNWFQPSVRDIRMLRIEENNDLGPALD
MBA4171423.1	1:92 (full)	Hyphomicrobium sp.	MBA4171423.1	1:92 (full)	1	MFAIAFDLVVAQVELRHPKGVPQAYSEIKQTLERFGFSNVQGSVYVCEREDLANLFAAMNALASLQWFAGCVRDIRAFRIEQWSDFTSFFKP
MBA70780.1	1:74 (full)	Hyphomicrobiales bacterium	MBA70780.1	1:74 (full)	1	MAYAIVFDIDTNLLQKAYHNTSYNNAYSDIRRVLENYGFEWQQGSTYFGNQKVDAVACVLAVQELSAKYDWFSA
MBC5634419.1	1:69 (full)	Parabacteroides sp. N37	MBC5634419.1	1:69 (full)	1	MTCRFPYLKKNGFEWIQGSTYLTASDDLGNLFRAIEALKKIQWFCESVRDIRGYKVENWSNFTDIVKNI
MBD9166806.1	1:69 (full)	Parabacteroides johnsonii	MBC5634419.1	1:69 (full)	0	MTCRLPYLKKNGFEWIQGSTYLTASDDLGNLFRTIEALKKIQWFCELVRDIRGYKVENWSNFTDIVKNI
MBC6401050.1	1:96 (full)	Ekhidna sp.	MBC6401050.1	1:96 (full)	1	MYVILFDLDTSCLEESYKGNTYHGAYSEVKKFLLSKGFEWKQGSVYFAKSSMNAVDCVLVVQDLARTYPWFAACVKDVRMLRIEENNDLMPAIDPS
MBC6429338.1	1:107 (full)	Cellvibrionales bacterium	MBC6429338.1	1:107 (full)	1	MFAIALDLDTNILQQSYTGPSWNNAYGDVKRVLLQYGFKRQQGSVYFGDSSVDAVRCVLAVQELTATFEWFEPAVNDIRMLRIEDNNDLMPAVEKAPHKTKANPNGG
MBC6438477.1	1:101 (full)	Paracoccaceae bacterium	MBC6438477.1	1:101 (full)	1	MYAIAFDLDTDMPRRSYHNESHVNAYSDIRRALEGLGFQWQQGSVYFGGEGVDAVQCVLAVQTLSSRFPWFKPSVKDIRMLRIEENNDLMPAVERAVTGAN
MBC6442038.1	1:101 (full)	Paracoccaceae bacterium	MBC6442038.1	1:101 (full)	1	MYAIALDLAATTLQESYHNESRNNAYSDIRGALEGPGFQWQQGSVYFGDEGADAVQCVLAVQTLSSRFPWFKPAVRDIRMLRIEENNDPMPAVERAVTGAN
MBC7156607.1	1:95 (full)	Paracoccaceae bacterium	MBC7156607.1	1:95 (full)	1	MYAIAFDLEIAVLKQEYGDPYNNACFEVRRELEALDFNWTQGSVYLYSGGGGLAAVYRAISTLSRIPWFKKSVRDIRAFKVEDWSDFTSIVKEDG
MBD2141165.1	1:97 (full)	Anabaena sp. FACHB-1250	MBD2141165.1	1:97 (full)	1	MYAIAFDMDIESLKLNYGDPYNNAYGEIAKILQRKGFTRQQGSVYFGDTNTINAVTCVLAAIDLSQNLPWFAASVKDIRMLRIEEFNDLMPAVQQNK
MCE2906434.1	36:129	Anabaena sp. CoA2_C59	MBD2141165.1	1:97 (full)	0	MISQVAKKLEKTQPIGQQQLSKIQQVNKQEIGETRMYAIAFDMDIESLKLNYGDPYNNAYGEIAKILQRKGFTRQQGSVYFGDPNTINAVTCVLAAIDLSQNLPWFAASVKDIRMLRIEEFNDLMPAVQQNK
WP_081677194.1	36:129	MULTISPECIES: Nostocales	MBD2141165.1	1:97 (full)	0	MISQVAKKLDKTQTIGRQQLSKIQQVNKQEIGGARMYAIAFDMDIESLKLNYGDPYNNAYGEIAKILQRKGFTRQQGSVYFGDTNTINAVTCVLAAIDLSQNLPWFAASVKDIRMLRIEEFNDLMPAVQQNK
WP_217359774.1	36:129	Dolichospermum sp. UHCC 0352	MBD2141165.1	1:97 (full)	0	MISQVAKKLEKTQPIGQQQLSKIQQVNKQEIGETRMYAIAFDMDIESLKLNYGDPYNNAYGEIAKILQRKGFTRQQGSVYFGDTNTINAVTCVLAAIDLSQNLPWFAASVKDIRMLRIEEFNDLMPAVQQNK
WP_271791601.1	36:129	Dolichospermum circinale	MBD2141165.1	1:97 (full)	0	MISQVAKKLDKTQTIGREQLSKIQQVNKQEIGGARMYAIAFDMDIESLKLNYGDPYNNAYGEIAKILQRKGFTRQQGSVYFGDTNTINAVTCVLAAIDLSQNLPWFAASVKDIRMLRIEEFNDLMPAVQQNK
MBD2152658.1	1:92 (full)	Pseudanabaena sp. FACHB-1277	MBD2152658.1	1:92 (full)	1	MYAIAFDMDIEASRLNYGDPYNNAYTEIGKVLQRNGFVRQQGSVYFGNENINAVTCVLAAIDLSRSLPWFAGSVRDIRMLRIEDLNDLMPAV
MBD5152804.1	8:106	Oscillibacter sp.	MBD5152804.1	8:106	1	MGLSRKEITFDXSQEALXRHYPXKETAQDPQFFKRAYKDIQRFMDANGFDRRQYSVYVSRSELTALDVAVLTQQMAEQLPWLRQCVKDITATNIGARHSLLGLLRSDAPPVELLPPPVPKEQQKKRKAPER
MBD5465713.1	1:121 (full)	Lachnospiraceae bacterium	MBD5465713.1	1:121 (full)	1	MAEQENKKRRAVNFDLSEKKLRKYYSATNPKGAYSKISDFLEKHNFEHRQYSGYRSNETMTDIEIMDLMDELFTKMPWLDKCAEKMDITNIEAVYDVLQLRMEGRAETKHLEKEMEKRQKQ
MBD9229076.1	1:92 (full)	Prevotella sp.	MBD9229076.1	1:92 (full)	1	MFAIAFDMDINALSKNYGEPYNNAYYEIKKLLRGYDYYATQGSVYLSNDNDMLHLVQAMNALKSVSWFKDSVRDIRSFRVEDWSDFTPFFKD
MBE0497413.1	1:93 (full)	Campylobacterales bacterium	MBE0497413.1	1:93 (full)	1	MYAVTFDLDTNCLNTACPASPTNAYDDIKKFMSVNGFSWQQGNVYFGDNSINAVTCVLVVQRLAKTHPWFSSCVKDIRMLKIEELSDLLPAIS
MBE5846642.1	1:113 (full)	Lachnospiraceae bacterium	MBE5846642.1	1:113 (full)	1	MPNEVRRRYAINFDLTIKQLEEHYSSDHPKRAYGQIASYMKKHGFSHRQWSGYISDITLTKSELVDFTSDLHMTFPWLIKCEGSMDATVISGIFDIKQMILDTMSDEDDDIEL
MBE5917187.1	1:107 (full)	Pseudobutyrivibrio ruminis	MBE5917187.1	1:107 (full)	1	MAKRKHYKSIEFDMDTKKLQEFYKDYRTAYRDIRGFMTKHGYVHRQGSVYNSKEKLLETDILVLVDELRNFFPWASTCIKAFDVANIGQQHSMLMQLQASDDDDFAI
WP_051524680.1	1:107 (full)	Pseudobutyrivibrio sp. MD2005	MBE5917187.1	1:107 (full)	0	MAKRKHYKSIEFDLDTKKLQEFYKDYRTAYRDIRGFMTKHGYIHRQGSVYNSKEKLLETDILVLVDELRNFFPWASTCIKAFDVANIGQQHSMLMQLQASDDDDFAI
MBE5917288.1	9:100	Pseudobutyrivibrio ruminis	MBE5917288.1	9:100	1	MEYPKTRKAINYDLNWKGLKEKYGTSDAIDVYTDLIDYLQSCGFEKTGESSFTSKTEMSQPKVVKIISNIHKKVPNSSGFVKNLHLAYVKEQVYDFKNALNTNQTSKILKDDKTLSEFGLNINPETSAKRSISFDIPEEVFKSKNPDLDYNEAYSKIKTFLEKKGYKRIQNSVYISEKEKTNTETISDMLSLSETFPEYGKAMSKILVGTLEKIDDYTDTANFGNVKVKKKAIDSSKDNTSNHKPLTLAEAKHIREEKELQEWKEKNHKTINNDNQKDKSDDIEL
MBE6120937.1	1:123 (full)	Erysipelotrichaceae bacterium	MBE6120937.1	1:123 (full)	1	MESRKAIHFDLDYKMLKQYFKYSNPQYAYALIGDFFNRKGFKHVQYSGYHSEANLNLYQVEKIVSDMTREFPWLSKCVKSFTVTDIGEIYELKNQIKTIDIKTPEVNHEGGKIKHKKNIDITR
MBE7723272.1	1:118 (full)	Enterocloster citroniae	MBE7723272.1	1:118 (full)	1	MARREPKQYKALYFDIHVQALKDFYPKKNHLGAYKDIKRYLLKHDFTHEQWSGYHSTKKMTDLEIFDLVQEMAVQMPWFSKCINHFAVTNIGTNYNLLDILEPVELEPVLEPEMSETI
WP_074926167.1	1:118 (full)	Enterocloster clostridioformis	MBE7723272.1	1:118 (full)	0	MARREPKQYKALYFDIHVQALKDFYPKKNHLGAYKDIKRYLLKHDFTHEQWSGYHSTKKMTDLEIFDLVQEMAVQMPWFSKCINHFAVTNIGTNYNLLDILEPVELEPVLEPETSETI
MBE8950152.1	1:94 (full)	Quinella sp. 3Q1	MBE8950152.1	1:94 (full)	1	MYAIAFDLKIDDLKREYGDPYNGAYDEIRRELTTLGFDWTQGSVYINNSEKDSLTTVYKAINKLSRIGWFKRSVRDIRAFKVEDWSDFTEVVKG
MBQ6296688.1	1:94 (full)	Selenomonadaceae bacterium	MBE8950152.1	1:94 (full)	0	MYAIAFDLKIDDLKREYGDPYNGAYDEIRRELTILGFDWTQGSVYINNNEKDSLTTVYKAINKLSKIGWFKRSVRDIRAFKVEDWSDFTEVVKG
MBQ7453805.1	1:94 (full)	Selenomonadaceae bacterium	MBE8950152.1	1:94 (full)	0	MYAIAFDLKIDDLKREYGDPYNGAYDEIRRELTTLGFDCMQGSVYISNSEKDTLTTVYKAINKLSNIGWFKRSVRDIRAFKVEDWSDFTEIVKS
MBR2518189.1	1:94 (full)	Selenomonadaceae bacterium	MBE8950152.1	1:94 (full)	0	MYAIAFNLKIDDLKREYGDPYNGAYDEIRRELTTLGFDWTQGSVYVSNSEKDSLTTVYKAIIKLSNIGWFKRSVRDIRAFKVEDWSDFTEVVKG
MBR4383801.1	1:94 (full)	Selenomonadaceae bacterium	MBE8950152.1	1:94 (full)	0	MYAIVFDLKIDDLKREYGDPYNGAYDEIRRELTTLGFDWTQGSVYISNSEKDSLTTVYKAINKLSNIGWFKRSVRDIRAFKVEDWSDFTEVVKA
MBR4641911.1	1:94 (full)	Selenomonadaceae bacterium	MBE8950152.1	1:94 (full)	0	MYAIAFDLKIDDLKREYGDPYNGAYDEIRRELTMLGFDWTQGSVYINNNEKDSLTTVYKAINKLSKIGWFKRSVRDIRAFKVEDWSDFTEVVKA
MBE9036869.1	1:99 (full)	aff. Roholtiella sp. LEGE 12411	MBE9036869.1	1:99 (full)	1	MYAISFDMDIESLKQSYGDPYNNAYGEIKKVLSSHGFTRQQGSVYFGNESVNAVTCVLAVQDLSRRLPWFPVSVRDIRMLRIEENNDLLPAVQANLPNP
MCC5610248.1	34:126	Nostoc sp. CHAB 5834	MBE9036869.1	1:99 (full)	0	MYTKSKNTLQNKKFNANSYITIDDDKFPQGNVRMYAISFDMDIETLRQSYGDPYNNAYGEIKKVLSSHGFTRQQGSVYFGNESVNAVTCVLAAQDLSRKLPWFPVSVRDIRMLRIEENNDLLPAVQANLPNP
WP_229549805.1	34:126	Nostoc sp. CHAB 5836	MBE9036869.1	1:99 (full)	0	MYTKSRNSLQNKKLNANSYITIDDDKFPQGNVRMYAISFDMDIETFRQSYGDPYNNAYGEIKKVLSSHGFTRQQGSVYFGNESVNAVTCVLAVQDLSRRLPWFPVSVRDIRMLRIEENNDLLPAVQANLANP
WP_244142071.1	71:163	aff. Roholtiella sp. LEGE 12411	MBE9036869.1	1:99 (full)	0	MNTLYERSLKSKKYLKVGYRESALIKIELDNKTESKTMYTKSKNTLQNKKPNANSYITIDDDKFPLGNVRMYAISFDMDIESLKQSYGDPYNNAYGEIKKVLSSHGFTRQQGSVYFGNESVNAVTCVLAVQDLSRRLPWFPVSVRDIRMLRIEENNDLLPAVQANLPNP
MBF0183100.1	1:93 (full)	Magnetococcales bacterium	MBF0183100.1	1:93 (full)	1	MYAIAFDLDTELLQKSYQSASWNNAYSEIRKALETQGFNWQQGSVYFGGADMTAVKCVIAVQKVSQQFQWFKVCVRDIRMLRIEEVNDLSPAL
MBF0285323.1	1:93 (full)	Magnetococcales bacterium	MBF0285323.1	1:93 (full)	1	MYAIAFDLVVSDTLRHHPRSVQQAYADIGAVLDEHGFRRVQGSLYVTDDEDMARLFTVMLALKSLPWFPASVRDIRAFRVEQWSDFTALMQGG
MBF0372009.1	1:93 (full)	Alphaproteobacteria bacterium	MBF0372009.1	1:93 (full)	1	MFAIGFDLVVADTAANHPKGVSQAYTDIGNTLSGFGFSRIQGSLYVTQNDDMANLFSAIMAPRALSWFPASVRDIRAFKVEHWSDFTGIIKGM
MBF0333731.1	1:93 (full)	Alphaproteobacteria bacterium	MBF0372009.1	1:93 (full)	0	MFAIGFDLVVADTAANHPKGVSQAYTDIGNTLSGFGFSRIQGSLYVTQNDDMANLFSAIMALRALSWFPASVRDIRAFKVEHWSDFTGIIKGM
MBF0929047.1	1:95 (full)	Campylobacter concisus	MBF0929047.1	1:95 (full)	1	MYAIAFDLKIDDLKKTYGEPYNRAYDEIKQELEALGFDWTQGGVYMSVAKENTLTTVYKAINRLSAIDWFKKSVRDIRAFKVEDWSDFTDIVKGN
WP_122874739.1	1:95 (full)	MULTISPECIES: Campylobacter	MBF0929047.1	1:95 (full)	0	MYAIAFDLKIDDLKKTYGEPYNRAYDEIRQELEALGFEWTQGSVYMSVAKENTLTTVYKAINRLSGIDWFKKSVRDIRAFKVEDWSDFTDIVKGN
MBF0979925.1	15:103	Clostridiales bacterium	MBF0979925.1	15:103	1	MKLPYKKKEVDGSVVSFDLDTEKLKIYYSKTSPQGAYEVIKKYLIKNGFEHQKDSDYLHLDMNITKAARLIKKFAKENKWFPLCVNKVNVVPNVKTRDLLPEISRCLDVDYQRQKEDELLQEEKVEYKPFKREM
MBF1068797.1	1:95 (full)	Prevotellaceae bacterium	MBF1068797.1	1:95 (full)	1	MYAVVFDLDTNCLNECYEGETYHGAYRKVRDFMSENGFSWTQGSVYFGNETVDAVKCVLVIQKMARTFPWFQTCVRDIRMLRIEENNDLLPAIKF
MBF1076607.1	1:94 (full)	Prevotellaceae bacterium	MBF1076607.1	1:94 (full)	1	MYAVVFDLDANCLGECYDGNTYHGAYKLVRDFLTENGFSHTQGSVYFGDEGMDAVKCVITIQKLAKKYPWFSTCAKDVRMLRIEDNNDLLPAIR
MBF1379378.1	1:94 (full)	Porphyromonas sp.	MBF1076607.1	1:94 (full)	0	MYAVVFDLDTNCLGECYDGNSYHGAYKLIRDFLTENGFSHTQGSVYFGDEGMDAVKCVITIQKLAKKYPWFSTCSRDVRMLRIEDNNDLLPAIR
MBF1125646.1	1:94 (full)	Capnocytophaga sp.	MBF1125646.1	1:94 (full)	1	MFAITFDMLVSDLEKYYGTPYHSAYTEIKKVLSDCGFYWIQGSVYVTEDQNLYVVTKAMNALDRIDWFRKSVRDIRAFEIKNWSDFTTMFKIEK
MBF1379946.1	1:92 (full)	Porphyromonas sp.	MBF1379946.1	1:92 (full)	1	MLAIAFDMVISDLRHHYGEPYNNAYYEINKLLRQYGFYNTQGSLYLSKTADMLNLYKAMDALKSIDWFRLSVRDIRAFRVEDWSDFTSLFKE
MBF1666622.1	19:104	Scardovia wiggsiae	MBF1666622.1	19:104	1	MADNKPVRREYRTRRVFHFDLSDAALKYFKLDSATVYHAIRVWMKNHGMDHDQLSGYVSRLPITRRESDLIMDSFIHDFPQIAACVEGMRITRYEQGREMGPFILDQLRTEYPEYVDIAEQSQAIRIARNQGKRISKGDLKDFIHQGASTRTTGTSSGKTPPKQFYSI
MBH1447547.1	1:108 (full)	Stenotrophomonas maltophilia	MBH1447547.1	1:108 (full)	1	MYAITFDFEIETLKRTYRNPSYNNAYSDVRKVLTEEYGFSWTQGSVYFGDESVDAVVCVMAVQDLKARFNWFEPSVRDIRMLRIDEDNDLGPALGRGGAKRRARPRAA
MBI1345374.1	1:125 (full)	bacterium	MBI1345374.1	1:125 (full)	1	MSPTTIVPSDSGMRLFDLPPFPSKGERVYAISFDMDIDSLRLHYGDPYNNAYAEIRKILTRHGFQWQQGSVYFGGDAVNAVTCVLAAMELASALPWFAASVRDIRMLRIEEFNDLMPAVQKAAEQ
MBI1914514.1	1:103 (full)	Planctomycetota bacterium	MBI1914514.1	1:103 (full)	1	MYAIAFDLDIEHLRLHYGDPYNNAYVEIRRVLEGHDFQWQQGSVYFGGPSVTAASVMVAVIDLTTRLPWFAASVRDIRMLRIEELNDLMPVVQRVAGLSGEGG
MBI2259577.1	1:93 (full)	Flavobacteriia bacterium	MBI2259577.1	1:93 (full)	1	MFAISFDMLISDLKENYGDPYNNAYFEIATTLEKFEFYRGQGSVYLSVNNDMSVLLRAVNALKGTPWFKKSVRDIRVFRVEDWSDFTSFIKED
MBI2806176.1	1:124 (full)	Planctomycetota bacterium	MBI2806176.1	1:124 (full)	1	MASGLATVSEPQIRQALPRAVRRAGTVYAIAFDMDIEQLRANYGDPYNNAYVEIRKILQRHGFAWQQGSMYFGGDAVSSVTCVMAAIDLAQSLPWFASSVRDIRMLRIEEINDLMPAVQQASGV
MBI3202034.1	1:120 (full)	Myxococcales bacterium	MBI3202034.1	1:120 (full)	1	MALWAIGYDLDVSGMKRAGYTKSQVTMFYNSVRGCLRTNGFEKFKQFSIYTSEGENTLTNAFRACQALRAVTNADKFVKRLHLFRVEDFNDLLPLVADKESAGRDATEEIIDEVFEAVGT
MBI3829308.1	1:97 (full)	Planctomycetota bacterium	MBI3829308.1	1:97 (full)	1	MYAIAFDMDIEALKNAYGDPYNNAYSEIKRVLQQHGFNWQQGSVYFGDERINAVTCVLAALQLSQELPWFAASVRDIRMLRIEEMNDLMPAVQQAHT
MBI4568385.1	1:102 (full)	Planctomycetota bacterium	MBI4568385.1	1:102 (full)	1	MYAIAFDMDIESLRSHYGDPYNNAYLEIRKVLRKHGFAWQQGSVYFGGESVNAVTCVLAAIDLAKTLPWFAASVRDIRMLRIEELNNLLPAIRDDAMDGEAS
MBI4568587.1	1:106 (full)	Planctomycetota bacterium	MBI4568385.1	1:102 (full)	0	MYAIVLDMDIESLRSHYGDPYNNAYLEIRKVLRKHGFAWQQGSVYFGGEQVNAVTCVLAAIDLAKTLPWFAASVRDIRMLRIEELNDLLPAVRGEADEGAEHPRVS
MBI5919509.1	1:94 (full)	Nitrosomonadales bacterium	MBI5919509.1	1:94 (full)	1	MYAIAFDLRVADLQVHYTGNSYNNAYGDIKNFLQTKGFNRQQGSVYFGDTATVDAVKCVMAVNSLSQTYPWFKQCVTDIRMLRIEENNDLLPAL
MBJ7416956.1	1:93 (full)	Niveispirillum sp.	MBJ7416956.1	1:93 (full)	1	MFAIAFDLVVAETAQRHPKGVSQAYSDIGACLARYGFDRVQGSLYITSRDDLANLFAAIQGLKALPWFPTCVRDIRAFKVDHWSDFTGIVKSP
WP_094457811.1	1:93 (full)	Niveispirillum lacus	MBJ7416956.1	1:93 (full)	0	MFANAFDLVVAETAQRHPKGVSQAYSDIGACLARYGFDRVQGSLYITSRDDLANLFAAIQGLKALPWLPTCVRDIRAFKVDHWSDFTGIVKSP
MBK7635348.1	1:94 (full)	Saprospiraceae bacterium	MBK7635348.1	1:94 (full)	1	MFAISFDMLISDLKDNYGDPYHNAYYEISNVLETYGFYRTQGSVYLSENSDLVNLTRAMITLKNLPWFRASVRDIRAFKVEDWSNFTDFMKENL
MBK8754552.1	1:93 (full)	Candidatus Competibacteraceae bacterium	MBK8754552.1	1:93 (full)	1	MYAISFDLDTNQLQQQYPNTSWQNAYNDIKKTLIPLGFKWQQGSVYFGDDTMNAVRCVLATQQLSQAYPWFKGCVRDIRMLRIEELNDLSPAL
NJM11193.1	1:93 (full)	Synechococcaceae cyanobacterium SM1_2_3	MBK8754552.1	1:93 (full)	0	MYAIIFDLDTSQLQQQYPGPSWQNAYNDIKKILLPLGFKWQQGSVYFGDDTMNAVRCVLAAQQLSQAYPWFKGCVRDIRMLRIEELNDLSPAL
MBL0708359.1	1:88 (full)	Sulfurimonas sp.	MBL0708359.1	1:88 (full)	1	MYAVTFEIDTNCLNDQYHNNSSTNAYGDIRKFMESNNFNWQEGSVYFGDKTIDAISCVMTIQKLAKAYPWFSACVKDVRMLRIEENND
MBL4542118.1	1:97 (full)	Paracoccaceae bacterium	MBL4542118.1	1:97 (full)	1	MYAITFDMDTARMEQLYQGSSWRNGHTEIGNILRAHGFDWRQGSVHFGDETVNAVTCVLAIQDVASKLNWFGPAVRDVRMLRIEEFNDLAPAVGQAR
MBM0263974.1	1:123 (full)	Prevotella copri	MBM0263974.1	1:123 (full)	1	MYALAFDMVISDLQKYYGEPYNKAYYEIKELLKKNGFEWVQGSTYMTMNDDLTALVKTESKIIIIRDTQVILDRDVAELYGVTTKVVNQAIRNNPDKFPSGYVIELTNSEKEHVVKNFDHLET
MBM3261750.1	1:94 (full)	Candidatus Kaiserbacteria bacterium	MBM3261750.1	1:94 (full)	1	MFAITFDLIVAETSARHPKNVTQAYTDIATALQRFGFERIQGSVYVTKSEDMANLFQAILALKALPWFAPSVRDIRAFRIEQWSDFTALIKQTS
MBM3561775.1	1:112 (full)	Alphaproteobacteria bacterium	MBM3561775.1	1:112 (full)	1	MFAIAFDLVVSEIQIHYAKGVAQAYSDIRDTLSKFEFDWVQGSLYVSKNEDLAKLFSAIMALRSLPWFPLAVRDIRAFRVEQWSDFTQMVKGALLLLISRHLGDSPWPTTAQ
MBM3577983.1	1:99 (full)	Alphaproteobacteria bacterium	MBM3577983.1	1:99 (full)	1	MFAIAFDLVVAETQVHHPKGVAQAYSDIRDTLSKFEFDWVQGSLYVSKNEDLAKLFSAIMALRNLPWFPSAVRDIRAFRVEQWSDFTQLVKGTPSNMGS
MBI1980616.1	1:99 (full)	Methylocystis sp.	MBM3577983.1	1:99 (full)	0	MFAIAFDLVVSETQIHHPKGVAQAYSDIRDTLSKFEFDWVQGSLYVSKNEDLAKLFSAIMALRNLPWFPHAVRDIRAFRVEQWSDFTQLVKGAPGNTGS
PPD42357.1	1:94 (full)	Methylocystis sp.	MBM3577983.1	1:99 (full)	0	MFAIAFDLVVAETQIHHPKGVAQAYSDIRDALSKHEFDWVQGSLYVSKNEDLAKLFSAIMALRGLPWFPHSVRDIRAFRVEQWSDFTQLVKATT
WP_227964897.1	1:95 (full)	Methylocystis sp. WRRC1	MBM3577983.1	1:99 (full)	0	MFAIAFDLVVAETQLRHPKGVAQAYSDIRDTLSEYEFDWVQGSLYVSKNEDMAKLFSAIMALRTLPWFPHSVRDIRAFRVEQWSDFTQLVKASKR
MBM6802848.1	1:109 (full)	Mediterraneibacter glycyrrhizinilyticus	MBM6802848.1	1:109 (full)	1	MDSTQRKGIDFDLDTALLKEHYPKGDWHNAYYDVRSYFEENGFEHIQGSGYHSLMAMSEANAMAMIYKMTQELPWLNYCVSVCTISDVPELFDITHVFSREAQKLREEK
MBN0134054.1	1:65 (full)	Pseudomonas aeruginosa	MBN0134054.1	1:65 (full)	1	MTYAIAFDLDTETLKQSYPNPSWNNAYGDIRKTLEPLGFSWQQGSVYFGDERINAVQCVLAAQQL
MBN0919596.1	1:102 (full)	Metamycoplasma gypis	MBN0919596.1	1:102 (full)	1	MYGMVFYLDKKTLIAEYGENYHDGYEEIRSILRRYGFHWLSNSFYYSRSLNNLANMYRAIRSLKRIDWFKKSLISFNVFKMDDLSDFTELMKDEWNPSVPMK
MBN2951072.1	14:104	Holdemanella sp.	MBN2951072.1	14:104	1	MSSTINNHEKRKTINFDLSTIELRKIFGYFGTTKAYGLIKKFMLEHGFEHRQYSGYISKNPMSFIQVEDIIKKMSIEYSWLHKVVEKMDVTSVLEDTIDLIPTLNKPYEKGNKSEKTKSNVIVTTTNEVVDKVEGIDTLDEIAEAIINESSMKEEHKEILFALIEDYKNNTANQENYQNVDLKYLKNNNGKNDKDKQNLKNKHTHSEYEKN
MBN3959812.1	1:125 (full)	Nostoc sp. NMS8	MBN3959812.1	1:125 (full)	1	MAQYAIAFDLKTSLMKADGMTQSQITYVYQTEIPSALANCGFTAHPQGSLYHTELEKDPINALMQLQSILKNEAPKFCKYVNSVDVFRMEEWSDVTPLIANRPSADTPSPQDEVEEQEIFESIMQ
MBN8905496.1	1:125 (full)	Rhodospirillales bacterium	MBN8905496.1	1:125 (full)	1	MSEAIMSVTPLRRAGPGHNSQRSLRPSMFAITFDMDTTALQASYHNASWQNAYYDIGRSLRKHGFDRQQGSVYFGDDTVDAVRCVLAVQDLARSYPWFSPSVRDIRMLRIEDNNDLMPAVTALQP
MBN9400355.1	1:107 (full)	'Candidatus Kapabacteria' thiocyanatum	MBN9400355.1	1:107 (full)	1	MYAIAFDLDTAALQSNYPGNSSTNAYSAIASFLSERGFSRQQGSVYFGDNTVNAVRCVIAVQDLARRYSWFAPSVRDIRMLRIEEDNDLNPAIAIVASAVSSSNEMN
MBN9559233.1	1:92 (full)	Alphaproteobacteria bacterium	MBN9559233.1	1:92 (full)	1	MFAIAFDLVVAETALHHPKGVSQAYADIGNVLANYGFDRVQGSLYTNASEDLANLFSAIAALRALSWLPASVRDIRAFRVEQWSDFTQVVKG
MBN9563640.1	1:98 (full)	Alphaproteobacteria bacterium	MBN9563640.1	1:98 (full)	1	MFAITFDMDTTALQASYHNASWQNAYYDIGRSLRKHGFDRQQGSVYFGDDTVDAVRCVLAVQDLARSYPWFSPSVRDIRMLRIEDNNDLMPAVTALQP
MBO0697869.1	1:103 (full)	Zavarzinella sp.	MBO0697869.1	1:103 (full)	1	MYAIAFDLDIEQLRIHYGDPYNNAYLEIRRVLEEHGFHWQQGSVYFGGPEVAAATVMVAVIDLTTRLGWFAASVRDIRMLRIEELNDLMPVVQRVAGLAEDGE
MBO3280804.1	1:94	Intestinimonas butyriciproducens	MBO3280804.1	1:94	1	MHKESLKRYYPHPEPVRNEQYYKRAYHDIQQFMHMNGFERRQHSVYVSINKVTTLDIVGLMERLAEALPWLSQCVREVDMSTVGARHSLKRTLQAASGALAVELDEPAIQVRSRPEPQEASEKQRKGKRVRSQER
WP_130868925.1	10:107	Intestinimonas massiliensis	MBO3280804.1	1:94	0	MAGSGSRKQITFDLHQESLKRYYPHPEPVRNEQYYKRAYHDIQQFMHMNGFERRQHSVYVSINKVTTLDIVGLMEQLAEALPWLSQCVREVDMSTVGARHSLKRTLQAASGALAVELDGPAIQARSRPEPQATPEQQRKRKRVRSQER
WP_208319418.1	10:107	Intestinimonas butyriciproducens	MBO3280804.1	1:94	0	MASSGSRKQITFDLHKESLKRYYPHPEPVRNEQYYKRAYHDIQQFMHMNGFERRQHSVYVSINKVTTLDIVGLMERLAEALPWLSQCVREVDMSTVGARHSLKRTLQAASGALAVELDEPAIQVRSRPEPQEASEKQRKGKRVRSQER
MBO4266921.1	1:105 (full)	Lachnospiraceae bacterium	MBO4266921.1	1:105 (full)	1	MERKYYKAINFDLDTRELAQYYKPYNKAYYEVKRFFKQHGFSHRQGSGYVSDNKLSTVEVMVIVDEFVHTFPWTGTCVEKIDVTNIGAQYDLKPFMTASEEEFDW
MBO4576326.1	1:109 (full)	Neisseriaceae bacterium	MBO4576326.1	1:109 (full)	1	MYAITFDLDTKALEQHYPATHWRKAYEDIADFLYDYGFERQQGSVYFGDNSVTAVTCVTAVQDLSEEYKWLEPCVKDIRMLRIEEFNDLMPAIKKNLRPQRHKKLRLVG
MBO5174601.1	1:110 (full)	Eubacterium sp.	MBO5174601.1	1:110 (full)	1	MNKGTKYRKQIMFDLDTKVCEQILGKGYRKIYDDIGNFLNDNGFLHPQGSGYISTEKLSNSEIFLLTQKLIKKYPYLTKCIRDIRTADILEVNSINHYFDYDGTAGIFAK
MBO5193929.1	1:92 (full)	Bacteroidales bacterium	MBO5193929.1	1:92 (full)	1	MFAIAFDMVVSDLRKNYGEPYNNAYFEIRLTLRKYDFFNTQGSVYLTEKNDMANLYRAIEALKKIDWFRNSVRDIRAFRVEDWSDFTNVVKE
MBO5539218.1	1:93 (full)	Prevotella sp.	MBO5539218.1	1:93 (full)	1	MYALSFDMDIAELEKYYGNPYHGAYYEIKRTLVKHGFYWIQGSTYMTNADNLLNLFNAVNALKAIDWFRKSVRDIRGYRVEEWSDFTESVRNG
MBO5548836.1	1:93 (full)	Prevotella sp.	MBO5548836.1	1:93 (full)	1	MFAIAFDLNISDLKATYGEPYNNAYYEIKTILRKYDFFNTQGSVYLTEKNDMATLFRAIAALKNVNWFKESVRDIRAFRVEDWSDFTSFVKEE
MBQ9231609.1	1:93 (full)	Prevotella sp.	MBO5548836.1	1:93 (full)	0	MFAIAFDLNISDLKATYGEPYNNAYYEIKTILRKYDFYNTQGSVYLTEKNDMATLFRAITALKDINWFKESVRDIRAFRVEDWSDFTSFVKEE
MBQ9678823.1	1:93 (full)	Prevotella sp.	MBO5548836.1	1:93 (full)	0	MFAIAFDLNISDLKATYGEPYNNAYYEIKNILRKYDFYNTQGSVYLTEKNDMATLFRAITALKDVNWFKDSVRDIRAFRVEDWSDFTSFVKEE
MBO5576603.1	8:100	Ruminococcus sp.	MBO5576603.1	8:100	1	MPKYIKTINFDLDTKSLQEQYPNSNWHKAYEDIKDFLKSKDFSHRQGSGYISNKELSENKVSKILREMSQELNWLNGCVKEIDVADLASKRFSYKSLFKNKRTDSRKSFKERSNTDDKSYNEDDELDLTEQSQSRGR
MBO5577418.1	17:109	Ruminococcus sp.	MBO5577418.1	17:109	1	MEQHRSNKVTDSPCRKAINFDLKVSELKAHFGENNYQRGYYEIGKFMRKYGFEHRQGSGYFSKDILTDDYIQSIAKRMRRELPWIKNCIKVIDVTDIGESHNLTDILKGKKRMSPQRQQQNQQQAKVTYKPITTRKVQPGMKLHR
MBO5594600.1	1:93 (full)	Prevotella sp.	MBO5594600.1	1:93 (full)	1	MYALSFDMNISDLKENYGEIYNNAYYEIKTLLIRDGFEWIQGSTYLTKSDNLTNLTRAIMDLAKIDWFKKSVRDIRGYRVEDWSDFTDLVKNN
MBO5826876.1	1:96 (full)	Paludibacteraceae bacterium	MBO5826876.1	1:96 (full)	1	MKETHGIIIELDNEMLKKLYVKDSFEKAYSDIRAFFEERNFKYIPSSFYYGDVTSVDAILVCKELSKKFDWFYPSVKTIELIRISERNDLMPIIER
MBO6025508.1	1:93 (full)	Bacteroidales bacterium	MBO6025508.1	1:93 (full)	1	MFAISFDMVIADLKKHYGDPYNSAYWEIKQTLVKCGFYWIQGSTYMTNTDDLSKLFLAIETLKKIDWFRKSVRDIRGYKVENWSDFTAIVKNG
MBO6037671.1	5:96	Acetobacter sp.	MBO6037671.1	5:96	1	MGCLIAFDLDTKELEKYFNEHENIAYNNCYKYIRDVFKVYGFRPRQDTVYIGEAGVQQAHGVMALEELARRYSWFCSPYIYDIQFIEYIYDYKAEFIIERVAQQRKAVEQRIKLLRQNLLEAGLTPEQIEKIINREREQLMIENNAPPLLPSK
MBO6043735.1	6:108	Acetobacter sp.	MBO6043735.1	6:108	1	MSHCLITFDLNTTELEPFIENNKEYLRFSTVSNCYNILSKKFSQHGFKRIQGSVYETDKQAGFGGTQADGTLAIQELARENVWFTPPYVTDIRFLEIFDDYNALHIIEKEVQERELARKRAKLLFERLSKLGLDQAQIFELLKVEFPEQLQNPTLLQSIRAIPSSKKEDEEDETE
MBO6043877.1	7:106	Acetobacter sp.	MBO6043877.1	7:106	1	MSSRCLITFDLNTNELEEYVTNNKEQLGYGSISNCYLIILKVLEGHGFERIQRSVYFGYEGTTQAHGTIALQKLAIANPWFIDPYVTDIRFLEVTGDYNAQFIIEEVAQARKAYELLKERNKLLRKNLLARGLTPSEIDELIGIEQPALSVENISSFSQAALPKADKK
MBO6070495.1	1:95 (full)	Succinivibrionaceae bacterium	MBO6070495.1	1:95 (full)	1	MYGILVELCKDELLREFGDSYQVAYDELRSELQQFEFEPLADNLYINTQERDSLATAYQAVNRLTSMDWLKSCTRFVKVCRIDELSDFTEIVKGR
MBO6178424.1	1:95 (full)	Selenomonadaceae bacterium	MBO6178424.1	1:95 (full)	1	MYAIAFDLKIDDLKKEYGEPYNKAYDEIRQELEILGFEWTQGSVYINGSEKDSLATVYKAINKLSRIDWFKNSVRDIRAFKVEDWSDFTEIVKES
WP_154408169.1	1:95 (full)	Anaerovibrio slackiae	MBO6178424.1	1:95 (full)	0	MYAIAFDLKIDDLKKEYGDPYNRAYDEVRQELEALGFEWTQGSVYINSSEKDSLTTVYKAINKLSRIDWFKNSVRDIRAFKVEDWSDFTEIVRGE
MBO6190256.1	1:101 (full)	Alloprevotella sp.	MBO6190256.1	1:101 (full)	1	MYAIAFDLEIDKLKEHYPKAHTQAYYDLRILLRGLGFYHIQGSVYIQREIHRLPDGSDDSMLMVLQLSNKLKELDWLPSCVRDIRIFKVENWSDITAFIKG
MBO6305113.1	1:94 (full)	Selenomonadaceae bacterium	MBO6305113.1	1:94 (full)	1	MYAIAFDLKIDDLKKEYGNPYNNAYDEIRQELEDIGFMWTQGSVYISKENDNGLTTVYKAINKLSKIDWFKKSVRDIRAFKVEDWSDFTEIVKM
MBO6756484.1	1:105 (full)	Roseibium sp.	MBO6756484.1	1:105 (full)	1	MFAIAFDLDTDTLKRSYHNPSWQNAYNDIGKFLRDQGFDRQQGSVYFGGDNVNMVTCQTAVQRLTLEYDWFAPSVRDIRMLRIEDNNDLQPAIELALMAKKMAGA
MBO7051293.1	1:93 (full)	Prevotella sp.	MBO7051293.1	1:93 (full)	1	MFAISFDLSISDLETYYGTPYNKAYYEVKNLLKVDGFEWIQGSTYISRNNDLSIVFRAIMHLKQLDWFSKSVRDIRGFRVEDWSNFTQLIKEE
MBO7053870.1	1:94 (full)	Bacteroidales bacterium	MBO7053870.1	1:94 (full)	1	MYAIAFDMEIAELKKNFNEQYNNAYFEIGKVLKKYGFFWTQGSVYLTNSNEDGLGVVFDAMTALKQIDWFRKSVRDIRAFKVEDWSDFTQRIKS
MBO7072937.1	6:108	Acetobacter sp.	MBO7072937.1	6:108	1	MSRWLITFDLNTTELQVFIENNKENLGFATVSNCYNIISKKLSQYGFKRIQGSVYETDDTGSRGTQADGGQAIRELVRETGWFIPPYVTGIRFIPILLDDQGMHIIEDEARKCESDRKLLIERLLKLGLSREQIVEFLRGEFPEQLQNPTLLQSIRTIPSSKKEDETE
MBO7350321.1	7:106	Acetobacter sp.	MBO7350321.1	7:106	1	MSSRCLITFDLNTNELEEYVKNHKEQLGYSTVTSCYMIILKVLEGHGFERIHRSVYFGYEGTTQAHGTIALQKLAIANPWFIDPYVTDIRFLEVTGCYNAQFIIDGVTQAREAFEQRIALLRQQLLEVGLDAAQIEKIINQLKFNVENVTQTALPKPDHES
MBO5995782.1	2:101	Acetobacter sp.	MBO7350321.1	7:106	0	MITFDLNTNELEEYVKNHKEQLGYSTVTSCYMIILKVLEGHGFERIHRSVYFGYEGTTQAHGTIALQKLAIANPWFIDPYVTDIRFLEVTGCYNAQFIIDGVTQVRVVFEQRIALLRQQLLEAGLETDKIEKIINQQKFAVESVTQIALPKPDYES
MBO6086227.1	7:106	Acetobacter sp.	MBO7350321.1	7:106	0	MSSRCLITFDLNTNELEEYVKNHKEQLGYSTVTSCYMIILKVLEGHGFERIHRSVYFGYEGTTQAHGTIALQKLAIANPWFIDPYVTDIRFLEVTGCYNAQFIIDGVTQARVVFEQRIALLRQQLLEAGLETDKIEKIINQQKFAVESVTQIALPKPDYES
MBO6091659.1	7:106	Acetobacter sp.	MBO7350321.1	7:106	0	MSSRCLITFDLNTNELEEYVKNHKEQLGYSTVTSCYMIILKVLEGHGFERIHRSVYFGYEGKTQAHGTIALQKLAIANPWFIDPYVTDIRFLEVTGCYNAQFIIDGVTQAREAFEQRIALLRQQLLEVGLDAAKIEKIINQQKFTVENVTQTALPKPDHES
MBO7073104.1	7:106	Acetobacter sp.	MBO7350321.1	7:106	0	MSSRCLITFDLNTNELEEYVKNHKEQLGYSTVTSCYMIILKVLEGHGFERIHRSVYFGYEGKTQAHGTIALQKLAIANPWFIDPYVTDIRFLEVTGCFNAQFIIDGVTQARVVFEQRIALLRQQLLEAGLETDKIEKIINQQKFAVESVTQIALPKPDYES
MBQ5469469.1	7:106	Acetobacter sp.	MBO7350321.1	7:106	0	MSSRCLITFDLNTNELEEYVKNHKEQLGYSTVTSCYMIILKVLEGHGFERIHRSVYFGYEGKTQAHGTIALQKLAIANPWFIDPYVTDIRFLEVTGCYNAQFIIDGVTQVRVVFEQRIALLRQQLLEAGLETDKIEKIINQQKFAVESVTQIALPKPDYES
MBO7581564.1	1:94 (full)	Bacteroidaceae bacterium	MBO7581564.1	1:94 (full)	1	MFAIAFDMDIKELRSTYGEPYNNAYYEIKIILRKHNFFNTQGSVYLTDKDDMANLFSAIYALKKIDWFRSSVRDIRAFKVENWSDFTEIVKRDD
MBO4430947.1	1:94 (full)	Bacteroidaceae bacterium	MBO7581564.1	1:94 (full)	0	MFAIAFDMDIKELRSTYGETYNNAYYEIKIILRKYNFFNTQGSVYLTDKDDMTNLFSAIYALKKIDWFRSSVRDIRAFKVENWSDFTEIVKRDD
MBO7646061.1	1:92 (full)	Prevotella sp.	MBO7646061.1	1:92 (full)	1	MYAISFDMNIAELKDNYGEIYNGAYFEIKRTLVKHGFYWVQGSTYMTNADNLLNLFNAVNALKEIEWFRKSVRDIRGYRVEEWSDFTDSVKK
MBO9144149.1	1:120 (full)	Escherichia coli	MBO9144149.1	1:120 (full)	1	MGAARKEISFDLDTKKLADYYDNVSTAYYDLQRELKNVGFLHRQGSVYNSIEPMNIFKVYKSIDKVCKKLPWLAECAKSMDVTSIGKIHDLLGIIKKYCNYYENDRINMLEKRKSKHRNR
MBP3194671.1	1:93 (full)	Cardiobacteriaceae bacterium	MBP3194671.1	1:93 (full)	1	MYAVSFDLVVADADENHPKGAVQAYSDIAATLRKYGFERVQGSLYTSSDENMANLFNAIFALKSLEWFPQSVRDIRAFWIEQWSDFTETVKVK
MBR1375042.1	1:93 (full)	Cardiobacteriaceae bacterium	MBP3194671.1	1:93 (full)	0	MYAISFDLVVADADENHPKGAVQAYSDIATTLRKYGFERVQGSLYTSGDENMANLFNAIFALKSLEWFPQSVRDIRAFRIEQWSDFTETVKVK
MBP3197691.1	1:72 (full)	Butyrivibrio sp.	MBP3197691.1	1:72 (full)	1	MPNEKIRILLTFDLDQSKLAKFYPGSSTNYAYTQIGTFLKKNGFEHNQGSGYVSTEPMWISKAITISKNLQK
MBP3278306.1	9:100	Butyrivibrio sp.	MBP3278306.1	9:100	1	MAATRKQFVFDLKTDKDSPLYNYYKTFPEAYRDIRRYMEAHGCPHRQGSSYVSNNVMNTKDVTKLMDGLCKSLPWLAECSNAFDVADIGKQHGLLGDIQEMCNVYSEEKEKWQENFKGSVMEEKQLLDINDYKDAPLFGALIELNERLKEEGISGIELNVVGGFAMMTHDLRSKDGITDVDYIGPDLPKRVSEIADEIGFKYNLGRHWINNDVLMAGATLEDLEFTTGKLHFHI
MBP3781702.1	9:100	Butyrivibrio sp.	MBP3278306.1	9:100	0	MAATRKQFVFDLKTDKDSPLYNYYKTFPEAYRDIRRYMEAHGCPHRQGSSYVSNNVMNTKDVTKLMDGLCKSLPWLAECSNAFDVADIGKQHGLLGDIQEMCNVYSEEKEKWQENFKGSVMEEKQLLDINDYKDAPLFGALIELNERLKEEGISGIELNVVGGFAMMTHDLRSKDGITDVDYIGPDLPKRVSEIADEIGFKYNLGRHWINNDVLMAGATLEDLEFTTGKLHFQEAFELETMKINILDTQDLLKMKLIAIDTSLSAVELGDGDFTRAKDFKDIEVLKGALGADNRILKAQFGEYLMSDFTIPAVKAYEMGGIEKVRTDILPKVAAQNRDFYLNLGNTSYKRDDFIEGILKRAGIDDRKGDPNKAPPKRNEKADNIPGGDDR
MBP3489712.1	1:122 (full)	Roseburia sp.	MBP3489712.1	1:122 (full)	1	MERKYFKALNFDLDTHQLKEHYMGANYRQAYDDLRRFFKRHHFSHRQGSGYISDTKLSTADIYDLMDELGQQLPWIGVCVKKIDVTNIGSQHDLTELLKPMEDIEIDSSVLLVEGTEPEIEN
MBP3621522.1	20:108	Lachnospiraceae bacterium	MBP3621522.1	20:108	1	MGYKWQDDSEKLDYTNRKQISFDIDTKVAYKILGNNYNNIYGYIRDYLKNNGFKHIQGSVYQSIEPLKTSRIMVHIDMLVSTYPYLEKCIRDINVTEILEVSNLNYLLSYDGTPGRYEGQYIQRRVTEDFER
MBP3757433.1	1:92 (full)	Prevotella sp.	MBP3757433.1	1:92 (full)	1	MFAISFDMLIADLKVHYGEPYNRAYYEIMNILEDCGFEWIQGSTYLTESDDLSVLFKAIESLKKIEWFRKSVRDIRGYKVENWSDFTSIIKE
MBO6287647.1	1:93 (full)	Prevotella sp.	MBP3757433.1	1:92 (full)	0	MFAISFDMLIADLKVYYGEPYNRAYYEIMNILEDCGFEWIQGSTYLTQSDDLSVLFKAIENLKKIDWFRKSVRDIRGYKVENWSDFTPLIKSE
MBP3767827.1	1:54 (full)	Prevotella sp.	MBP3767827.1	1:54 (full)	1	MQGSTYMTNADNLLNLFNAVNALKAIDWFRKSVRDIRGYRVEEWSDFTESVRNG
MBP3831295.1	1:89 (full)	Clostridia bacterium	MBP3831295.1	1:89 (full)	1	MKKYFGANKYSKGYEELFEFLCKERNFEHRQGSVYCSKNKMELLEVTKTLDELINDCPWLKKCLRIMDITEIGDVHEVTEIITENAKIN
MBP3896286.1	1:112 (full)	Mogibacterium sp.	MBP3896286.1	1:112 (full)	1	MSERKYYKAINFDLDTNVLNEVHPSGHYQNAYYDLKRFFKKKRFDHRQGSGYVSVDKLTSTDIFELLDDLYHALPWISDAVKAFDVTNVGNQYDLAEDIRAFEAVDIDIKPE
MBP3958003.1	1:105 (full)	Gemmata palustris	MBP3958003.1	1:105 (full)	1	MYAIAFDMDIEQLRIHFGDPYNNAYLEIRRVLERHQFQWQQGSMYFGGPAVSAATVMVAVIDLATQLPWFAASVRDIRMLRIEELNDLMPVVQRVAGMTGGEQEA
MBY0456029.1	1:105 (full)	Gemmataceae bacterium	MBP3958003.1	1:105 (full)	0	MYAIAFDMDIEQLRAHYGDPYNNAYLEIRRVLERHQFQWQQGSVYFGGAAVTAATVMVAVIDLATQLPWFASSVRDIRMLRIEELNDLMPVVQRVAGLTGGAPEA
MBP5235368.1	1:92 (full)	Bacteroidales bacterium	MBP5235368.1	1:92 (full)	1	MFAIAFDMDVKELRNTYGEPYNNAYYEIKIILRKYNFFNTQGSVYLTENDDMANLFSAIFALKNTLWFKASVRDIRAFKVENWSDFTDIVKE
MBP5345686.1	1:93 (full)	Bacteroidales bacterium	MBP5345686.1	1:93 (full)	1	MFAIAFDMDVQELRNAYGEPYNNAYYEIKTILRRYGFYNTQGSVYLSDKDDMANLFSAIYALKNTPWFKSSVRDIRAFKVEDWSDFTQIVKAD
MBP5679943.1	1:93 (full)	Bacteroidales bacterium	MBP5345686.1	1:93 (full)	0	MFAIAFDMDVQELRNAYGEPDNNAYYEIKTILRRYGFYNTQGSVYLSDKDDMANLFSAIYALKNTPWFKSSVRDIRAFKVENWSDFTQIVKAD
MBP5562509.1	1:93 (full)	Bacteroidales bacterium	MBP5562509.1	1:93 (full)	1	MYAISFDLLISELKVHYGELYNNAYYEVKQLLLNDGFEWIQGSTYLTRSSDMSNLVRAMMDLSKIDWFRKSVRDIRGYRVEDWSNFTDLIKNA
MBQ7490598.1	1:93 (full)	Bacteroidales bacterium	MBP5562509.1	1:93 (full)	0	MYAISFDLLISELKVHYGELYNNAYYEVKQLLLKDGFEWIQGSTYLTRSSDMSNLVRAMMDLSKIDWFRKSVRDIRGYRVEDWSNFTDLIKNA
MBP5680554.1	1:93 (full)	Bacteroidales bacterium	MBP5680554.1	1:93 (full)	1	MYALSFDMTIADLQEHYGNPYHGAYFEIKRTLVKHGFYWVQGSTYMTNADNLLNLFNAVNALKEIDWFRKSVRDIRGYRVEEWSDFTEIVKKG
MBQ3804532.1	1:93 (full)	Prevotella sp.	MBP5680554.1	1:93 (full)	0	MYALSFDMTIADLQEHYGNPYHGAYFEIKRTLVKHGFYWVQGSTYMTNADNLLNLFNAVNALKGIDWFRKSVRDIRGYRVEEWSDFTEAVKNG
MBP5789600.1	1:93 (full)	Neisseriaceae bacterium	MBP5789600.1	1:93 (full)	1	MYAISFDLVVADTEQNHPKGVTQAYADIANTLYQYGFERVQGSLYTCCDENMANLFNAIFALKKLAWFPVSVRDIRAFRIEQWSDFTETVKMP
MBO4576491.1	1:93 (full)	Neisseriaceae bacterium	MBP5789600.1	1:93 (full)	0	MYAISFDLVVADTEQNHPKGVSQAYADIGNTLYQYGFERVQGSLYICSNENMANLFNAIFALKKLAWFPMSVRDIRAFRIEQWSDFTETVKTP
MBO7380722.1	1:93 (full)	Neisseriaceae bacterium	MBP5789600.1	1:93 (full)	0	MYAISFDLLVADTEQNHPKGVTQAYADIANTLYQYGFERVQGSLYTCCDENMANLFNAIFALKKLAWFPVSVRDIRAFRIEQWSDFTETVKMP
MBQ1836953.1	1:86 (full)	Neisseriaceae bacterium	MBP5789600.1	1:93 (full)	0	LVVADTEQNHPKGVTQAYADIANTLYQYGFERVQGSLYTCCDENMANLFNAIFALKKLAWFPVSVRDIRAFRIEQWSDFTETVKMP
MBP6761492.1	1:99 (full)	Thauera sp.	MBP6761492.1	1:99 (full)	1	MYAIVFDLDQETLSKTYHVPSYQNAYGDIKKVLESHGFTRQQGSVYFGDVSKVDAVSCVLAVMDLAKANPWFAPSVTDIRMLRIEDNNDLMPAVKKAVA
MBP7001208.1	1:97 (full)	Amaricoccus sp.	MBP7001208.1	1:97 (full)	1	MYAISFDMDTSRMQELYEGASWRNGYTEIGNVLSEHGFSWKQGSVYFGSPDVNAVTCVLAIQDVARRLVWFGPAVRDVRMLRIEEFNDLGPAVGRRD
MBP9992089.1	1:93 (full)	Bacteroidales bacterium	MBP9992089.1	1:93 (full)	1	MLAISFDMKVADMERYYGKSYTSAYYKIRRSLESDNFYWLQGSTYAIQSDDLMSLFNAMRHLNEFDWFRKSVRDIRGFRMENWSDFTPYFKGE
MBQ0086248.1	1:93 (full)	Bacteroidales bacterium	MBP9992089.1	1:93 (full)	0	MLAISFDMKVADMERYYGKSYTSAYYKIRRSLESDSFYWLQGSTYAIQSDDLMSLFNAMRHLNEFDWFRKSVRDIRGFRMENWSDFTPYFKGE
MBQ0030529.1	1:93 (full)	Bacteroidales bacterium	MBQ0030529.1	1:93 (full)	1	MYALCFDMSISDLKNNYGQNYNNAYYEIKELLKKNGFEWVQGSTYLTKDEDLSAIVKSIMQLSKIEWFRNSVRDIRGFKVESWSNFTDIVKNA
MBQ0123619.1	1:92 (full)	Bacteroidales bacterium	MBQ0123619.1	1:92 (full)	1	MFAISFDLVVSDLRRCCGESYNSAYFKIKRSLNDDGFWWIQGSTYVTLSDDMLNLFKAIQHLNDFDWFRESVRDIRGFRMENASDFTPYFKE
MBQ0142455.1	1:95 (full)	Prevotellaceae bacterium	MBQ0142455.1	1:95 (full)	1	MNGYALSFDMDVKLLKQFYGEPYNPAYLEIKKTLEKCGFFWFQGSTYMSGTTDLTVLFNAMMTLKKIDWFCKSVRDIRGYKVEDWSDFTALIKEQ
MBQ0141772.1	1:95 (full)	Prevotellaceae bacterium	MBQ0142455.1	1:95 (full)	0	MNGYALSFDMDIKLLKQYYGEPYNPAYLEIKKTLEKCGFYWFQGSTYMSGTSDLTALFNAMMTLKKIDWFCKSVRDIRGYKVEDWSDFTALIKEP
MBQ1499790.1	1:114 (full)	Sphingomonas sp.	MBQ1499790.1	1:114 (full)	1	MNARFDHNRAGNRPSRSGGSMYAIVFDLDTQTLEQTYPNASWRNAYADVRRILEQRGFDWQQGSTYFGNDAVTAVDCVLAVQELKRTYNWFQPSVRDIRMLRIEENNDLGPALE
MBQ2165091.1	1:59 (full)	Muribaculaceae bacterium	MBQ2165091.1	1:59 (full)	1	MFAIAFDMDINELRQSYGEPYNNAYYEIKILLRNFDFYNTQGSVYLTDKNDMTNLFSAI
MBQ2561836.1	1:92 (full)	Muribaculaceae bacterium	MBQ2561836.1	1:92 (full)	1	MFAIAFDMDINELRQSYGEPYNNAYYEIKILLRNFDFYNTQGSVYLTDKNDMTNLFSAIIALKNTSWFKKSVRDIRAFKVENWSDFTQLVKE
MBQ3239237.1	1:92 (full)	Bacteroidaceae bacterium	MBQ3239237.1	1:92 (full)	1	MFAIAFDMNVGDLRSNYGEPYNNAYYEIKTLMRKYDFYNTQGSVYLTQHNDMSYLFRAITALKQVAWFRESVRDIRAFRVEDWSDFTSFVKE
MBQ3541242.1	7:98	Phascolarctobacterium sp.	MBQ3541242.1	7:98	1	MNSYKLITFDLDTKALEFYYPNKNWNNAYNEIRKFLEKNDFEHIQGSVYKSVIPLEHSDVSIRLRKLKKRFHWLDKSVNGISLTNIDIKVDISDMFSESSSRYTVKEIEAYIMRRLEKGDSLKRIETQFKVRHKCDVKLVKRFNMAKKALMKNKLIDLENSR
MBQ3625613.1	1:95 (full)	Synergistaceae bacterium	MBQ3625613.1	1:95 (full)	1	MYAIAFDLKIDDLKKEYGDPYNKAYDEIRQELETVGFEWTHGGVYINKEHENSLTTVYKAINRLSRITWFKKSVRYIRAFKVENWSDFTEIVKEA
MBQ3689754.1	1:92 (full)	Bacteroidales bacterium	MBQ3689754.1	1:92 (full)	1	MFAIAFDMDVNALKTNYGEPYNNAYYEIKTALRVYGFYNAQGSVYLTENDDMAAVFSAIYALKELQWFKKSVRDIRAFRVENWSDFTQIVKS
MBQ3695201.1	1:95 (full)	Synergistaceae bacterium	MBQ3695201.1	1:95 (full)	1	MPSYVIAFDLKIDDLKQYYSPTSPNNAYNEIGSFLKRNGFSHQQGSLYFGDETIDAVRCVLVAQQLSKKLPWLSQCVTDIRMLRIEDNNDLMPAL
MBQ4519084.1	1:93 (full)	Bacteroidaceae bacterium	MBQ4519084.1	1:93 (full)	1	MFAISFDMSVSELRQHYGEPYNNAYYEIKELLKKDGFEWIQGSTYMTSSDDLANVIKAIMDLSKIDWFKNSVRDIRGYKVENWSNFTELVKNA
MBQ5469684.1	6:97	Acetobacter sp.	MBQ5469684.1	6:97	1	MDRCLIVFDLDTKLLEEHYHNASWRNAYTDIQRVLNKHRFINIQGTVYLSERGVRQAHGTLALQEVAIRFPWFAQCVSNVQFYDLADGFNAQFIIDGVTQAREAFEQRIALLRQQLLEVGLDAAKIEKIINQQKFTIENVTQTALPKPDHES
MBQ5515820.1	6:97	Acetobacter sp.	MBQ5469684.1	6:97	0	MDRCLIVFDLDTKLLEEHYHNASWRNAYTDIQRVLNKHRFINIQGTVYLSERGVRQAHGTLALQEVAIRFPWFAQCVSNVQFYDLADGFNAQFIIDGVTQAREAFEQRIALLRQQLLEVGLDAAKIEKIINQ
MBR2124355.1	6:97	Acetobacter sp.	MBQ5469684.1	6:97	0	MDRCLIVFDLDTKLLEEHYHNASWRNGYTDIQWVLNKHRFINIQGTVYLSERGVKQAHGTLALQEVAIRFPWFAQCVSNVQFYDLADDFNAQFIIDGVTQAREAFEQRIALLRQQLLEAGLEASKIDAIINQQKFSIENITQTALPKSE
MBQ6133004.1	15:108	Lachnospiraceae bacterium	MBQ6133004.1	15:108	1	MRDLANDELYYWTFSFDLSQDKLKQFYKGSPTHAYDDVRKYLFENGFDNKELKEGSVYVTSLPLTSSKIAYILNNMFSKLPWFTECISKAVTATLPKIRYDYKVYADEYNNRPEHIKQYLKYCGDARKDNIEETSLTSSTNATTDSDSEFIQRNTRKR
MBQ6318924.1	1:109 (full)	Lachnospiraceae bacterium	MBQ6318924.1	1:109 (full)	1	MERLYYKAINFDLDTHALKEHHPSGDYHRAYYDMKKFFKRHGFDHKQGSGYVSQKKINSQDIYLLIDQLYEEYEWISFSVKELDVTNIGTQYELAADIRANKGKDIFDI
MBQ6434425.1	1:94 (full)	Synergistaceae bacterium	MBQ6434425.1	1:94 (full)	1	MYAIAFDLKIDDLKKEYGDPYNRAYDEIRQELESVGFEWTQGSVYINKSQENSLTTVYKAINKLSGIGWFKKSVRDIRAFKVEDWSDFTDIVKN
MBQ3645219.1	1:94 (full)	Synergistaceae bacterium	MBQ6434425.1	1:94 (full)	0	MYAIAFDLKIDDLKKEYGDPYNRAYDEIRQELESVGFEWTQGSVYINKSQENSLTTVYKAINKLSGIDWFKKSVRDIRAFKVEDWSDFTDIVKN
MBR0252182.1	1:94 (full)	Synergistaceae bacterium	MBQ6434425.1	1:94 (full)	0	MYAIAFDLKIDDLKKEYGDPYNRAYDEIRQELESVGFEWTQGSVYINKSQENSLTTVYKAINKLSGIGWFKKSVRDIRALKVEVWSYFTDIVKN
MBQ6534762.1	1:99 (full)	Opitutales bacterium	MBQ6534762.1	1:99 (full)	1	MVKNVRFAVAFDLNIEMLTKNYGNPYNGAYGEIKKFLASKGFDRQQGSLYYGNESVDAVRAVLAVSAMSKAFSWFAPSVSDIRLLRIEDDDDLSPALEM
MBQ6724715.1	1:92 (full)	Paludibacteraceae bacterium	MBQ6724715.1	1:92 (full)	1	MFAIAFDMVVKDLKTYYGEPYNNAYYDISNIMEQCGFYRIQGSTYMTNNQDMTSLFRAIEALKKVDWFKRSVRDIRAFRVENWSDFTQFMKE
MBQ6751763.1	1:93 (full)	Bacteroidaceae bacterium	MBQ6751763.1	1:93 (full)	1	MFAISFDMVISELEANHGTPYNSAYYEIRTILKKDGFYWFQGSTYMTESNDLSIVFKAIMDLKNIDWFRKSVRDIRGFRVEDWSNFTELVKND
MBQ6919680.1	1:73 (full)	Synergistaceae bacterium	MBQ6919680.1	1:73 (full)	1	YKEIGNFLKANGFTHQQGSLYFGDETIDAVRCVILIQKLSKKLQWLSKCVTDIRMLRIEENNNLMPAIELDNE
MBQ6975720.1	1:95 (full)	Selenomonadaceae bacterium	MBQ6975720.1	1:95 (full)	1	MFALAFDLKIDDLKREYGDPYNRAYDEIRQELEHLGFEWTQGSVYISKSEKDTLTTVYKAINKLSKIDWFKKSVRDIRAFKVEDWSDFTDIVKGE
MBQ7151486.1	1:88 (full)	Synergistaceae bacterium	MBQ7151486.1	1:88 (full)	1	MSYAVLINLKIEDDSEQRYNEIGNFLRSNGFVHQQGSLYFGDETIDAVRCVLMIQKLSRKLTWLSQCVTDIRMLRIEENNNLMPALEV
MBQ7277361.1	129:220	Bacilli bacterium	MBQ7277361.1	129:220	1	MEKELTQAPKLIPKHKYAINFDLIQKELIKSGFKKPQKAYTILGRELMKLGYVKRQQSSWFQQREKSIYKTRLDIKRIVKDLPWMKTCTRYLTVTAENYVFDLMPYFKQNINIKSISTQKESDLKLRRALHYDLSIDAIDSVYGKKHRSKPYYEIKKEMKNMGFEWQQRSGWISKTELTEDEFAIAVNSLKVAMPNFEKVVKHCDATYLDEFWDMRIYIDKDYDKNNPKEYNYVNKDTEKAESKEKLSKDELLQLNMHVRHKEIDPDVLINKKFDYGNEEYQIKSIDVLDNGKDNVILERTLDGMKFKEEDFASLPDFKLHYGKETQKTSIKQKSNEKIKI
MBQ7277361.1	17:108	Bacilli bacterium	MBQ7277361.1	17:108	1	MEKELTQAPKLIPKHKYAINFDLIQKELIKSGFKKPQKAYTILGRELMKLGYVKRQQSSWFQQREKSIYKTRLDIKRIVKDLPWMKTCTRYLTVTAENYVFDLMPYFKQNINIKSISTQKESDLKLRRALHYDLSIDAIDSVYGKKHRSKPYYEIKKEMKNMGFEWQQRSGWISKTELTEDEFAIAVNSLKVAMPNFEKVVKHCDATYLDEFWDMRIYIDKDYDKNNPKEYNYVNKDTEKAESKEKLSKDELLQLNMHVRHKEIDPDVLINKKFDYGNEEYQIKSIDVLDNGKDNVILERTLDGMKFKEEDFASLPDFKLHYGKETQKTSIKQKSNEKIKI
MBQ7424464.1	1:59 (full)	Prevotella sp.	MBQ7424464.1	1:59 (full)	1	MYALSFDMNIADLEEHYGKPYHGAYYEIKHVLVKHGFYDSQERIKHRIMSNQNRWRMNQ
MBQ7560712.1	1:96 (full)	Synergistaceae bacterium	MBQ7560712.1	1:96 (full)	1	MYAIIFDLNIYDLKKEYGEPYNRAYDEIRQELESVGFEWTQGSVYINKAQKNSLTIVYKAINRLSGIDWFKKSVRDIRAFKVEDWSDFREIVKDGL
MBQ7586410.1	1:109 (full)	Lachnospiraceae bacterium	MBQ7586410.1	1:109 (full)	1	MERRYYKAINFDLDTRLLNQYHPTKDYHNAYYDMRKFFKHHGFYHKQGSGYVSQQKISSQDIYLLIDALYEENDWIAYCVKEFDVTNIGTQYELAADIRANLDKDEFAI
MBQ7607089.1	1:50 (full)	Desulfovibrionaceae bacterium	MBQ7607089.1	1:50 (full)	1	MSYAIAFDMDTSQLQQMYPDPQAWQNVYSDIKRVLQAQGFDWQQGSVYFG
MBQ8378332.1	8:103	Oscillospiraceae bacterium	MBQ8378332.1	8:103	1	MERKVIKAINFDLDTNALKEHYTKSTGKPYNNAYYEIKSFMVKNGFEHRQGSGYVSNEKVTSLDISKLTREISHKFDWLHKCVTRFDVTDVKKQYDMINKIKEFSTPESLATNEIEIDNDILDLTDEDELGLSR
MBQ8467241.1	1:93 (full)	Prevotella sp.	MBQ8467241.1	1:93 (full)	1	MYALSFDMDIADLKAYYGEPYNGAYFEIKQTLVKHGFYWIQGSTYMTDADNLLNLFSAINALKAIEWFRKSIRDIRGYRVEEWSDFTQMVKEG
MBQ8601668.1	1:94 (full)	Bacteroides sp.	MBQ8601668.1	1:94 (full)	1	MFAIAFDMNIGDLRSNYGEPYNNAYYEIKNVLRKYDFYNTQGSVYLTEKNDMAVLFRAIDALKKIDWFKNSVRDIRAFRVEDWSDFTSFVKDLE
MBQ8691990.1	1:50 (full)	Synergistaceae bacterium	MBQ8691990.1	1:50 (full)	1	MYAIAFDLKIDDLKKEYGDPYNKAYDEIRQELEAVGFEWTQGSVYINKEQ
MBQ8913665.1	1:123 (full)	Lachnospiraceae bacterium	MBQ8913665.1	1:123 (full)	1	MYRNKQIIFDIDTKVAKAILGNSYNNIYSKIRKYFKDNGFIHIEGSGYVSNKDYNFDDVLNIITSLVETYPFLEKCFRDMRLSEEPEIHSLNFMFDYDGTPGKYAQDENTEQVEADYYDEFEM
MBQ9199431.1	1:124 (full)	Lachnospiraceae bacterium	MBQ9199431.1	1:124 (full)	1	MILRKQISFDLDTKVMKKILGSSYTNTYEKIRKHFNENGFYRQEGSTYSSNDSKEFIDVVSMLYDMLDKYPFMEKCVRDMSVTEITEESSVNFLFDYDGTPGQYAQNESDIQNEADEYYDDFEM
MBQ9298824.1	1:110 (full)	Clostridia bacterium	MBQ9298824.1	1:110 (full)	1	MRKALNFDLDTKKYEEFTGKHSPTAYADIKRFLKKNDFEHRQGSGYVSKDSLNDGKIFAIIQNMSVEFKWLRNCVKQIDVTNIGKQHSLIDAVNKAPFEDNLSNLDNIEI
MBQ9407423.1	1:94 (full)	Desulfovibrio sp.	MBQ9407423.1	1:94 (full)	1	MSYAIAFDMDTAQLQQMYPSQHWQHAYADIKRILTPLGFDWQQGSVYFGNEQSNAVTCVMAAQKLSKELPWFKDCVRDIRMLRIEELNDLMPAL
MBQ9531586.1	1:124 (full)	Eubacterium sp.	MBQ9531586.1	1:124 (full)	1	MRKKVFAFDLDTAKLKQLYPTHNWQNAYRDIGSFLHKNGFDHLQGSVYISSKPMNETKAISVITDLCFKYDWFCESVSDWKMANDIPYQDVTDTIKQIGETFKAEKLQSDELFDSLANTIVNKK
MBQ9602320.1	1:92 (full)	Paludibacteraceae bacterium	MBQ9602320.1	1:92 (full)	1	MYALSFDMGIADLQQYYGEPYNGAYYEIKRVLEKCGFYWIQGSTYMTNNQDMTSLFKAIEALKKIEWFRKSVRDIRGYRVENWSDFTPIMKE
MBQ8939056.1	1:94 (full)	Paludibacteraceae bacterium	MBQ9602320.1	1:92 (full)	0	MYALSFDMNIADLQQYFGEPYNGAYYEIKRTLEGCGFYWIQGSTYMTNNQDMTSLFRAIEALKKIDWFRQSVRDIRGYRVENWSDFTPIMKEND
MBQ9605852.1	1:113 (full)	Lachnospiraceae bacterium	MBQ9605852.1	1:113 (full)	1	MAKNESRRRYAVNFDLTIADLRQFYDNTHPKRAYGEIKRYMLKNGFSHRQYSGYISNSTLSRPELYTFFKNLHKTFPWLIKCEGSMDATVITDIFDIKQMILDSEDEDIDVGL
MBR0048085.1	1:93 (full)	Prevotella sp.	MBR0048085.1	1:93 (full)	1	MYALSFDMKIADLEEHYGNPYHGAYYEIKRTLAKHEFYWIQGSTYMTNANNLINLFNAVNALKAIDWFRNSVRDIRGYRVEEWSDFTDIVKKG
MBR0176215.1	1:105 (full)	Bacteroidales bacterium	MBR0176215.1	1:105 (full)	1	MFAIAFDMVVADLEKHYGEPYNNAYYEIKHVLADYDFVNLQGSVYLTTNPSLANLYNAIQALSSIEWFRNSVRDIRGFKVEDWSDFTDSVKHPEKNMRKPKLRRR
MBQ6770736.1	1:105 (full)	Bacteroidales bacterium	MBR0176215.1	1:105 (full)	0	MFAIAFDMVVADLEKHYGEPYNNAYYEIKHVLADYDFDNLQGSVYLTTNPSLANLYNAIQALSSIEWFRKSIRDIRGFKVEDWSDFTDSVKHPEKNQPKPKARKR
MBR0201051.1	1:93 (full)	Bacteroidaceae bacterium	MBR0201051.1	1:93 (full)	1	MYALSFDMNIANLKNYYGEIYNNAYYEVRKILIRDGFEWIQGSTYLTRSDNLTNLMQAIMDLSKIDWFRKSVRDIRGYRVEEWSNFTEIVKKG
MBQ8486406.1	1:93 (full)	Prevotella sp.	MBR0201051.1	1:93 (full)	0	MYALSFDMNIADLKENYGEIYNNAYYEVRKLLIHDGFEWIQGSTYLTRSDNLTNLMQAIMDLSKIDWFRKSVRDIRGYRVEEWSDFTEIVKKG
MBR1838889.1	1:93 (full)	Bacteroidaceae bacterium	MBR0201051.1	1:93 (full)	0	MYALSFDMSIADLKEHYGEIYNNAYYEIRKLLICDGFEWVQGSTYLTRSDNLTNLMQAIMDLSKIDWFRKSVRDIRGYRVEEWSDFTEIVKKG
MBR2239752.1	1:93 (full)	Prevotella sp.	MBR0201051.1	1:93 (full)	0	MYALSFDMNIAELKENYGEIYNNAYYEVRKLLIRDGFEWIQGSTYLTRSDNLTNLMQAIIDLSKVDWFRKSVRDIRGYRVEEWSDFTDIVRKG
MBR0350437.1	1:110 (full)	Clostridia bacterium	MBR0350437.1	1:110 (full)	1	MRKAINFDIDTKKYEEFTGKKAPTAYEQIRRFLKKYDFEHRQGSGYISKGNVTNADIATLVKNMALKFEWLNYSIKEIDVTNIGKQHSLVDTINRAKAENNLINLENLEI
MBR1417933.1	1:58 (full)	Synergistaceae bacterium	MBR1417933.1	1:58 (full)	1	MYAIAFDLKIDDLKKEYGDPYNKAYDEIRQELEAVGFEWTQGSVYINKEQENSLTTVY
MBR1421845.1	7:99	Ruminococcus sp.	MBR1421845.1	7:99	1	MGTQIKAINFDLDTNALKEFYPGKDYRQAYKDIKSFMLKNGFEHRQWSGYLSIKPMSMSEVSQITLDLSRKFDWLKDCVNRFDITNVGKSLDFTELIKNADTHNSTDLKINSTILESSEQSEMNVDYLFSDVLSNSDPLDLTGYTSLNR
MBR1421847.1	1:118 (full)	Ruminococcus sp.	MBR1421847.1	1:118 (full)	1	MKEHYPGKDYRQAYKDIKSFMLKNGFEHRQWSGYISTKPIDYSSITVLTVELSKKMPWLKDCVNKFDVTNVGKTFDCLGIIKSTTDISSNNSVEVDYLFSDVLSSSDPLDLTGHTSLN
MBR1439558.1	1:99 (full)	Synergistaceae bacterium	MBR1439558.1	1:99 (full)	1	MSYAIVLDLRIEDLEQHYSSKSPNNAYKEIGNFLKANGFTHQQGSLYFGDETIDAVRCVILIQKLSKKLQWLSKCVTDIRMLRIEENNNLMPAIELENE
MBR1442117.1	7:103	Firmicutes bacterium	MBR1442117.1	7:103	1	MSTTRKAINFDLDTNLLKKYYPKKTIFTSYTKAYKDIKNYLQKQGFSHRQGSGYVSELPIEDYEVLKIVREMSKKFTWLSQCVKQFDVTEIGMTYDMTQSIHDAANLQKAPLAKKKENTQKNYHSDIPNYRKRLEDAQKNKGITKTEKPKTKNKNEPSL
MBR1442316.1	8:103	Firmicutes bacterium	MBR1442316.1	8:103	1	MTDESRKAINFDLDTKALKQYYPKKGFLAHLGAYKDIEKFLLKNGFSHRQWSGYVSKEPMPYYSVADVINNLSKKYSWLSKCVNKFDVTEIGVTYDLTQDIHNAAKQKGSTVKEKHNKRPKKSMSNMRNLSDKIKAAQKDNGISKDEKPKSKNKNDPSL
MBR1515903.1	1:93 (full)	Paludibacteraceae bacterium	MBR1515903.1	1:93 (full)	1	MFAISFDMSIADLRQSYGEPYNSAYYEIKNILQDNGFYWIQGSTYLIDSNDLSKLFRALETLKKIDWFRKSVRDIRGYRVEDWSDFTDVVKND
MBR1519994.1	1:93 (full)	Bacteroidaceae bacterium	MBR1519994.1	1:93 (full)	1	MFAISFDLTVSTLEEVYGTPYNNAYYEVKSLLKADGFEWIQGSTYLTKSNDLSTVLRAIMHLKQIDWFVKSVRDIRGYRVEDWSDFTDLVKNG
MBQ6964794.1	1:93 (full)	Bacteroidaceae bacterium	MBR1519994.1	1:93 (full)	0	MFAISFDLTVSILEEVYGTPYNNAYYEVKSLLKADGFEWIQGSTYLTPSNDLSTVLRAIMHLKQIDWFVKSVRDIRGYRVEDWSDFTDLVKNG
MBR1593392.1	1:101 (full)	Alloprevotella sp.	MBR1593392.1	1:101 (full)	1	MYAIAFDLVVKALQENYGENYTRAYYDVKAVLRKYGFFNVQGSVYIQYPLQQNADGSDASMPNLYLAINALKSLPWFSACVRDIRVFRVENWSDMTSIVKQ
MBR1730226.1	1:96 (full)	Selenomonadaceae bacterium	MBR1730226.1	1:96 (full)	1	MYAIAFDLKIDDLKREYGEPYNKAYDEVRQELEALGFEWTQGSVYINSGTKNNLTVVYKAINKLSKIDWFKKSVRDIRAFKVEDWSDFTDVVKGNI
MBR1397193.1	1:96 (full)	Selenomonadaceae bacterium	MBR1730226.1	1:96 (full)	0	MYAIAFDLKIDDLKREYGEPYNKAYDEVRQELEAIGFEWTQGSVYINSGTTNNLTVVYKAINKLSKINWFKKSVRDIRAFKVEDWSDFTEIVKGNE
MBR1746964.1	15:104	Clostridia bacterium	MBR1746964.1	15:104	1	MTKPPINNAKASLRAINFDLDTNQMMFALGSKTAGYDKLKKSFKKVGFIHRQGSGYVSKKPLTNAQLMKAVKNVSKENAWLATCLNVIDVTKVEKVYDLTATVKAEAKKQAAQDKRKQKANAQAAVSKGSGKPAPKASTVPKSAPQTKKSPAKQMTTQKMIGKGFSL
MBR1874711.1	1:113 (full)	Eubacterium sp.	MBR1874711.1	1:113 (full)	1	MPKETKRRYAINFDLKTSNLEKYYSKTNPKGAYKEIARYMAKNGFSHRQWSGYISDKTMTRTELVDFTEALHKKFPWLINCEENLDATVITSIFDIKQMIIDGMEDIDEDIMK
MBR2102731.1	1:93 (full)	Prevotella sp.	MBR2102731.1	1:93 (full)	1	MFAISFDMVIADLKQHYGEPYHGAYWDIKQVLVQHGFYWVQGSTYMTNTDDLSKLFLAIDALKKIDWFSKSVRDIRGYKVENWSDFTELVRNG
MBR2154226.1	1:93 (full)	Bacteroidaceae bacterium	MBR2154226.1	1:93 (full)	1	MFAIAFDMDIKALRTVYGEPYNNAYYEIKILLRQYDFYNAQGSVYLTERGDMANLFSAISALKNTSWFKSSVRDIRAFKVENWSDFTEIVKRN
MBR2214444.1	1:96 (full)	Selenomonadaceae bacterium	MBR2214444.1	1:96 (full)	1	MYAIAFDFKIDDLKKEYGEPYNKAYDEIRQELESIGFEWTQGSVYIDRSPVNGLTTVYKAMNKLSGITWFKKSVRDIRAFKVEDWSDFTEIVRDGV
MBR2617915.1	1:94 (full)	Paludibacteraceae bacterium	MBR2617915.1	1:94 (full)	1	MYAIAFDMDVATLRKTYGEPYTNAYAEISKVMKKLGFHWTQGSVYLSDNNNDGLGLVYDAMSALREIDWFKASVRDIRAFKVEDWSDFTQRIKR
MBR3255529.1	1:110 (full)	Clostridia bacterium	MBR3255529.1	1:110 (full)	1	MRKAINFDIDTKKYEEITGKKAPTAYAQIKIFLRKYDFEHRQGSGYVSKNSLNDGQIFAIIQDMSMKLDWLRNSVKQIDVTNIGKQHSLVDAINKAPTGEDLSDLNDIEI
MBR3565095.1	1:93 (full)	Paludibacteraceae bacterium	MBR3565095.1	1:93 (full)	1	MFALSFDMDIALLKECYGEQYNNAYYEIKKILLNDGFEWIQGSTYLSLSNDLTNLTRAIIDLAKIDWFKKSVRDIRGYRVEDWSNFTNLVKNY
MBR3747487.1	1:74 (full)	Selenomonadaceae bacterium	MBR3747487.1	1:74 (full)	1	MYAIVFDLKIDDLKREYGDPYNGAYDEIRRELTTLGFDWTQGSVYISNSEKDSLTTVYKAINKLSNIGWFKRSV
MBR3872144.1	1:94 (full)	Paludibacteraceae bacterium	MBR3872144.1	1:94 (full)	1	MYAIAFDMDIATLKKTYGEPYNNAYAEISKVLTKVGFHWTQGSVYLSDTENDGLGLVYDAMSTLREIDWFKASVRDIRAFKVEDWSDFTQRIKK
MBR4263392.1	1:93 (full)	Paludibacteraceae bacterium	MBR4263392.1	1:93 (full)	1	MFAITFDMNIAALEQSYGTPYNPAYYEIRKLMKQHGFFWLQGSVYMTNSEDFSSMFAALNALKTLPWFAQSVRDIRAFRVENWSNFTQFMKIP
MBR4417277.1	1:92 (full)	Victivallales bacterium	MBR4417277.1	1:92 (full)	1	MFAIAFDLVVADAEEHHPKGATQAYAEIGMILGDHGFYRAQGSLYVTDDESMSNLFLAIQSLRATEWFPKAVRDIRAFRVEQWSDFTAVVKS
MBR4729860.1	1:93 (full)	Prevotella sp.	MBR4729860.1	1:93 (full)	1	MFAIAFDMDIKELRNAYGEPYNNAYYEIKIILRKYDFYNTQGSVYLTDKDDMANLFSAIYALKNTPWFKASARDIRAFKVENWSDFTQIVKED
MBO4660632.1	1:93 (full)	Prevotella sp.	MBR4729860.1	1:93 (full)	0	MFAIAFDMDIKELRNTYGEPYNNAYYEIKMLLRHYDFYNTQGSVYLTNKDDMANLFSAIYALKKTPWFKASVRDIRAFKVENWSDFTQIVKED
MBO5591888.1	1:94 (full)	Prevotella sp.	MBR4729860.1	1:93 (full)	0	MFAIAFDMDIKELRTTYGEPYNNAYYEIKILLRKYDFYNTQGSVYLTDKDDMANLFAAIYALKKIAWFKASVRDIRAFKVENWSDFTQIVKEDD
MBQ6658447.1	1:94 (full)	Prevotella sp.	MBR4729860.1	1:93 (full)	0	MFAIAFDMDIKELRSTYGEPYNNAYYEIKILLRKYDFYNTQGSVYLTDKDDMANLFAAIYALKKISWFKSSVRDIRAFKVENWSDFTDIVKAED
MBQ9285222.1	1:93 (full)	Bacteroidaceae bacterium	MBR4729860.1	1:93 (full)	0	MFAIAFDMDIKELRNTYGEPYNNAYYEIKIILRQYKFYNTQGSVYLTDEDDMANLFSAIYALKKTPWFKAAVRDIRAFKVENWSDFTKVVKED
MBR0489492.1	1:94 (full)	Prevotella sp.	MBR4729860.1	1:93 (full)	0	MFAIAFDMDIKELRNSYGEPYNNAYYEIKIILRKYDFYNTQGSVYLTDKDDMANLFAAIYALKKITWFKLSVRDIRAFKVENWSDFTQIVKEED
MBR4433546.1	1:94 (full)	Bacteroidaceae bacterium	MBR4729860.1	1:93 (full)	0	MFAIAFDMDIKELRNSYGEPYNNAYYEIKIILRKYDFFNTQGSVYLTDKDDMANLFAAISALKKTPWFKSSVRDIRAFKVENWSDFTQIVKEED
MBR4757340.1	1:95 (full)	Bacteroidaceae bacterium	MBR4729860.1	1:93 (full)	0	MFAIAFDMDIKELRSTYGEPYNNAYYEIKILLRKYDFYNTQGSVYLTDKDDMANLFAAIYALKKIAWFKSSVRDIRAFKVENWSDFTQIVKEQDE
MCR5679291.1	1:93 (full)	Prevotella sp.	MBR4729860.1	1:93 (full)	0	MFAIAFDMDIKELRNAYGEPYNNAYYEIKIILRRYDFYNTQGSVYLTDKDDMANLFSAIYALKKTPWFKASVRDIRAFKVENWSDFTQIVKED
WP_013063035.1	1:94 (full)	Prevotella ruminicola	MBR4729860.1	1:93 (full)	0	MFAIAFDMDIKELRSTYGEPYNNAYYEIKILLRNYNFYNTQGSVYLTDKDDMANLFAAIYALKKIKWFKSSVRDIRAFKVENWSDFTDIVKAED
WP_091815692.1	1:94 (full)	MULTISPECIES: unclassified Prevotella	MBR4729860.1	1:93 (full)	0	MFAIAFDMDIKELRSTYGEPYNNAYYEIKILLRKYDFYNTQGSVYLTDKDDMANLFAAIYALKKIDWFKSSVRDIRAFKVENWSDFTDIVKAED
MBR4982294.1	1:106 (full)	Lachnospiraceae bacterium	MBR4982294.1	1:106 (full)	1	MPKIEYRKEITFDLDVNELRVYFGDTSKKTKKYTKAYRELKKFFSKRDFEHRQGSVYCSKKALTKVQTLIIVNDLKVECPWIKSCLKRMDVANIGELHELTTMIVT
MBR4982296.1	1:107 (full)	Lachnospiraceae bacterium	MBR4982296.1	1:107 (full)	1	MDRATKGTKIETRKQIAFDMLVKELRKEFGFLGYTQGYSKIRIFLENRDYEHTQGSVYTSKKTESFARTLKNLLDLRSEYKWIKNCSRKIHISEVPEIYEVTEFIVR
MBR5368594.1	1:108 (full)	Lachnospiraceae bacterium	MBR5368594.1	1:108 (full)	1	MERKYYKAINFDLDTIKLRNYYPRYQKAYSDLLRFFRTKNFSHRQGSGYVSNIKLSSADIVDIIGDLQQEFAWAGTCIKKIDVTNVGAQYDLTELLAPVEMNDLFSLD
MBR5396170.1	1:93 (full)	Bacteroidaceae bacterium	MBR5396170.1	1:93 (full)	1	MYALSFDMVVSDLTTNYGEPYNKAYYEIKNLLRADGFEWIQGSTYITRSDDLSTLFRAIMHLKQIPWFVASVRDIRGYRVEEWSDFTALVKTE
MBO4801307.1	1:93 (full)	Bacteroidaceae bacterium	MBR5396170.1	1:93 (full)	0	MYALSFDMVVSELTANYGEPYNKAYYEIKNLLKADGFEWIQGSTYVTRSDDLSTLFRAIMHLKQIPWFVASVRDIRGYRVEEWSDFTSLVKNE
MBQ8701829.1	1:93 (full)	Prevotella sp.	MBR5396170.1	1:93 (full)	0	MYALSFDMVVSELTAHYGEPYNKAYYDIKNLLKADGFEWIQGSTYITRSDDLSTLFRAIMHLKQIPWFVASVRDIRGYRVEEWSDFTALVKNE
MBR0273597.1	1:93 (full)	Bacteroidaceae bacterium	MBR5396170.1	1:93 (full)	0	MYALSFDMVVSDLTANYGKPYNKAYYEIKNLLRADGFEWIQGSTYITRSDDLSTLFRAIMHLKQIPWFVASVRDIRGYRVEEWSDFTSLVKNE
MBR5407769.1	1:107 (full)	Lachnospiraceae bacterium	MBR5407769.1	1:107 (full)	1	MERKYYKAINFDLDTNRLKEYYPRYQQAYKDLLKFFKGKDFSHRQGSGYVSNNKMSSADIVDLIGDMQKEFDWSGTCIKKIDVTNVGAQYDLTELLISDDSDDTFSI
MBR5436915.1	1:92 (full)	Muribaculaceae bacterium	MBR5436915.1	1:92 (full)	1	MYALSFDMNIAELKEHYGEIYNNAYYEIRKVLTGDGFEWIQGSTYLTRSDNLINLTKAIIDLRAIDWFRRSVRDIRGYRVEEWSNFTQLVRE
MBR5589026.1	1:99 (full)	Phascolarctobacterium sp.	MBR5589026.1	1:99 (full)	1	MIKSEPKRYKALYFDIRIKDLEQYYSSKNPKGAYRKIKHFLVTNKFSHEQFSGYHSLYKTTDLEIFELIGKMKKELPWLQLCINHFEVTNIGANYNLIP
MBR5970898.1	1:121 (full)	Lachnospiraceae bacterium	MBR5970898.1	1:121 (full)	1	MPNVRKQIAFDLDTKLLKSIYCEKTGKHYTRAYYDLGAYLKKRGFLWRQGSVYESQGGMSFYEVAIVTTGAVKNLPWLSECTRDIVATNIGARHSLMPEITAPSKKKQGKKKKPVPKKKKK
MBR6017868.1	1:92 (full)	Paludibacteraceae bacterium	MBR6017868.1	1:92 (full)	1	MFAIAFDMVIKDLKTYYGEPYNNAYYDISVIMEQYGFYRTQGSVYLTENNDMTNLFRAMNALKATPWFKSSVRDIRAFRVENWSDFTQFMKE
MBR6026773.1	6:97	Neisseriaceae bacterium	MBR6026773.1	6:97	1	MDRTLIVFDMDTNCLQENDHNKSWQNAYADINKILKKHGFYNIQGTVYLSEQGVRQAHGTLALQEVAARFEWFYSCVSNVQFYELKDDFNAQFIIDGVEKAREAFNRGLLELRQELANAGLPDDKINEILSKRQFSLQYMKDNTQLADKS
MBR6469001.1	1:110 (full)	Lachnospiraceae bacterium	MBR6469001.1	1:110 (full)	1	MHRKEISFDLNTKALEQFYNSISTAYDDIRRELENHGFEHRQGSVYNSKLPMTDMQIAVIIDDLCKKLPWLSECSEQIDVTNIGQTHSLLSSVQIACSKYEDLKNQWGVR
MBR6487265.1	1:78 (full)	Lachnospiraceae bacterium	MBR6487265.1	1:78 (full)	1	MHRKEISFDLNTKALEQFYNSISTAYDDIRRELENHGFEHRQGSVYNSKLPMTDMQIAVIIDDLCKKLPWLSECSEQI
MBR6560067.1	1:94 (full)	Alistipes sp.	MBR6560067.1	1:94 (full)	1	MYAIVFDLDIEKLKTHYPNDSFKNAYAIIQKELENFGFKRQQDSTYFGDRNKVTVVDCVLAVQSLSKKHSWFKPSVKDIRMLKIVDNDDLSKVL
MBR9954746.1	1:113 (full)	Eubacteriaceae bacterium Marseille-Q4139	MBR9954746.1	1:113 (full)	1	MARREARQYKALYFDMRVQALKEFYPKKNHLGAYKEIKNYLLKHEFTHEQWSGYHSMKKITDLEIFELVRDMATEMTWFPDCLHHFEVTNVGTNHDLMKILKPKQLSPKMLNM
MBS0208504.1	1:101 (full)	Planctomycetota bacterium	MBS0208504.1	1:101 (full)	1	MYAVAFDLDTDILRKTYGNDSYNNAYGDIKKLLTTKHGFNWQQGSVYFGDPAKVNAVSCVLAIMDVSRTFSWFAQSVRDIRMLRIEEQNNLMDAVQQAASE
MBS4881405.1	1:111 (full)	Firmicutes bacterium	MBS4881405.1	1:111 (full)	1	MARREARRYKALYFDLRIKDLEEHYSRSNPKGAYGKISRFLAGHSFSHAQYSGYHSQYKTTDLEIFDLIREMSETFPWLQYCVNHFEVTNIGTNHDLMELFTEEIEEPTTL
MBS5063667.1	1:93 (full)	Hungatella hathewayi	MBS5063667.1	1:93 (full)	1	MNYRKAYDDLRHFLGQHGFSHRQGSGYISNEKLSTADIYDLMDELNSEFDWIGESVNRLDVTNIGKQHDMTDMLKPISITLDESELFKKEVLT
MBS5385907.1	1:111 (full)	Clostridiales bacterium	MBS5385907.1	1:111 (full)	1	MARREAKHLKALYFDLRVKDLKEHYSETNPNGAYGKIRDYLLKRDFSHEQYSGYHSKYKTTDLEIFDLIREMSRELTWLPCCLNHFEVTNIGANHDLMQLFEETVPEPEIL
WP_202906678.1	1:111 (full)	Clostridium sp. Marseille-P2538	MBS5385907.1	1:111 (full)	0	MARREAKHLKALYFDLRVKDLKEHFSETNPNGAYGKIRDYLLKRDFSHEQYSGYHSKYKTTDLEIFDLIREMSRELTWLPCCLNHFEVTNIGANHDLMQLFEETVPEPEIL
WP_251495207.1	1:111 (full)	Otoolea sp. DSM 111138	MBS5385907.1	1:111 (full)	0	MAKREAKHYKALYFDLRVKDLKEHFSETNPNGAYGKIRDYLLGKDFSHEQYSGYHSKYKTTDLEIFDLIREMSRELSWLSACLNHFEVTNIGANHDLMHLFEEAVPEPETL
MBS5458760.1	1:116 (full)	Subdoligranulum variabile	MBS5458760.1	1:116 (full)	1	MERRYLKAINFDLDTHKLQANYPGANYRNAYYDLRRFFEKHGFEHRQGSGYISLTKLATADIYDLMDDLTQALPWIGDCVNKIDVTNIGQQHDLIDLVRTEPLDLDAEMILQEPAE
MBS5524815.1	1:96 (full)	Alistipes sp.	MBS5524815.1	1:96 (full)	1	MYAIAFDLIVSDLKMHYGGNNYQNAYFEVKKTLDACGFEWTQGSVYVSKEDKDNLATVYRAINALTKLDWFKKSVRDIRAFKVEDWSDFTAIVRES
WP_195498046.1	1:96 (full)	Alistipes senegalensis	MBS5524815.1	1:96 (full)	0	MYAIAFDLIVSDLKIHYGGNNYQNAYFEVKKTLDACGFEWTQGSVYVSKEDKDNLATVYRAINALTKLDWFKKSVRDIRAFKVEDWSDFTAIVRES
MBS5588724.1	1:106 (full)	Thomasclavelia spiroformis	MBS5588724.1	1:106 (full)	1	MIMLETKKALNFDISDSLLKQYYPSKSYKNGWKDINKYLVRYGFLHRQYSDYVSKDVISMIDVIQTVRNMAKYLKWLEYCIKEFDVTIVGDEYSLKNYICYKNDFN
MBS6116615.1	1:106 (full)	Thomasclavelia spiroformis	MBS5588724.1	1:106 (full)	0	MIMLETKKALNFDISDSLLKQYYPSKSYKNGWKDINKYLVYYGFLHRQYSGYVSKDVISMIDVIQTVRNMAKYLKWLEYCIKEFDVTIVDDEYSLKNYICYKNDFD
WP_087257815.1	1:106 (full)	Thomasclavelia spiroformis	MBS5588724.1	1:106 (full)	0	MIMLETKKALNFDISDSLLKQYYPSKSYKNGWKDINKYLIRYGFLHRQYSGYVSKDVILMIDVIQTVRNMAKYLKWLEYCIKEFDVTIVDDEYSLKNYICYKNDFD
MBS5672964.1	1:96 (full)	Lachnospiraceae bacterium	MBS5672964.1	1:96 (full)	1	MYGISFELNLEVLKKEYGNSYHCAYEEVRHELGNVGFEWTHGSVYINKSNENSLTTVYKAISRLSKIEWFRNSVRDIRAFKVEDWSDFTEIVKNGR
MBS5830935.1	11:105	Campylobacter concisus	MBS5830935.1	11:105	1	MNGKSEAVRVAINFDLSTKVLEDIFGKNNTSKPYSDIKHFLELNGFTHRQYSGYVSVEPKTDTDIMLLCEKMNREFSWFGEAVKNKEIDVTEIGNVYSLKGSFTDLNGVRLEQQLGDKAMENQNKDQDFLFMSSSSEKALEEAHLNNAKLQIIEAMDMQKLARIDNSIRSSGVNIASDKPNFGDTKDYLMSMSSDEFTTLLLKNNAFDTRSLKNDDLLKIDELIKAQRNMAIELISSKDSVAEKEKAIAYLKQTNQNEFILKGIDDPNLDNKRLKELTEADVFVEEKNRYLTNLALKGDEAIKEASKKNAEKTNSIFGDSLNWFQNSIQQYAMGDMKKLLETIASIVR
MBS6236786.1	1:93 (full)	Bacteroides sp.	MBS6236786.1	1:93 (full)	1	MFAISFDMTISELERHYGTPYNRAYFEIKEVLRKNGFNWIQGSTYLTQDGNLGDLYKAINALSRIDWFRKSVRDIRGYKVEDWSDFTDIVRNG
MBS6292057.1	10:100	Oscillibacter sp.	MBS6292057.1	10:100	1	MANIGSRKQITFDLCQEALKKYYPHSLTQAYYDIRRFMESHGFEHRQSSAYVSLDKMTTLDVVSLAEQLAMALPWLSRCVNEIDVANIGVQHSLKKVLENASRPLSVELEALPLEAAAPRPTHSGHLHAGKRHSAMER
ERK59946.1	10:100	Oscillibacter sp. KLE 1728	MBS6292057.1	10:100	0	MASSGSRKQITFDLRQESLKKYYPHSLTQAYYDIRRFMESHGFEHRQSSAYVSLDKMTTLDVVSLAEQLAMALPWLSRCVNEIDVANIGVQHSLKKVLENASRPLSVELEALPLEAAAPRPTHSGHLHAGKRHSAMER
WP_256264151.1	10:100	Dysosmobacter welbionis	MBS6292057.1	10:100	0	MANSGIRKQITFDLCQEALKKYYPHSLTQAYYDIRRFMESHGFEHRQSSAYVSLDKMTTLDVVSLAEQLAMALPWLSRCVNEIDVANIGVQHSLKKVLENASRPLSVELEALPLEAAAPRPTHSGHLHAGKRHSAMER
MBS6972157.1	7:102	Eggerthella sp.	MBS6972157.1	7:102	1	MASRRKAFHFDLDEDRLKSLYPSESKTGYKSAWGKIQAFMEANGFEHTQYSGYESIHGMSYLQAYKVLEGLQKTYPWFKDCAQVATLTEIGKRHDVLEHLGNGKDIEEPDVSHSEPLRLKDEAHAMRESSRALEASREDQAYHQENER
MCH3944651.1	7:102	Lachnospiraceae bacterium	MBS6972157.1	7:102	0	MANRRKAFHFDLDEDRLKSLYPSESKTGYKSAWGKIQAFMEANGFEHTQYSGYESIHGMSYLQAYKVLESLQKAYPWFKDCAQVATLTEIGKRHDVLEHLGNGKDIEEPDVSHSEPLRLKDEAHAMRESSKVLEASREDQAYHQENER
MCR0363514.1	7:102	Clostridium innocuum	MBS6972157.1	7:102	0	MASCRKAFHFDLDEDRLKSLYQSESKTGYKSAWGKIQAFMEANGFEHTQYSGYESIHGMSYLQAYKVLEGLQKTYPWFKDCAQVATLTEIGKRHDVLEHLGNGKDIEEPDVSHSEPLRLKDEAHAMRESSRALEASREDQAYHQENER
WP_173687030.1	7:102	MULTISPECIES: Lachnospiraceae	MBS6972157.1	7:102	0	MANRRKAFHFDLDEDRLKSLYPSESKTGYKSAWGKIQAFMEANGFEHTQYSGYESIHGMSYLQAYKVLEGLQKTYPWFKECAQVATLTEIGKRHDVLEHLGNGKDIEEPDVSHSEPLRLKDEAHAMRESSRALEASREDQAYHQENER
WP_227402143.1	7:102	MULTISPECIES: unclassified Holdemanella	MBS6972157.1	7:102	0	MANRRKAFHFDLDEDRLKSLYPSESKTGYKSAWGKIQAFMEANGFEHTQYSGYESIHGMSYLQAYKVLEGLQKTYPWFKDCAQVATLTEIGKRHDVLEHLGNGKDIEEPDVSHSEPLRLKDEAHAMRESSRALEASREDQAYHQENER
MBS7009144.1	1:112 (full)	Anaerostipes sp.	MBS7009144.1	1:112 (full)	1	MEYKEKKHYKAIYFDLQIKALKENFSARNPQNAYQRIQYFLQSHKFIHMQYSGYHSAFKTTDLYIFEMIHKMKKDLPWLSRCVGQFEVTDVGKNYDLVQIFAEETRELNEIE
MBS7020991.1	20:109	Firmicutes bacterium	MBS7020991.1	20:109	1	MENNGQVPIIAERDRYRKQLTFDIDTKTLEIYYPKANWRHGYDDIRGFLKREGFEWCEGTVYVSKKPLESYEVTKIVRDLVKRYPWLNKCMRDCRQANIGRQHSLNYIFSKNAKVPTREELNASKDPHSAKKRSTGLKKKTPDQMKLHNFFEMNVMER
MBS7186529.1	7:100	Clostridium sp.	MBS7186529.1	7:100	1	MSKRVQIAFDLDTNKLKDVYTKATGKTYTSAYKDIENFMISNEYEHRQGSVYHSLENKTRIEVVRDIKLFQKENLWFQECINRLDYGELNKVHDLLPEVKYGEQRRNEKNVEINPLEKGQENLQNMFQQYNQKHPPVKHKQKGRER
MBS5669399.1	7:101	Clostridium sp.	MBS7186529.1	7:100	0	MSKRVQIAFDLDTNKLKDVYTKATGKTYTSAYKDIENFMISNEYEHRQGSVYHSLENKTRIEVVRDIKLFQKENLWFQECINRLDYGELNKVHDLLPEVKDGEQRRNEKNVEINPLEKGQENLQNMFQQYNQKHPSVKHKQKGRER
MBS7206216.1	9:101	Ruminococcus bicirculans	MBS7206216.1	9:101	1	MSVSTCKKAINFDLDTNALKINYGGSNYREAYIDIETFMEHNGFEHRQWSGYISKYEMSTQDIQMIVINMGKTFPWLGSCVKKFDVTDIGQQHDLTELIKSCSAHMKSHENIKLFEWQNSYETSCSDISMLDDEPLDLIGNKHRTL
WP_181987724.1	9:101	Hominimerdicola aceti	MBS7206216.1	9:101	0	MSVSTCKKAINFDLDTNALKINYGGSNYREAYIDIETFMEHNGFEHRQWSGYISKYEMSTQDIQMIVINMGKTFPWLGSCVKKFDVTDIGQQHDLTELIKSCSAHMKNHENIKLFEWQNSYETSCSDISMLDDEPLDLIENKHRTL
WP_216552848.1	9:101	Ruminococcus sp. MSJ-25	MBS7206216.1	9:101	0	MSVSTCKKAINFDLDTNALKINYGGSNYREAYIDIETFMEHNGFEHRQWSGYISKYEMSTQDIQMIVINMGKTFPWLGSCVKKFDVTDIGQQHDLTELIKSCSAHMKSHENIKLFEWQNSYETSCSDISMLDDEPLDLIENKHRTL
MBT4838006.1	1:94 (full)	Methylococcales bacterium	MBT4838006.1	1:94 (full)	1	MFAIAFDLVVADTEKYHPKGVSQAYIEIGATLMEHGFRRVQGSLYLTEDEDMAQLFKSIMALKQLKWFPCSVRDIRAFKVEQWSDFTGLVKELP
MBT9158529.1	4:97	Firmicutes bacterium	MBT9158529.1	4:97	1	MSKYLITFDMDTNCLKHNYHGNNWNNAYSDIAKILREFGFEGIQGSVYLGAEGISEAHGTLALQKLTANYDWFYTCISNIRFYRLKSDLNAQFIVDGVYLAKQQFLIQMEAFRIGLLQAGLTEAQINQVLKQQSFDFQHLAATNPTNILPPGK
MBS3971050.1	4:97	Clostridia bacterium	MBT9158529.1	4:97	0	MSKYLITFDMDTNCLKHNYHGNNWNNAYSDIAKILREFGFEGIQGSVYLGAEGISEAHGTLALQKLTANYDWFYTCISNIRFYRLESDLNAQFIVDGVYLAKQQFLIQMEAFRIGLLQAGLTEAQINQVLKQQSFDFQHLAATNPTNILPPGK
MBU0598753.1	1:93 (full)	Patescibacteria group bacterium	MBU0598753.1	1:93 (full)	1	MSYAISFDLDTEQLKQIYPTPSWQNAYGDIKKILTPLGFDWQQGSVYFGKDINAVQCVLAAQKLSQTYPWFKPCIRDIRMLRIEELNDLTPAP
MBU0789357.1	1:93 (full)	Gammaproteobacteria bacterium	MBU0789357.1	1:93 (full)	1	MYAIAFDLVVADTELHHPKGVSQAYADIGSILNEHGFRRVQGSLYVSDNEDMAVLFLAMQALKSRAWLPKSVRDIRAFRIEQWSDFTAVVKSP
MBU1212056.1	1:95 (full)	Alphaproteobacteria bacterium	MBU1212056.1	1:95 (full)	1	MFAIAFDLVVQETQRLHPRGVSQAYTDVGAALQRYGFRRIQGSVYVCESEDLANLFAAMQALQTLQWFSGSVRDIRAFRIEQWSDFTSFFKMTSH
MBU2852552.1	1:63 (full)	Acidithiobacillus ferriphilus	MBU2852552.1	1:63 (full)	1	MGSGWVQGSIYVCENEDMANLMDAMDALTDLPWFPSSVRDIRAFRVEQWSDFTARVKRLGRAK
MBU6404685.1	1:93 (full)	Pseudomonadota bacterium	MBU6404685.1	1:93 (full)	1	MFAIAFDLVVADTEQHHPRGVSAAYSDIRIELAKHGFEWRQGSVYVSDSEDLAKLYQAIHGLKAMSWFPASVRDIRAFRVEQWSDFTPVVKGP
MBV1695307.1	1:94 (full)	Hyphomicrobiales bacterium	MBV1695307.1	1:94 (full)	1	MFAIAFDLSIADAQRHHPRSSRQAYLDIEKTLAEFGFERVQWSVFAAQNEDLANLFRAIDALRRLDWFGKSVKNIRAFRMEQGSDLTAIVKRNE
MBV1701090.1	1:99 (full)	Hyphomicrobiales bacterium	MBV1701090.1	1:99 (full)	1	MYAIVFDFDTEMLKNTYPNQSWNNAYLDVRTYLTAHGFNWMQGSAYFGDDSVDAIRCVRVVQKMAVKFPWFKSSVRDIRMLRIEENNDLKAAFEDDDAD
MBV1703742.1	1:99 (full)	Hyphomicrobiales bacterium	MBV1703742.1	1:99 (full)	1	MYAIVFDFDTEILRSSYGGASWNNAYTDVRNYLTSRGFEWRQGSAYFGDDSVDAVKCVRVVQRMARRFTWFTPSVRDIRMLRIEENNDLKSALEVDGDD
MBV8192783.1	1:99 (full)	Alphaproteobacteria bacterium	MBV8192783.1	1:99 (full)	1	MYAITFDLDTNALQQVYPNQSSNNAYADIRNYLTSRGFEWKQGSVYFGDETIDAVRCVRVVERLSRKYPWFKSAVRDIRMLRIEENNDLMPALQDDDED
MBV8367600.1	1:102 (full)	Candidatus Eremiobacteraeota bacterium	MBV8367600.1	1:102 (full)	1	MYAITFDLDTDTLQQLYPGDSWRNAYTDIRRILIEDGFDWQQGSVYFGNPQRIDPVTCVVAAQRLARELPWFSDSVRDIRMLRIEENNDLGPAVDRRSRRGA
MBV8368011.1	1:88 (full)	Candidatus Eremiobacteraeota bacterium	MBV8368011.1	1:88 (full)	1	LYPGDSWRNAYTEIRRILIEDGFEWQQGSVYFGNPERINPVTCVVAAQRLARELPWFTDSVRDIRMLRIEENDDLGPAVEQPARARRR
MBV8644325.1	1:68 (full)	Candidatus Eremiobacteraeota bacterium	MBV8644325.1	1:68 (full)	1	MYAIAFDLVIDDLRTHYSATSPNNAYAEVRRILEEDGFAWRQGSVYFGDPARVNAVFCVLTAQRLANE
MBV8750662.1	1:105 (full)	Candidatus Eremiobacteraeota bacterium	MBV8750662.1	1:105 (full)	1	MYAIAFDLVIDDLRTHYSATSPNNAYTEVRRILEEDGFAWRQGSVYFGDPTRVNAVSCVLTVQRLANELPWFSTCVRDVRMLRIEQNNDLFPAVSASPRSGEVGA
MBV8581290.1	1:106 (full)	Candidatus Eremiobacteraeota bacterium	MBV8750662.1	1:105 (full)	0	MYAIAFDLVIDDLRTHYSATSPNNAYTEVRRILEEDGFAWRQGSVYFGDPARVNAVSCVLTAQRLANELPWFSTCVRDVRMLRIEENNDLFPAVSASPRSGGGAGA
MBV8971128.1	1:106 (full)	Sphingomonadaceae bacterium	MBV8971128.1	1:106 (full)	1	MYAIVLDLDTATLEQTYHNTSWRNAYVDIRNVLGRHGFTNQQGSTYFGDDEVDAVTCVLAVQELTRTYDWFEPSVRDIRMLRIEDNNDLMPAIRSARRRRRAATQR
MBW3882488.1	1:97 (full)	Neisseria meningitidis	MBW3882488.1	1:97 (full)	1	MEMAYAIAFDLDTTVLQELYPNKRSWQNAYGDVKKTLVGLGFNHQQGSVYFGNSEITAVSCVLAAQKLSQTYAWFKPAVSDIRMLRIEEMNDLQPAL
MBH2053829.1	1:96 (full)	Neisseria meningitidis	MBW3882488.1	1:97 (full)	0	MEMAYAIAFDLDTTVLQELYPNSSWQNAYGDVKKTLVGLGFNHQQGSVYFGNSEITAVSCVLAAQKLSQTYSWFKPAVSDIRMLRIEEMNDLQPAL
WP_003701899.1	1:96 (full)	Neisseria gonorrhoeae	MBW3882488.1	1:97 (full)	0	MEMAYAIAFDLDTTVLQELYPNSSWQNAYGDVKRTLVGLGFNHQQGSVYFGNSEITAVSCVLAAQKLSQTYAWFKPAVSDIRMLRIEEMNDLQPAL
WP_047922458.1	1:97 (full)	Neisseria gonorrhoeae	MBW3882488.1	1:97 (full)	0	MEMAYAIAFDLDTTVLQELYPNKRSWQNAYGDVKKTLVGLGFNHQQGSVYFGGSGVTAVSCVLAAQKLSQTYAWFKPAVSDIRMLRIEEMNDLQPAL
WP_229505492.1	1:94 (full)	MULTISPECIES: Neisseria	MBW3882488.1	1:97 (full)	0	MAYAIAFDLDTTVLQELYPNSSWQNAYGDVKRTLVGLGFNHQQGSVYFGNSEITAVSCVLAAQKLSQTYAWFKPAVSDIRMLRIEEMNDLQPAL
WP_229689276.1	1:95 (full)	MULTISPECIES: Neisseria	MBW3882488.1	1:97 (full)	0	MAYAIAFDLDTTVLQELYPNKRSWQNAYGDVKKTLVGLGFNHQQGSVYFGGSGVTAVSCVLAAQKLSQTYAWFKPAVSDIRMLRIEEMNDLQPAL
WP_257392498.1	1:95 (full)	Neisseria meningitidis	MBW3882488.1	1:97 (full)	0	MAYAIAFDLDTTVLQELYPNKRSWQNAYGDVKKTLVGLGFNHQQGSVYFGGSEVTAVSCVLAAQKLSQTYAWFKPSVSDIRMLRIEEMNDLQPAL
WP_257618258.1	1:95 (full)	Neisseria meningitidis	MBW3882488.1	1:97 (full)	0	MAYAIAFDLDTTVLQELYPNKRSWQNAYGDVKKTLVGLGFNHQQGSVYFGNSEITAVSCVLAAQKLSQTYAWFKPAVSDIRMLRIEEMNDLQPAL
MBW7921324.1	1:103 (full)	Rubellimicrobium sp.	MBW7921324.1	1:103 (full)	1	MYAIAFDLDTATLRESYHNESWQNAYADIGKALRGHGFDRMQGSVYFGDDSVDAVTCVLAVQQLTADFAWFGPAVRDIRMLRIEDNNDLRPAVDRALAMKRAV
MBW8326575.1	1:93 (full)	Prolixibacteraceae bacterium	MBW8326575.1	1:93 (full)	1	MFAIAFDMVTSDLKQHYGEPYTNAYYEIKNILESFNFYNTQGSVYLTKDNDMANLFRAIEALKKTEWFRLSVRDIRAFRVEDWSNFTEYVKNS
MBX2808142.1	1:93 (full)	Cellvibrionaceae bacterium	MBX2808142.1	1:93 (full)	1	MFAIAFDLVVAETEQHHPKGVTQAYSDIGTTLRSFGFNRVQGSLYVSENEDMANLFRAIDALKKLDWFAPSVRDIRSFRVEQWSDFTSFVKEL
MBX3477632.1	1:94 (full)	Brevundimonas sp.	MBX3477632.1	1:94 (full)	1	MFAIAFDLVVADTAAVHPKGVTQAYSDIGATLSRYGFRRIQGSVYVVENEDLANLLQAMNALRALVWFPQCVRDIRAFRIEQWSDFTDFMKGNA
MBX3568888.1	1:96 (full)	Rhizobiaceae bacterium	MBX3568888.1	1:96 (full)	1	MYAITFDLDTQLLEQSYGNASWRNAYTDIRNALRRHGFDWQQGSVHFGDNTVTAVTCVLAAQDLARCFPWFRPSVRDMRMLRIEENNDLGPAIEQA
MBX3617489.1	1:94 (full)	Nitrosomonas sp.	MBX3617489.1	1:94 (full)	1	MYAVAFDLVVSDTEKYHPKGVTQAYAEIGAILSDYGFQRVQGSLYINDNEDMANLFLAIQSLRSQPWFPQSVRDIRAFRIEQWSDFTALVKTSG
MBX9580004.1	1:103 (full)	Gemmataceae bacterium	MBX9580004.1	1:103 (full)	1	MYAIAFDLEIAQLRVHYGDPSNNAYLEIRKVLEEHGFTWQQGSVYFGNPAVTAATVTVAVIDLTTRLPWFAASVRDIRTLRIEELNDLMPIVQRVAGLAAGGT
MBX9618264.1	1:99 (full)	Hyphomicrobiales bacterium	MBX9618264.1	1:99 (full)	1	MYAIIFGLDTDTLKQIYPNTSWNNAYSDVRTYLTSRGFEWVQGSGYFGDDSVDAVRCVRVVQRLAKRFPWFTASVRDIRMLRIEENNDLMTALVDQDDD
MBX9628160.1	1:102 (full)	Gemmataceae bacterium	MBX9628160.1	1:102 (full)	1	MYAITFDMDIDQLRVHYGDPYNNAYQEIRRVLQRHGFTWQQGSVYFGGAEVTSVACVLAAQDLSRSLPWFAAAVRDIRMLKIEEFNDLLAVVRQAAPPVDGA
MBX9680354.1	1:99 (full)	Gemmataceae bacterium	MBX9680354.1	1:99 (full)	1	MYAIAFDMEIESLRANYGDPYNNAYLEIRRIVQRHGFAWQQGSVYFGGENVTAVTCVLAAQDLARSLPWFAASVRDIRMLRIDEMNDLMAAVQQVSSDG
MBX9858376.1	1:92 (full)	Sphingomonas sp.	MBX9858376.1	1:92 (full)	1	MFAIGFDLLWNQTKLTHPKGLSQAYAEIGAVLNRYGFQRVQGSVYVSTNDSLVNVTLAMNALKALPWFPSCVRDIRAFKVEHWSDFTDFMKS
MBY0306459.1	1:92 (full)	Sphingomonas sp.	MBX9858376.1	1:92 (full)	0	MFAIGFDLLWNQTKLTHPKGLSQAYAEIGAVLNRYGFQRVQGSVYISTNDSLVNVTLAMNALRALPWFPSCVRDIRAFKVEHWSDFTDFMKS
OQW75916.1	1:92 (full)	Proteobacteria bacterium ST_bin14	MBX9858376.1	1:92 (full)	0	MFAIGFDLLWNQTKLTHPKGLSQAYAEIGAVLNRYGFQRVQGSVYVSTNDSLVNVTLAMNALKALPWFPTCVRDVRAFKVEHWSDFTDFMKS
OQW77380.1	1:92 (full)	Proteobacteria bacterium ST_bin13	MBX9858376.1	1:92 (full)	0	MFAIGFDLLWNQTKLTHPKGLSQAYAEIGAVLNRYGFQRVQGSVYISTNDSLVNVTLAMNALRALPWFPTCVRDIRAFKVEHWSDFTDFMKS
OYY78802.1	1:92 (full)	Sphingomonas sp. 28-62-20	MBX9858376.1	1:92 (full)	0	MFAIGFDLLWNQTKLTHPKGLSQAYAEIGAVLNRYGFQRVQGSVNISTNDSLVNVTLAMNALRALPWFPSCVRDIRAFKVEHWSDFTDFMKS
MBX9897132.1	1:111 (full)	Qipengyuania sp.	MBX9897132.1	1:111 (full)	1	MNAPFGHNRRISAPGGRMYAIVFDLDTATLEQTYPNASRRNAYQEIRKVLEDRGFEWQQGSTYFGSDTITAVDCVLAAQELKRQYQWFQPSVRDIRMLRIEENNDLGPALD
MBX9926685.1	1:99 (full)	Hyphomicrobiaceae bacterium	MBX9926685.1	1:99 (full)	1	MFAIAIDLDTKEADVRHPKKSRRAYLDIETTLGRFGVERVQWSVCAADDENLANLISAIDALRTFEWFRLSVRSIRAFRMEQGSDLTNLVQRGTTNASS
MBY0230379.1	1:95 (full)	Gemmataceae bacterium	MBY0230379.1	1:95 (full)	1	MYAIAFDMNIDALRTHDGDPYNNAYLEIRRVLQRHGFAWQQGSVYFGSADITAVSCVLAAQDLARELPWFAASVRDIRMMRIEELNDLMPAVQNA
MBY0368305.1	1:92 (full)	Burkholderiaceae bacterium	MBY0368305.1	1:92 (full)	1	MYAVAFDLVVADTEAHHPKGVTQAYTEIGAILGEHGFRRVQGSLYVTDNEDMANLFLAIQALRTRSWFPKSVRDIRAFRIEQWSDFTPVVKS
EIC28714.1	1:92 (full)	Methylomicrobium album BG8	MBY0368305.1	1:92 (full)	0	MYAVAFDLVVTDTEKHHPKGVRRAYTEIGAVLAEYGFRRVQGSLYVTENEDMANLFLAIQALRARAWFPKSVRDIRAFRIEQWSDFTPVVKS
GHT93888.1	1:92 (full)	Betaproteobacteria bacterium	MBY0368305.1	1:92 (full)	0	MYAVAFDLVVSDTEQHHPKGVTQAYTEIGAVLAEHGFRRVQGSLYVTDNEDMANLFLAIQSLRSRVWFPKSVRDIRAFRIEQWSDFTPVVKA
MBA4342755.1	1:92 (full)	Methylibium sp.	MBY0368305.1	1:92 (full)	0	MYAVAFDLVVAETEKHHPKGVTQAYTEIGAVLGEHGFRRVQGSLYVTENEDMANLFLAIQALRARAWFPKSVRDIRAFRIEQWSDFTAVVRS
MBP7236257.1	1:92 (full)	Bifidobacterium sp.	MBY0368305.1	1:92 (full)	0	MYAVAFDLVVAETEKHHPKGVTQAYTEIGAVLGEHGFRRVQGSLYVTENEDMANLFLAIQALRAKTWFPKSVRDIRAFRIEQWSDFTSVVKS
MCF8204448.1	1:92 (full)	Methylotenera sp.	MBY0368305.1	1:92 (full)	0	MYAVAFDLVVADTEKHHPKGVTQAYTEIGAVLGEHGFSRVQGSLYVTENEDMANLFLAIQALRSRSWFPKSVRDIRAFRIEQWSDFTAVVKS
MCL4725231.1	1:92 (full)	Rhodocyclaceae bacterium	MBY0368305.1	1:92 (full)	0	MYAVSFDLVVADTEQHHPKGVTQAYTEIGAVLGEHGFRRVQGSLYVTENEDMANLFLAIQALRAKTWFPKSVRDIRAFRIEQWSDFTPVVKS
NNM51238.1	1:92 (full)	Pseudomonadales bacterium	MBY0368305.1	1:92 (full)	0	MYAVAFDLVVVETEKHHPKGVTQAYTEIGAVLGEHGFRRVQGSLYVSDNEDMANLFLAIQSLRMRSWFPKSVRDIRAFRIEQWSDFTAVVKS
QIQ10768.1	1:92 (full)	uncultured bacterium	MBY0368305.1	1:92 (full)	0	MYAVAFDLVVADTEKHHPKGVTQAYTEIGAVLGEHGFSRVQGSLYVTENEDMANLFLAIQALRTRSWFPKSVRDIRAFRIEQWSDFTAVVKS
TVR97439.1	1:93 (full)	Rhodospirillales bacterium	MBY0368305.1	1:92 (full)	0	MYAVAFDLVVADTEQHHPKGVTQAYTDIGAILAEHGFRRVQGSLYVTDNEDMANLFLAIQALRSCSWFPKSVRDIRAFRIEQWSDFTILVKGN
WP_005369975.1	1:92 (full)	Methylomicrobium album	MBY0368305.1	1:92 (full)	0	MYAVAFDLVVTDTEKHHPKGVTQAYTEIGAVLAEYGFRRVQGSLYVTENEDMANLFLAIQALRARAWFPKSVRDIRAFRIEQWSDFTPVVKS
WP_011812658.1	1:92 (full)	Verminephrobacter eiseniae	MBY0368305.1	1:92 (full)	0	MYALAFDLVVADTAKHHPKGVTQAYTEIGAVLGEYGFRRVQGSLYVTDDENMANLFLAIQALRTRMWFPKSVRDIRAFRIEQWSDFTAVVKS
WP_089956686.1	1:92 (full)	Limnohabitans sp. 2KL-3	MBY0368305.1	1:92 (full)	0	MYAVVFDLVVADTETHHPKGVTQAYTEIGAILAEHGFRRVQGSLYVNDTEDMANLFLAIQSLRARPWFPKSVRDIRAFRIEQWSDFTPVVKS
WP_108332324.1	1:92 (full)	Limnohabitans sp. 2KL-1	MBY0368305.1	1:92 (full)	0	MYAVAFDLVVADTETHHPEGVTQAYTEIGAILAEHGFRRVQGSLYVNDNEDMANLFLAIQSLRARPWFPKSVRDIRAFRIEQWSDFTPVVKS
WP_108378742.1	1:92 (full)	Limnohabitans sp. WS1	MBY0368305.1	1:92 (full)	0	MYAVAFDLVVADTETHHPKGVTQAYTEIGAILAEHGFRRVQGSLYVNDNEDMANLFLAIQSLRARPWFPKSVRDIRAFRIEQWSDFTPVVKS
WP_123103082.1	1:92 (full)	Acidithiobacillus sulfuriphilus	MBY0368305.1	1:92 (full)	0	MYAVAFDLVVADTEQHHPKGVTQAYTEIGAVLAEHGFRRVQGSLYVTENEDMANLFLAIQALRARAWFPKSVRDVRAFRIEQWSDFTPVVKS
WP_265289942.1	1:92 (full)	Verminephrobacter eiseniae	MBY0368305.1	1:92 (full)	0	MYAVAFDLVVADTAKHHPKGVTQAYTEIGAVLGEYGFHRVQGSLYVTDDENMANLFLAIQALRTRMWFPKSVRDIRAFRIEQWSDFTAVVKS
WP_265299987.1	1:92 (full)	Verminephrobacter eiseniae	MBY0368305.1	1:92 (full)	0	MYALAFDLVVADTAKHHPKGVTQAYTEIGAVLGEYGFRRVQGSLYVTDDENMANLFLAIQALRTRMWFPKSVRDIRAFRIEQWSDFTAVVTS
WP_265306954.1	1:92 (full)	Verminephrobacter eiseniae	MBY0368305.1	1:92 (full)	0	MYALAFDLVVADTAKHHPKGVTQAYTEIGAVLGEHGFRRVQGSLYVTDDENMANLFLAIQALRTRMWFPKSVRDIRAFRIEQWSDFTAVVTS
MBY0448569.1	1:86 (full)	Hyphomonadaceae bacterium	MBY0448569.1	1:86 (full)	1	MFAITFDLDTKVLEQTYGAPSWQNAYTDISRTLRGFGFDRQQGSVYFGDDSVDVVRCQTAVQELALAYDWFAPSVSDIRMLRIEDN
MBY0583051.1	32:124	Sphingomonas sp.	MBY0583051.1	32:124	1	MSTAYDITDPARQRAFFARQRRGHNSGTKTSMYAIIFDLDMESLKNAYPTQSYTNAYTDIRGFLTARGFEWVQGSGYFGDDSVDAVKCVLTVQKLSRKYPWFKASVRDIRMLRIEENNDLLPTIVDNGGDE
MCA3303761.1	1:74 (full)	Roseomonas sp.	MCA3303761.1	1:74 (full)	1	YSDVRRILARYGFERQQGSVYFGNDNVDAVKCVIAVQELTREFAWFGPCVRDIRMLRIEDNNDLRPAIDAISGA
MCA3361879.1	1:99 (full)	Roseomonas sp.	MCA3361879.1	1:99 (full)	1	MYAISFDMDTTALEAGYAGPSWQNAYNDIRRVLARYGFERQQGSVYFGNDTVDAVKCVIAVQELAREFAWFGPCVRDIRMLRIEDNNDLRPAIDAISGA
MCA3278372.1	1:99 (full)	Roseomonas sp.	MCA3361879.1	1:99 (full)	0	MYAISFDMDTTALQSGYTGPSWQNAYSDIRRILARYGFERQQGSVYFGNDTVDAVKCVIAVQELTREFAWFGPCVRDIRMLRIEDNNDLRPAIDAISGA
MCA3306273.1	1:99 (full)	Roseomonas sp.	MCA3361879.1	1:99 (full)	0	MYAISFDMDTTALQAGYSGASWQNAYSDVRRILARYGFERQQGSVYFGNDNVDAVKCVIAVQELTREFAWFGPCVRDIRMLRIEDNNDLRPAIDAISGA
MCA3308189.1	1:99 (full)	Roseomonas sp.	MCA3361879.1	1:99 (full)	0	MYAISFDMDTTALQAGYSGASWQNAYSDFRRILARYGFERQQGSVYFGDDTVDAVKCVIAVQELTREFAWFGPCVRDIRMLRIEDNNDLRPAIDAISGA
MCA3323631.1	1:99 (full)	Roseomonas sp.	MCA3361879.1	1:99 (full)	0	MYAISFDMDTTALQAGYAGPSWQNAYNDIRRVLARYGFERQQGSVYFGNDTVDAVKCVIAVQELAREFAWFGPCVRDIRMLRIEDNNDLRPAIDAISGA
MCA4920782.1	1:99 (full)	Roseomonas sp.	MCA3361879.1	1:99 (full)	0	MYAISFDMDTTALQAGYSGASWQNAYSDIRRILARYGFERQQGSVYFGDDTVDAVKCVIAVQELTREFAWFGPCVRDIRMLRIEDNNDLRPAIDAISGA
MCA3562686.1	1:99 (full)	Aestuariivirga sp.	MCA3562686.1	1:99 (full)	1	MYAIVFDFDTQTLEQTYPNASWRNAYTDVCNYLGDRCFEWKQGSTYFGDDTVDAVKCMTVVHRLARKYPWFKASVRDIRMLRIEENNDLLTALDDTEES
MCA3630215.1	1:89 (full)	Methylobacterium sp.	MCA3630215.1	1:89 (full)	1	MRVERNRATSVKIGAVRVGNGERFGSDSLHGHNRRTRPPVTYAITFDLDTKILEEAYPHPTWQNAYKDIAKFLRGEGFDRQQGSVCFGN
MCB2087500.1	1:111 (full)	Sphingomonadaceae bacterium	MCB2087500.1	1:111 (full)	1	MNAPFGHNRKASNAGGRMYAIVFDLDTATLEQTYPNQSWRNAYQDIRRVLEDRGFEWQQGSTYFGNENITAVDCVLAAQELKRTYQWFQPSVRDIRMLRIEENNDLGPALG
MCC5785441.1	34:126	Phycisphaerales bacterium	MCC5785441.1	34:126	1	MSTQTQHIPTGTGLAEALAKGAGGRPADGEGRVYAIAFDMDTESLQQHYGVPSYNNAYADIRKVLSRHGFTWQQGSVYFGDETVNAVTCVLAVIDLSQTYAWFPISVRDIRMLRIEEFNDLMPAVQKGLGG
MCC5977091.1	1:99 (full)	Salinarimonas sp.	MCC5977091.1	1:99 (full)	1	MYAIVFDLDQETLGNLYHGNSANNAYADIRRFLTQRGFEWKQGSTYFGDETVDAVRCVTVVQKLARKYDWFTPSLKDIRMLRIEENNDLKIALEDEELD
MCC6579108.1	1:100 (full)	Phycisphaeraceae bacterium	MCC6579108.1	1:100 (full)	1	MYAITFDMDVESLRQAYGEPYNNAYTEIRRVLNDHGFKWQQGSVYFGDQSITAVTCVLASMDLARRLPWFAASVRDIRMLRIEELNDLMPAVERGESRDS
MCC7279675.1	1:98 (full)	Chromatiaceae bacterium	MCC7279675.1	1:98 (full)	1	MFAIAFGLVVADTEKHHPKGVSTAYAEIGATLNEHGFRRVQGSLYVTDNENMAKLFLAIQALRLKPWFAPSVRDIRAFRIEQWSDFTDLVKVGNTPVP
MCC8131080.1	8:98	Ruminococcus sp.	MCC8131080.1	8:98	1	MAKARKQITFDLDTDAMKKYYPVDSWNNGYDVIKRHMKNNGFLWLQGSTYASEKPMSHVRVQGILDELIRNNPWLNKCMRDCRESNIGKEHNLNYMFDKEAEVKTREEIKAEKEASADPFYSPENMAQLKRAMAQLEEDRVVSKTIEELEALEES
MCD7745703.1	1:111 (full)	Lachnospiraceae bacterium	MCD7745703.1	1:111 (full)	1	MDSTQRKGIHFDLDTASLQQYYPGGDWHNAYYDVRMFFEEHGFEHIQGSGYHSIKAMSESKAMAIIYQMTKTFPWLNYCVSVCTIADVPVMYDITHVFEKEASRLDNCKQQ
MCD7752654.1	1:120 (full)	Lachnospiraceae bacterium	MCD7752654.1	1:120 (full)	1	MINDLQLWKQPVQKQITFDLSELELQKHYPRCGKRLDSRFYKKAWSDIGKFMRRNGFLHRQYSVYISERALTEIDINTLIRGMVENLPWTYKCFIAIDVTDIGEQYELLPVMENYAIGME
MCD7842903.1	1:120 (full)	Lachnospiraceae bacterium	MCD7752654.1	1:120 (full)	0	MINDLQLWKQPVQKQITFDLSELELQKHYPRCEKRLDSRFYKKAWSDIGKFMRRNGFLHRQYSVYISERALTEIDINTLIRGMVENLPWTYKCFIAIDVTDIGEQYELLPVMENYAIGME
MCD7764042.1	1:112 (full)	Lachnospiraceae bacterium	MCD7764042.1	1:112 (full)	1	MDSTQRKGINFDLDTAALKRYYPGGDWHNAYYDVRQYFENHDFEHIQGSGYHSVKAMSEAKAMAVIYQMTKQFPWLNYCVSVCTIADVPVLYDITHVFEKEAARLEDKNISK
MCD7765024.1	1:110 (full)	Lachnospiraceae bacterium	MCD7764042.1	1:112 (full)	0	MDSVQRKGINFDLDTAALKRYYPGGDWHNAYNDVRQYFENHDFEHIQGSGYHSVKAMSEAKAMAVIYQMTKQFPWLNYCVAVCTIADVPVLYDITHVFEREAARLEEKNQ
MCD7841373.1	1:110 (full)	Lachnospiraceae bacterium	MCD7764042.1	1:112 (full)	0	MDSTQRKGINFDLDTAALKRYYPGGDWHNAYYDVRQYFENHDFEHIQGSGYHSVKAMSEAKAMAVIYQMTKQFPWLNYCVSVCTIADVPVLYDITHVFEKEAARLEEKNQ
MCD7864260.1	1:120 (full)	Lachnospiraceae bacterium	MCD7864260.1	1:120 (full)	1	MEDNVVLLNRPVRKQIAFDLSDAKLKIYYPHHKMRINPYSYKKAWSDIGAFMRRNGFIHRQYSVYISLEAITSVEINSLVKSMLQRLPWTYKCFIAIDVTDIGDQYELLPVMEDYAIGME
MCD7993833.1	1:121 (full)	Clostridia bacterium	MCD7993833.1	1:121 (full)	1	MNSRQKKGINFDLDTEALKEHDTKGDWRNAYHDIRNFFSENGFEHIQGSGYRSFMPLSESDVMTRVYQMTKTFPWINDCIRDCTLADVSETYAISHVFDKEAERLDKAMACMMQKIDSLYM
MCD8018308.1	1:114 (full)	Clostridiales bacterium	MCD8018308.1	1:114 (full)	1	MNSGQRKGIYFDLDTEALKAHYPKNDWHNAYYDVRNFLEKNGFEHIQGSGYHSIRPMSESKAMVVIHKMTKEFSRLNYCVSVCTISDVPETYDITYVFSREARWLEVVKQDKCD
MCD8039092.1	1:116 (full)	Lachnospiraceae bacterium	MCD8039092.1	1:116 (full)	1	MSETRKQIAFDLDTNALKTYYPSESWNNAYEVIRNHMKANGFQWLQGSVYVSDKAMPSYQVAKVLDGLITKNPWLNVCMRDCREANIGKEHSRNHMFDKDAKVPTRKEAKAREQQG
MCD8045354.1	138:230	Clostridiales bacterium	MCD8045354.1	138:230	1	MKQSSFNAEWKGSWDMLKLEIKLDEKKIEAECKYTAENIYRALEQVFSYYKLIEEQTSDGTMWFYGSGDPRDYGSFGRIITSLREKPWFMDYVTKWVWYNSDDSESEDEFFRRGCFASLYKSVECGVMAGGKSGQYKALYFDLSVKQLRKYFSATDPNRAYRKIKRFLLSRNFSHVQYSGYHSDYRTTDLRIFDLIMEMNKQLPWLAKCVNRFEVTNVGARHDLMILFDDSVVDP
MCD8106765.1	1:119 (full)	Oscillospiraceae bacterium	MCD8106765.1	1:119 (full)	1	MAKARKQITFDLDTEALKKYYPVDSWNNGYDVIKRHMRNNGFLWLQGSTYASEKPMSHVRVQGILNELIKENPWLNKCMRDCRESNIGKEHNLNYMFDKEAEVKTREEMKGTKYYDKIP
MCD7731957.1	1:118 (full)	Oscillospiraceae bacterium	MCD8106765.1	1:119 (full)	0	MAKARKQITFDLDTEALKKYYPVDSWNNGYDVIKRHMRNNGFLWLQGSTYASEKPMSHVRVQGILNELIKENPWLNKCMRDCRESNIGKEHNLNYMFDKEAEVRTREEMKAQDKKLTI
MCD7804418.1	1:115 (full)	Oscillospiraceae bacterium	MCD8106765.1	1:119 (full)	0	MAKARKQITFDLDTEALKKYYPVDSWNNGYDVIKRHMRNNGFLWLQGSTYASEKPMSHVRVQGILNELIKENPWLNKCMRDCRESNIGKEHNLNYMFDKEAEVKTREEMKEKCQV
MCD8131701.1	1:112 (full)	Lachnospiraceae bacterium	MCD8131701.1	1:112 (full)	1	MAWEADKHLKALYFDLCVRRLKDYYSKTNPLGAYKKIRNYLLKRNFTHRQYSGYHSEYKTTDLEIFDQVLKMSGEMPWLPLCLNHFEVTDVGPDYDLMHLFEKPFSDPDTSS
MCD8131763.1	16:112	Lachnospiraceae bacterium	MCD8131763.1	16:112	1	MKDDLLLFGKPIQKQITFDLSDRRLREYYPRQKMRFNPQYYKKAWRDIGSFMYENGFVHRQYSVYISILELTSIEINTLIKSMVEDMPWLHKCLIVIGVTDIGEQFELMPTVGKYAMEIETVNCAYNKNNS
MCD8326897.1	1:124 (full)	Lachnospiraceae bacterium	MCD8326897.1	1:124 (full)	1	MRDDLLLFRKPVHKQITFDLSDRSLKEFYPRHKVALNPQYYKKAWRDISSFMYENGFAHRQYSVYISIAQLTSIEINALIKSMVENMPWLHKCLIVIDVTDIGEQFELMTAVEKYSMELMPGEF
MCE0521399.1	1:98 (full)	Methylacidiphilales bacterium	MCE0521399.1	1:98 (full)	1	MSAIAFDLDTETLSQTYGSASHNNAYADIRRFLQDKGFDWQQGSVYFGNPSRIDAVKCVLAVQELSRNFPWFAASVRDIRMLRIEDNNDLKPALDLGS
MCE0523514.1	1:93 (full)	Methylacidiphilales bacterium	MCE0523514.1	1:93 (full)	1	MFAIAFDLVVAEAEKSHPKGFSQAYADIGQLLGQLGFERVQGSLYVTRNEDMANLFSAMMALRAMPWFPSTVRDIRAFRLEQWSDFTPLMKQS
MCE1169655.1	1:117 (full)	Sphingobacteriia bacterium	MCE1169655.1	1:117 (full)	1	MYAVTFDLEMSSLRETYPNDSYNNAYMEIRKVLVDEFGFDWQQGSVYFGGDKVDAVTCVLAVQELTARYDWFAPSVRDIRMLRIEENNDLMPAIERAVGSPKKSLSHGSNSNLEMVA
MCE8944016.1	1:54 (full)	Bacteroides faecis	MCE8944016.1	1:54 (full)	1	MQGSTYLTQSEDLGNLFRAIEALKKIEWFRKSVRDIRGYKVENWSNFTDIVKDI
MCE9525349.1	5:98	Planctomycetales bacterium	MCE9525349.1	5:98	1	MSFWAIEYDLDADAMKEAGYSATDAARFRDAVERCFAEHCFTKLDGASLHASDRNDALSNAYSACLALTAIAGSERFISRLKLFRINDLTDLLPFVRSAKPSTSSQADGTDIETRVSRGIESHDSSGESPDVFTLKAVIQDLFLDGPEHGPKRPHAPVCKPSAKTS
MCE9567236.1	1:102 (full)	Planctomycetota bacterium	MCE9567236.1	1:102 (full)	1	MVLDLAIEQLRVHHGDPYNNAYLEIRRVLERHQFQWPQGSMYFGGPAVTAATVMVAVIDLTTQLPWFAATVRDIRMLRIEELNDLMPIVQRVAGMTGGEPEA
MCE9609568.1	1:97 (full)	Chthoniobacter sp.	MCE9609568.1	1:97 (full)	1	MFAITFDLVVADAEEHHPRGVSAAYADIASTLKPFGFERIQGSVYVTKLDDMANLFAALLALKALPWFPPTVRDIRGFRIENWSDFTPIIKGAKRAH
MCF0180307.1	1:98 (full)	Bacteroidales bacterium	MCF0180307.1	1:98 (full)	1	MYAIVFKLNHKLLTQHYGFSASSQMYNEIEPVLSHYGFTCYQDGVYFGNVPRANAVSCVLAVMDLAKHHPQFASFVEDVRMLRIEEDSDLTPAIRKVE
MCF0183716.1	1:96 (full)	Bacteroidaceae bacterium	MCF0183716.1	1:96 (full)	1	MYAIAFDMQIDLLRKNYGEPYNNAYYEISKQLKPFGFDGIQGSVYVTEQHDMANLFAAINALRALDWFRNSVRDIRAFKIEDWSDFTPYFRPEQLP
MCH4904161.1	1:98 (full)	Cylindrospermopsis raciborskii CHAB3438	MCH4904161.1	1:98 (full)	1	MYAIAFDMDIESLKLNYGDPYNNAYSEIGRVLQRNGFTRQQGSVYFGNENINAVTCVLAAIEVSKSLPWFATSVRDIRMLRIEELNDLMPAVQQGGRA
NBO31394.1	1:98 (full)	Cyanobacteria bacterium WB6_1B_304	MCH4904161.1	1:98 (full)	0	MYAIAFDMDIESLKLNYGDPYNNAYSEIGRVLHRNGFTRQQGSVYFGNENINAVTCVLAAIEVSRSLPWFATSVRDIRMLRIEELNDLMPAVQQGGRA
WP_220272388.1	29:121	Cylindrospermopsis raciborskii	MCH4904161.1	1:98 (full)	0	MLTQTPQKRVVNSVVTQQQKEKRPEGGRMYAIAFDMDIESLKLNYGDPYNNAYSEIGRVLQRNGFTRQQGSVYFGNENINAVTCVLAAIEVSKSLPWFATSVRDIRMLRIEELNDLMPAVQQGGIA
WP_240867298.1	29:121	Cylindrospermopsis raciborskii	MCH4904161.1	1:98 (full)	0	MLTQTPQKRVVNSVVTQQQKEKRPEGGRMYAIAFDMDIESLKLNYGDPYNNAYSEIGRVLQRNGFTRQQGSVYFGNENINAVTCVLAAIEVSKSLPWFATSVRDIRMLRIEELNDLMPAVQQGGRA
MCH5176973.1	1:94 (full)	Prevotellaceae bacterium	MCH5176973.1	1:94 (full)	1	MFAIAFDMDIKELRQTYGEPYNNAYYEIKLTLRKYGFFNTQGSVYLTDNDDMANLFSAIYALKNIAWFKASVRDIRAFKVENWSNFTDIVKGNG
MCH5244430.1	1:93 (full)	Lentimicrobiaceae bacterium	MCH5244430.1	1:93 (full)	1	MYALSFDMMVSQLEKHYGKPYNNAYYEIKELLRKDGFEWVQGSTYMTRDNNLGSLVKAVMDLSAIDWFKKSVRDIRGYKVEDWSDFTNLVKGQ
MCH7693624.1	1:93 (full)	Pseudomonadota bacterium	MCH7693624.1	1:93 (full)	1	MFAIAFDLVVKDTEQNHPKGVSQAYTDIRVCLQDFGFDWVQGSLYVTKSDDLANLFQAIMALKQMPWFPTSVRDIRAFKVEHWSDFTSIVKGP
MCH8829347.1	31:123	Planctomycetota bacterium	MCH8829347.1	31:123	1	MTTISTFPPRSVPVGSPKPESQAQSEKRTVYAISFDMDVQSLRDNYGDPYNNAYFEIRKILETHGFDWQQGSVYFGGEKINAVTCVLAAIDLAKQLPWFSASVRDIRMLRIEELNNLMPAIQGTDGS
MCI0457663.1	1:99 (full)	Gemmataceae bacterium	MCI0457663.1	1:99 (full)	1	MYAIAFDMDIEALRANYGDPYNNAYLDIRRVLLRHSFTWQQGSVYLGGDAVTAVTCVLAAQDLARSLPWFAASVRDIRMLRIEELNDLMPAVQQASGPE
MCI0462570.1	30:121	Gemmataceae bacterium	MCI0462570.1	30:121	1	MTTATGVLREPYPQVRQGFPGEIRKQGRVYAIAFDIDSEALRANYGDPYNNGYLEIRKVLQRHGFTWQQGSVYFGGEGVTSVTCVLAAIDLTRALPWFAASVRDIRMLRIEELNDLMPAVQQASESG
MCI0643252.1	1:98 (full)	Gemmataceae bacterium	MCI0643252.1	1:98 (full)	1	MYAIAFDMDIESLRSNYGDPYNNAYLEIRRVLQKHGFNWQQGSVYFGDESINAVTCVLAVMDVSRSLPWFAGSVRDIRMLRIEELNDLMPAVQQAQEE
MCI0331843.1	1:99 (full)	Planctomycetota bacterium	MCI0643252.1	1:98 (full)	0	MYAIAFDMDIESLRSNYGDPYNNAYLEIRRVLQKHGFNWQQGSVHFGDESINAVTCVLAVMDVSRSLPWFAGSVRDIRMLRIEELNDLMPAVQHALQED
MCI4052612.1	1:78 (full)	Klebsiella pneumoniae	MCI4052612.1	1:78 (full)	1	MSRYLITFDMDTNCLKDNYHGNNYTNAYSDIKTILARHGFENIQGSVYLGREGISEAHGTIAIQELTARVDWFYSCIS
MCI4660484.1	1:94 (full)	Neomegalonema sp.	MCI4660484.1	1:94 (full)	1	MFAIAFDLRVADNDRAHPKGVAQAYADIGLCLSQFGFERIQGSVYVNESEDLANLFNAINSLKALGWFGASVRDIRAFRIEQWSDFTPTVKGMA
MCI5046868.1	1:94 (full)	Aquisalinus sp.	MCI5046868.1	1:94 (full)	1	MYAISFDLDTKQLEKLYQNESWQNAYNDIRRELEAKGFDHQQGSVYFGNETVDAVKCVLAVQDMKNKFAWFAASVNDIRMLRIEENNDLGPALG
MCI6120611.1	1:111 (full)	Lachnospiraceae bacterium	MCI6120611.1	1:111 (full)	1	MTRRETKHLKALYFDLSVKGLKEYYSDTNPNGAYGKIRDYLVKRNFSHVQYSGYHSQYKTTDLEIFDLIREMSRELKWLAPCLNHFEVTNVGANHDLMQLFEESIPEPDSI
MCI6278374.1	1:94 (full)	Bacteroidales bacterium	MCI6278374.1	1:94 (full)	1	MFAITFDLEISSLKKYYGSETGFTNAYYDIKRTLREFAFFNVQGSVYITENQDMSNLMQAILKLKSMEWFRLSVRDIRAFRIEDWSDFTSFFQK
MCI6298948.1	10:104	Campylobacter sp.	MCI6298948.1	10:104	1	MNEKKFYKMIAFDLDTKKLKLIYKKGHYTNAYYELAHFFKNHHFTEHNQGSCYVSDIKMARSEVVNILSKAKKEMPWLKYCAKNFKRGDMVSPNFDDMTDFMQNGSNEQEFNKMIKETQEARRQKQLAALKNFKIDNKQIIQSKDKER
MCI6324468.1	1:97 (full)	Bacteroidales bacterium	MCI6324468.1	1:97 (full)	1	MFAISFDMVVADLKANYGEPYNNAYFELSNILEQFGFYRVQGSVYMSKEGNMLNLTMAMNALRATPWFRDSVRDIRAFRVEDWSDFTAFFKDIPLDK
MCI6474174.1	1:115 (full)	Mucispirillum sp.	MCI6474174.1	1:115 (full)	1	MNKQELKRAINFDLDTKELLKHFKNTHQAYSSIKKFMEENGFEHRQYSGYVSNEPISEFAAISITEKLNKKFKWLKDCVQKYDVTEIGESYDLKYIFDEAKKQEQEKNKTKGLER
MCI6823256.1	1:93 (full)	Bacteroidales bacterium	MCI6823256.1	1:93 (full)	1	MFALSFDISVSDLKEFYGEPYNKAYYEIKNLLKKDGFEWIQGSTYLTHSNDLSNVVRAIMHLKGISWFKNSVRDIRGFRVEDWSDFTELIKES
MCI6855550.1	1:111 (full)	Firmicutes bacterium	MCI6855550.1	1:111 (full)	1	MARKEGKKYKALYFDLKIKDLKEHYSSTDPTGAYRKIKNFLVKRNFSHEQYSGYHSNFKTTDLEIFDLIDEMGKSFPWLSKCVNHFEVTNVGANHDLMNLFVEEIEEPDML
MCI6989476.1	1:96 (full)	Campylobacter sp.	MCI6989476.1	1:96 (full)	1	MYAVTFDIDTNCVSENGVNPPSKIYGDIRKFMEQHGFRWQQGSVYFGDDSINAVTCVTTIQILAKQMPCFATCVKDVRMLKIEENNDLMPAVKAVL
MCI7023586.1	9:102	Campylobacter sp.	MCI7023586.1	9:102	1	MSDKSYKILAFDFNTNALKDIYHKGIYNGAYEDFKKFLKDNKFDNHPEGSFYISSTKMSEAKIEFIVEKARKTFDWFKYGIKDIRTANLEAPEFSNLTHIAQKGQNEKEYNELIEKTKEARRQKQLEAL
MCI7055422.1	1:96 (full)	Selenomonas bovis	MCI7055422.1	1:96 (full)	1	MYAIAFDLKEDDLKREYGEPYNNAYADIKSVLEKNGFTRRQGSVYFGNESVDAVKTVMAVTKLARKYSWFAPSVRDIRMLRIEDDNDLMVAIKDFD
MCI7103812.1	9:103	Campylobacter sp.	MCI7103812.1	9:103	1	MSDKSYKILAFDFDTKVLDEIYYKGNYRNSYNEFRQFLKENKFDKHPEGSFYISSTKISANTVKYIIKKARKTFDWFKYGVKDMRIANLESPEFSNLTHIAQNGKNEKEYDELVRKTQEARRQKQLEALKNFKIDNKQIIQSKDKER
MCI6298946.1	9:103	Campylobacter sp.	MCI7103812.1	9:103	0	MSDKTYKILAFDFDTKVLDEIYYKGNYRNSYNEFRQFLKENKFDKHPQGSFYISSVKMDEIKVELIIKKARKTFDWFKYGVKDMRIANLESPEFSNLTHIAQNGKNEKEYDELARKTQETRRQKQLEAIKSYKLKNETSTPSKNIDKER
MCI7023582.1	9:103	Campylobacter sp.	MCI7103812.1	9:103	0	MSEKTYKILAFDFNTKVLNEIYYKGNYRNSYNEFRQFLKENKFDKHPEGSFYISSTKISANTVKYIIKKARNTFDWFKYGVKDMRIANLESPEFSNLTHIAQNGKNEKEYDELVKKTQETRRQKQLEAIKSYKLKNEISTPSKNIDKER
MCI7582436.1	9:103	Campylobacter sp.	MCI7103812.1	9:103	0	MSDKSYKILAFDFDTKVLDEIYYKGNYRNSYNEFRQFLKENKFDKHPQGSFYISSVKMDEIKVELIIKKARKTFDWFKYGVKDMRIANLESPEFSNLTHIAQNGKNEKEYDELVKKTQETRRQKQLEAIKSYKLKNETSTPSKNIDKER
MCI7119949.1	1:93 (full)	Prevotella sp.	MCI7119949.1	1:93 (full)	1	MYAISFDMNISDLQKYYGEPYNKAYFEIKELLTANGFEWVQGSTYLTKTDDLTALVKTVMLLSKIDWFKKSVRDIRGFKVESWSDFTDLVKNS
HCD77434.1	1:93 (full)	Prevotella sp.	MCI7119949.1	1:93 (full)	0	MYALSFDMVISDLQKYYGEPYNKAYFEIKELLTSNGFEWVQGSTYLTKTDDLTALVKAVMQLSKIDWFKKSVRDIRGFKVESWSDFTDLVKNV
WP_235401163.1	1:93 (full)	Prevotella stercorea	MCI7119949.1	1:93 (full)	0	MYALSFDMVISDLQKYYGEPYNKAYFEIKELLTANGFEWVQGSTYLTKADDLTAIVKTVMQLSKIDWFKKSVRDIRGFKVESWSDFTDLVKNS
MCI7356548.1	1:92 (full)	Parabacteroides sp.	MCI7356548.1	1:92 (full)	1	MFAISFDLLISNLKQSYGEPYNNAYYEISTVLASYDFYRVQGSVYMTQKNDMANLFKAINALKSIEWFKFSVRDIRAFRVEDWSDFTDLIKE
MCI7484337.1	11:102	Helicobacter sp.	MCI7484337.1	11:102	1	MGVSEKKLKSIAFDLDTKALQEYYPKGDWHNAYNDIGNFLAKYKFERMQGSVYDSTTEFRDEDLGRIIEKMSEKLTWFPKCVKSIRGYDQPVMIDYTQQLKDKFIAQNLQLESRQDLAKKSATKIGNIAKSQNLNKDSIKANKKDRGR
WP_112064239.1	11:102	Helicobacter sp. 10-6591	MCI7484337.1	11:102	0	MGVSEKKLKSIAFDLDTKALQEYYLKGDWHNAYNDIGNFLAKYKFERMQGSVYDSTTEFRDEDLGRIIEKMSEKLTWFPKCVKSIRGYDQPVMIDYTQQLKDKFIAQNLQLESRQDLAKKSATKIGNIAKSQNLNKDSIKANKKDRGR
MCI8297758.1	1:112 (full)	Lachnospiraceae bacterium	MCI8297758.1	1:112 (full)	1	MAGTRKQIAFDLDTKALERYYPGESWNNAYEMIKRHMLKNDFSWLQGSVYVSTRSMTSTEVTNILDGLVVKYPWLNLCMRDCREANIGKEHSKNYIFDKSSNVPIREVSKHS
MCI8323823.1	1:105 (full)	Lachnospiraceae bacterium	MCI8323823.1	1:105 (full)	1	MAETRKQIAFDLDTKALENYYPSEHWRGSYEVIKKHMLKNGFKWLQGSVYVSSKPMSSAETTRILGNLVKKNPWLNLCMRDCREANIGKEHSKNYIFDKNACESH
MCI9614141.1	1:107 (full)	Dorea sp.	MCI8323823.1	1:105 (full)	0	MAETRKQIAFDLDTKALEVYYPSEHWRGSYEIIKRHMLRNGFSWLQGSVYVSVQPMSSAETARILGKLVKKNPWLNLCMRDCREANIGKEYSKNYIFDKNADVPARR
MCI8324913.1	8:98	Clostridia bacterium	MCI8324913.1	8:98	1	MEREKYKAFNFDLDTSKLKQHFKNYTDAYKILETQMKKYDFEHRQGSGYVSKKKLSSMSSIAIIKRLSKDNPWLAHCVKKFDVTDIGKTFDLTYILRETLDKTDAFDKLPESITNKLISYQRDNMLRGEAAATLTLNKILDRPFNSTEKVNTAQSKKASDTPAKRSKKSKGKGKS
MCI8324915.1	9:97	Clostridia bacterium	MCI8324915.1	9:97	1	MDRTKRKSINFDLDTNKLKALGIYPDFYKQLGKSFMKYDFEHRQGSGYISKDKLYNADVLDVIKKVVKENAWLKDCAKKIDVTDIGKTFDLTYILRNNSDKTDAYDILPKCVTNNLVSFLRDNMLRGEVAATQTLNDILDRPFNSTAKVNTAQNKKASDTAAKLNKKSKGKSKA
MCI8324917.1	8:97	Clostridia bacterium	MCI8324917.1	8:97	1	MKRPVHKAINFDLDTKKLKEHFENYTQAYKALGEALNKRGFEHRQGSGYVSAKPITSGEILLHVTNITKELNWLSDCVKKFDVTNIGETYDMTDVIRKNSMSNKAIAQDKLPKAITDKLASYQRDNMLRGEAAATLTLNEILNRPFNSTVKVSTAQNKKAFDTAAKRSKKSKGKGKA
MCI8340365.1	1:110 (full)	Eggerthellaceae bacterium	MCI8340365.1	1:110 (full)	1	MVIEAFPLFEEGATLMFGVTFDLDIHQLEDSYGIPRQKAYAEIEQRLAAIGYKLVQYSVYACPEPQHSELLVVHETIDALKALDWFAPCMKQVIAFEISRWGNITDVFRS
MCI8340741.1	1:94 (full)	Eggerthellaceae bacterium	MCI8340741.1	1:94 (full)	1	MYAIAFDLRVEDLKAHYGDPYNGAYAEVQQELEGLGFMWAQGSLYLTDGDNELVAVFDAIERLKSIDWFRASVRDIRAFKVESWSDFTPRFQEL
MCI8390749.1	1:102 (full)	Roseburia sp.	MCI8390749.1	1:102 (full)	1	MDNSLRKGINFDLDTAALQQHYPKGDWHNAYYDVRAYFEKTGFEHIQGSGYHSVKPMSEAKAMAVIYRMTKELPWLNFCVSICTIADVPELFDISHVFQERT
MCI8409477.1	1:124 (full)	Lachnospiraceae bacterium	MCI8409477.1	1:124 (full)	1	MMNRKQIAFDIDTKIAEEILGDKYRKIYDDLKKHLEKNGFKHLQGSVYTSYEPMRDLDVTYIIKELLNNCAYIKKCVRDIRKTDIIKEHSLNHLFSYDGTPGEYAMKKEKSQKKTVKKRKRKSR
MCI8418629.1	1:122 (full)	Lachnospiraceae bacterium	MCI8418629.1	1:122 (full)	1	MERKYFKAINFDLDTHQLKAHYPGANYRQAYDDLCRFFKRHKFSHRQGSGYISDTKLGTADIYDLMDELSRQFPWIGVCVDKIDVTNIGQQHDLTELLKVTEDIEIDSSVLLTDEVELASEN
MCI8711656.1	1:95 (full)	Ruminococcus sp.	MCI8711656.1	1:95 (full)	1	MRKRVGKILFGSESKGSLQENSKIFIEAAFSHEQYSGYHSEYKTTDLEIFDLVHEMGKEFPWLGRCLNHFEVTNVGANHDLMHLFDESITEPELM
MCI8828545.1	1:98 (full)	Ruminiclostridium sp.	MCI8828545.1	1:98 (full)	1	MYAIAFDLDVEMLSKSYGNQNYNNAYNDIKNTLAQYGFVRQQGSVYFGVEADAVKTVIATQALAKKYSWFVPSVKDIQMLRIEENSDLMPALENINNN
MCI8860892.1	1:104 (full)	Lachnospiraceae bacterium	MCI8860892.1	1:104 (full)	1	MDSTLRKGINFDLDTDALKQYYSKGDWHNAYHDVRAYFMKNKFNHIQGSGYHSEKPMSEARAMSVIYKMTKEFPWLNYCVNICTISDVPELFDISHVFMERRKN
MCI8983713.1	136:229	Hungatella sp.	MCI8983713.1	136:229	1	MSELQVRFTFDNSLMEKHKIERDIVYHTLKKHFEQGGLICVSDDETLLFSGSEKDYGSIWANLLALIKGNWLIKCAASCEFIENGKSENVLRQIPELKRLYKQIKNGIPKNRSNQKAKTVTLSDFTAPRRQVYLRLSGRKLKKHYPHPKFTLNPKYYRKAWKDIEKIMAAQGFECNNHSLYISAEPITNAKVNIILNAMGKALPWLPKCLAAIDIESIGKQRDLTSCFRKASAGQTEVR
MCI9019638.1	1:107 (full)	Eubacterium sp.	MCI9019638.1	1:107 (full)	1	MANSRKQVTFDLDTKALEKYYPSKSWHNAYEVIKKHMIKNGFEWLQESVYITKKPVSQTRVSIVLKDLVKKNPWLNLCMRDCRETNIGREHSKNHLFDKNADVPESI
MCI9082152.1	1:114 (full)	Lachnospiraceae bacterium	MCI9082152.1	1:114 (full)	1	MTGTRKQITFDLDAKALQKHYPGESWNNVYDIIKRHMLKNGFKWLQGSVYVSEYVLTTGKVTRILRGLVKKNPWLNLCVRDCRETNIGKDHSKNHIFDKGANILAREDTDFGGI
MCI9198356.1	1:108 (full)	Lachnospiraceae bacterium	MCI9198356.1	1:108 (full)	1	MTKTRKQIAFDLDTKALEIYYPSESWNNAYEMIKCHMLKNNFAWLQGCVYVSTRSMTSTEVTNILDELVIKNPWLDLCMRDCREANISKEHSKNHIFNKNASVPARQA
MCI9250191.1	1:82 (full)	Lachnospiraceae bacterium	MCI9250191.1	1:82 (full)	1	MDRKKQLCYKALYFDLSIKALKRFFSYKNPKGAYEKLQKYFESNNFSHEQYSGYHSKYKTTDLEIFLLMQKMKKYFRGWKSV
MCI9406681.1	1:122 (full)	Oscillospiraceae bacterium	MCI9406681.1	1:122 (full)	1	MERKYFKALNFDLDIHQLKAHYPGANYRQAYDDLRRFFKRHQFSHRQGSGYISDTKLSTADIYDLMDELVQKLPWIGACVNKIDVTNIGRQHDLTELLKPTEDIEIDSSVLLAEVEMPDTEN
MCI8567679.1	1:122 (full)	Lachnospiraceae bacterium	MCI9406681.1	1:122 (full)	0	MERKYFKALNFDLDTHQLKAHYPGANYRQAYDDLRRFFKRHQFSHRQGSGYISDTKLGSADIYDLMDELVQKLSWIGACVNKIDVTNIGRQHDLTELLKPTEDIEIDSSVLLAEVEMPDTEN
MCI9465955.1	12:109	Ruminiclostridium sp.	MCI9465955.1	12:109	1	MGQTDGNSRKQITFDLQQKALKQYYPRPKRSLNPQFYKKAYRDISAFMCANGFEHRQYSVYASKERLDTYDIVELMEKLAEEMPWLGKCAKEVDVTDIGDMQHSIKALLSVDRQDIFAVTAQAGGVKSDKVLSAPGRKP
MCI9509327.1	1:93 (full)	Angelakisella sp.	MCI9509327.1	1:93 (full)	1	MYAIAFDLDTDMLSKTYGAPSYNNAYNDIKNTLAQFGFERQQGSVYFGDVDAVKTVIAAQALAKKYSWFLPSVRDIQMLRIEENSDLMPALTL
MCI9619812.1	1:92 (full)	Dorea sp.	MCI9619812.1	1:92 (full)	1	MAETRKQIAFDLDTKALETYYPSESWNNAYEVIKRHMLKNGFSRLQGSVYVSKKQVTSAEVTNILDELEMSQQEKVKQVKYMNSDLKADRRA
MCI9630293.1	1:110 (full)	Thomasclavelia cocleata	MCI9630293.1	1:110 (full)	1	MPTIHGRKAVNFDLNDNLLKQYYPSKSYKNAWRDIKKFLLKSNFEHRQCSGYVSNSAMSMAEAGNIIGKMARKWYWLNKSVMQFDVTNVGEEYSFLEKIENETRSSENEF
WP_092352678.1	1:110 (full)	Thomasclavelia cocleata	MCI9630293.1	1:110 (full)	0	MPTIHGRKAVNFDLNDNLLKQYYPSKSYKNAWRDIKKFLLKSNFEHRQYSGYVSNSAMSMAEARNIIGKMARKWYWLNKSVMQFDVTNVGEEYSFLEKIENETRSSENEF
MCI9637064.1	133:226	Hungatella sp.	MCI9637064.1	133:226	1	MFELQVRFTFNDGLMEKNGIEKDGVYHTLKKHFEQRGLVCVSDDEALLCSGREKDYGSIWAVLIDLIKGNWFLKCAASCEYVENGKSEDVLRQIPELRKLYKQIRKGIFKKQAMEAIPLFHSATPRRQVYLRLSEQKLKKYYPRPKFTLNPKYYRKAWKDIEKIMTAQGFECKNHSLYISTEPVTNAKVNIIINAMGKNLKWFPKCLTAIDVESVGKQRDLTGYFRKVAARRTVVG
MCI9083810.1	132:229	Lachnospiraceae bacterium	MCI9637064.1	133:226	0	MSELQVRFTFDDILMEKNKIKKDSVYHTLKKHFEQSGLVCVSDNETLSFSGTEKDYGSIWMNLIALMKRNWFMNCTASCEFIENGKPENVLQQIPELRRLYKQIKHGIPKNRTRKNAKAVTQSDSTALRRQIYLRLSEQKLKKYYPRPKFTLNPKYYRKAWSDIEKIMTAQGFECKNHSLYISTEPVSNAKVNIIINAMGKSLPWFPKCLTAIDVESVGKQRDLTGYFRKVVARQAAVGRINKTK
MCK3655018.1	4:91	Pasteurellaceae bacterium Macca	MCK3655018.1	4:91	1	MSRYLITFDMDTNCLKTNYQGENNAYDDIRQVLAKHGFENLQGSVYLGEEGISEAHGTIAIQELTAKFKWFYPCVSNIKFYRIESDLNADFIAENIYKARMAFEKQLQVLEQTLISSGLERYKIDEILQKQVFALEQNK
MCK6435805.1	1:87 (full)	Rivicola pingtungensis	MCK6435805.1	1:87 (full)	1	MRLIKRGGLKHHPKGVAQAYTEIGAILAEFGFRRVQGSLYVSDSEDMAQLFLAIQALRARAWFPKSVRDIRAFRIEQWSDFTAVVKA
MCK8946094.1	1:90 (full)	Haemophilus influenzae	MCK8946094.1	1:90 (full)	1	MYAIAFDLVVKDTQDYHPKGVQQAYTDIGAVLAKFGFVRGSLYTNTNEDMANLFQAMNSLKQLAWISQSVRDIRAFRIEQWSDFTDFIRS
WP_005693712.1	1:91 (full)	Haemophilus influenzae	MCK8946094.1	1:90 (full)	0	MYAIAFLVVKDTQDYHPKGVQQAYTDIGAVLAKFGFVRTQGSLYINMNEDMANLFQAMNALKQLAWISQSVRDIRAFRIEQWSDFTDFIRN
WP_112101781.1	1:91 (full)	Haemophilus influenzae	MCK8946094.1	1:90 (full)	0	MYAIAFLVVKDTQDYHPKGVQQAYTDIGAVLAKFGFVRTQGSLYINMNEDMANLFQAMNALKQLAWISQSVRDIRAFRIEQWSYFTDFIRN
MCK9162052.1	1:95 (full)	Arcobacteraceae bacterium	MCK9162052.1	1:95 (full)	1	MYAVTFDIDTNCIKEQFEDTNISNEIYTRIKKFMVANNFEWKQGSVYFGNDKINAVTCVTTVQKLAKEIPQLTACVRDIRMLKIEEYNDLLSAIH
MCK9535346.1	4:92	Pseudomonas sp.	MCK9535346.1	4:92	1	MSKYLITFDMNTKCLSEKKQTNAYTDIALILKNHRFEKSQDGVYIGQEGTSETHGTLAIQELTAKLDWFYSCVSNIKFYRLESDLDAQFIADRVHNAKTAFNSRLSMLEQSLIESGMDDKQIKNILSSQKFAIC
MCL1798398.1	1:104 (full)	Eggerthellaceae bacterium	MCL1798398.1	1:104 (full)	1	MAKRENRKSVNFDLVTLKLCEAFGESGTSKAYAKIKRFMQHHGFEHRQYSGYVSGRRMSYVETYDLIRDMKRQMPWLAQCIQKFDITDYMAESTQPANGRQCRS
MCL1799353.1	1:120 (full)	Eggerthellaceae bacterium	MCL1799353.1	1:120 (full)	1	MKAVERKQYKAINFDLIIKELEAVFGKGNYRKAYSQIRRFLEKSKFEHRQWSGYRSINTMTYTELLDVCIRLFVHLPWLAGCARRFDVTNIGREYEMLGIMKDQLLNQDDDMSIDIDIMA
MCL1936123.1	1:98 (full)	Defluviitaleaceae bacterium	MCL1936123.1	1:98 (full)	1	MYAIAFDLKIDDLKKSYGEPYNGAYDEIKREMLEFGFEWTQGSLYINRSNNNTMVSVFEAIDRLKEIDWFVDSVRDIRAFKVEDWSDFTQNVKKKKTK
MCL1945705.1	1:93 (full)	Chitinivibrionia bacterium	MCL1945705.1	1:93 (full)	1	MFAIAFDMSIEGLKQNYGEPYNNAYFEINKEMRKWDFYRMQGSVYLTQNNDMGNLFAAIDGLRKIEWFKKSVRDIRGFRVEDWSNFTNLFKQT
MCL1990406.1	2:90	Defluviitaleaceae bacterium	MCL1990406.1	2:90	1	MFDLDTKALEKYYPTKNWRNAYEDIKKHMLDNGFEWQQGSGYHSKEGINLSKVDAIIDAMAEKQPWLHLAVRDMQVGDLPKLHSLNKNFDKNFEMPSREALQKEKPSLLAALKQNAEKAAQHNQARKAIKGKLKNEPDRQYNDGFR
MCL1998994.1	1:98 (full)	Turicibacter sp.	MCL1998994.1	1:98 (full)	1	MYAIAFDLEQDTLSKTYGSPTYTNAYTDIKKVLNAHGFTRQQGSVYFGDAQKVDAVRCVIAVQELAKKYPWFSASVEDIRMLRIEDNNDLKPAIEMVL
MCL2018140.1	9:103	Oscillospiraceae bacterium	MCL2018140.1	9:103	1	MATKKIKKAINFDLDDKALKAAYPKPSSYKRAWGDIKKFMLQNGFTHRQYSGYESIEQMTQAKVFTIIKKMKKALPWLTKDGVIRQIDVTDIGEAYSLKHLFEKDSAKKEIEASMKSRNKDKIELE
MCL2019447.1	7:104	Oscillospiraceae bacterium	MCL2019447.1	7:104	1	MLKRKSIEFDLSKAKLEECGFKVNSKSVKEKLEPYTQIRDALKALGFEHRQGSVYHSIEPMTHSKVRQTIKKLDQQLTWLNECVKKFDTTDVPALHDLTAFWKETANTRKEQERPAFIKELPYLDVEKTPSNSIDFDEIAVKAEISAL
MCL2019629.1	13:106	Oscillospiraceae bacterium	MCL2019629.1	13:106	1	MAREKLTRKCLEFDLSKAKLAECGFKVNSKSIKEKLEPYTQIRRIMEAQGFEHRQGSVYYSREKMKQGQVYDTLGVLAESLPWLSQCIKEFDTTNVSDTHSVRQDFLEIAVQLVHTTPHERDRGNIENEEHDDIELD
MCL2053195.1	1:111 (full)	Oscillospiraceae bacterium	MCL2053195.1	1:111 (full)	1	MDDAPIIKQGIYFDLDTNALKQYYPKPSWNHAYDDIKSFLKSNGFEWEQGSGYHSKEPMLFPEAFEIIENMADKYPWLNKCVNACNVSDVPVTTNVTFIFDKTADIPERED
MCL2053851.1	1:120 (full)	Oscillospiraceae bacterium	MCL2053851.1	1:120 (full)	1	MAVKKIRKAINFDLDDKALKAAYPNPKSYKNAWSDIKKFMLANGFERRQYSGYNSIEPTTQLKINKLIDELIESLPWLTENGVIQQIDVTDIGETYSLKHLFEEVNMSEKRNLISLRQFG
MCL2054566.1	1:113 (full)	Oscillospiraceae bacterium	MCL2054566.1	1:113 (full)	1	MNRTSRKAIYFDLNDKALQIAYPKPSYKHAWDDIKNFMLDNGFEHRQKSGYNSLEPLEFAEVLKTVRDLTKALPWLSQPNVVQKFDVTEIGETHSLSHLFTENDMPAEVLLPK
MCL2072627.1	1:93 (full)	Marinilabiliaceae bacterium	MCL2072627.1	1:93 (full)	1	MFAISFDMVIADLKSFFGIPYNRAYFEIKTILKKYDFEWIQGSTYMTESDDLGTLYKAILALSKIDWFKKSVRDIRSFKVENWSDFTEIVKNS
MCL2087187.1	1:95 (full)	Oscillospiraceae bacterium	MCL2087187.1	1:95 (full)	1	MFALAFDLKIDDLKKHYGEPYNKAYDEVRQELETLGFQWTQGSVYINDSQENSLTTVYKAINRLSKIDWFRQSVRDIRAFKVEDWSDFTEIVKLG
MCL2087718.1	1:95 (full)	Oscillospiraceae bacterium	MCL2087718.1	1:95 (full)	1	MDTKALKLNYPQKSWRKAYDDIRSFLEKNGFMHEQGSGYHSKEPMSRFEAIGVIDKMLETHPWLNECVRVCTIANVPEQFDISHMFVKKTDILLN
MCL2104533.1	1:95 (full)	Kiritimatiellaeota bacterium	MCL2104533.1	1:95 (full)	1	MYAITFDLDIETLKQAYGDPYNNAYAEIKKFLLGKGFTWQQGSVYFGETNKVNAVTCVLAAAELAKAYTWFAASVRDIRMLRIEENNDLKPAVNG
MCL2176573.1	9:105	Firmicutes bacterium	MCL2176573.1	9:105	1	MTDKSRKQIAFDLKQEWLKEYYPKPAITLNPDHYKNAYYDLKRFFIKERWAHRQGSVYTSNYKLDDSEVSDIIDKLAKAMPWLTKCVRAIDVTDVSSQHCLKHRLALATKNALKSKTKVTPALKHQKYNSTNRNYNSYDDQM
MCL2177089.1	14:109	Firmicutes bacterium	MCL2177089.1	14:109	1	MTRVTDEFKSRKQIAFDLSQELLKEHHPNKPQLKKPHVKGYAELKTFFKSEKWEHRQGSVYASVKELTYIEITEIMYRASKKMPWLPKCLTAIDVTNIGNQHSLMDELQVIARQIEKENQKQPMKPLPTKPIKPN
MCL2357342.1	1:95 (full)	Defluviitaleaceae bacterium	MCL2357342.1	1:95 (full)	1	MYAIAFDLKIDDLKKSYGEPYNGAYDEIKRELLEHGFEWTQGSLYMSNATSNTLVNVFNAIDTLKKIDWFVKSVRDIRAFKVEDWSDFTDTVRKN
MCL2377884.1	1:96 (full)	Defluviitaleaceae bacterium	MCL2377884.1	1:96 (full)	1	MYAIAFDLKIDDLKKTYGEPYNGAYDEIKRELAQLGFEWTQGSVYINHSGQNSLTTVYKAITKLSKIGWFRDSVRDIRAFKVEDWSDFTAIVKGEE
MCL2486535.1	1:110 (full)	Oscillospiraceae bacterium	MCL2486535.1	1:110 (full)	1	MAATRKQIAFDLDTKALEKYYPTKNWRNAYEVIKQYMSEHEFKWRQGSVYISIHLMSDTVATIAISDLVAKNPWLNVCMRDCTVTNIGKEYSKNELFDKSAPIPMREETI
MCL2591970.1	8:99	Defluviitaleaceae bacterium	MCL2591970.1	8:99	1	MSSGRKQVAFDLDTKALEEYYPSKSWNEAYEVIKRHMLKYGFLWQQGSVYVSEKSMTNIGVYYVIDQLIEKNQWLNICMRDCRQSNISRESNLSNRFDENAKVPKRDDNKKPQRKRGTQVVRKKSVEEISIIDNPKIKEIRDDR
MCL2593754.1	1:98 (full)	Defluviitaleaceae bacterium	MCL2593754.1	1:98 (full)	1	MYAIAFDLKIDDLKKSYGEPYNGAYDEIKRELGELGFEWTQGSLYMSKRSDNTLVAVFGAIERLKEIDWFVDSVRDIRAFKVEDWSDFTQTVKNKKSK
MCL2626593.1	1:94 (full)	Cystobacterineae bacterium	MCL2626593.1	1:94 (full)	1	MYAVAFDLVVAETEKHHPKGVAQAYAEVGAVLAEHGFRRVQGSLYITDDEDMAKLFLAIWALRARPWFPNSLRDIRAFRVEQWSDFTPVVKLPP
MCL2657676.1	6:97	Betaproteobacteria bacterium	MCL2657676.1	6:97	1	MDRCLIVFDLDTKLLDKHYHNDSWRNSYADIQCVLYRHRFTNIQGTVYLSERGVRQAHGTLALQEVAIRFPWFEKCVSNIQFYDLADDFNAQFIVDGVAQAREAFERRIALLRQQLLDAGLPQEKINEIVGQQKFALENVTQNALPNPGESS
MCL2827063.1	1:113 (full)	Eggerthellaceae bacterium	MCL2827063.1	1:113 (full)	1	MARSENRKSINFDLDTHSLNRVFGEGNRRQAYSQIKLFMEKNGFEHRQYSGYVSVKRMSFAGTYLLIKKLKESCPWLAGCVKRFDVTDFLGESDALDFVVSSADDVPVRFDIT
MCL2855984.1	1:97 (full)	Defluviitaleaceae bacterium	MCL2855984.1	1:97 (full)	1	MYAIAFDLKIDDLKKTYGDPYNGAYDEIKRELGKLGFEWMQGSLYMSRAVDNTLVAVFAAIERLKEIDWFVASVRDIRAFKVEDWSDFTPAVKKMAK
MCL2876531.1	1:92 (full)	Betaproteobacteria bacterium	MCL2876531.1	1:92 (full)	1	MYAVAFDLVVADTEAQHPRGVSQAYADIGAILNEHGFRRVQGSLYVTDDEDMANLFLAIQSLRAQAWFPKSVRDIRAFRVEQWSDFTSVVKG
MCL2888979.1	1:123 (full)	Eggerthellaceae bacterium	MCL2888979.1	1:123 (full)	1	MAASRRLKMINFDLSTEKLKAEFGDKRYREAYSLIQRFLAKNNFEHHQYSGYLSKTTMSDADVYSLVLDTMIAKLPWLAECVEKFDATDVTSQSNMLSAIKDKVAMQPEDTSLLLEADDEFLW
MCL4671606.1	1:66 (full)	Sphingomonadaceae bacterium	MCL4671606.1	1:66 (full)	1	MNAPFGHNRSIARAGKSMYAIVFDLDTATLEQTYPNQSWRNAYQDIRRVLEDRGFEWQQGSTYFGG
MCL5937786.1	1:103 (full)	Neisseria meningitidis	MCL5937786.1	1:103 (full)	1	MSRYLITFDMDTNCLKDNYHGNNYTNAYSDIKTILARHGFENIQGSVYLGREGISEAHGTIAIQELTARFDWFYSCISNIKFYRLESDLNAQFIADGVYQAKQ
MCM1042641.1	15:102	Corallococcus sp.	MCM1042641.1	15:102	1	MELENSLSEAPVRRAINFDLDTKKMKSQKVYKHGYSDIKKFLRKHGFAHRQYSGYLSDKEMRIEEVVDIIERLMQNCPWLPSCTNKIDLTDYQQAFDLTQFVIGSDVNTLRNSLTARRQKSTPERTADINEPPNDKSVGLRQFEKDVASGKKQVNLRNGVARSNGKGNVR
MCM1360117.1	15:102	Corallococcus sp.	MCM1042641.1	15:102	0	MELENSLSEAPVRRAINFDLDTKKMKSQKVYKHGYSDIKKFLRKHGFAHRQYSGYLSDKEMRIEEVVDIIERLMQNCPWLPSCTNKIDLTDYQQAFDLTQFVIGSDVNTLRNSLTARRQKSTPERTADINEPPNNKSVGLRQFEKDVASGKKQVNLRNGVARSNGKGNVR
MCM1054027.1	7:102	Bacteroides sp.	MCM1054027.1	7:102	1	MVKKYKAINFDLDTKELKKIYTKQTKKAFNTAYSDIEKFMLKNNFTHRQGSGYISNEPLSNIDVALLSLKLKSTFPWLLSCSKKIDVTVIEKQFDLIEVMNGKNKGNPVKGNVKNNVSEIEGQTIENNHSTGEKVATVPKEEYDALNKKYNDLLKEYETLIKANVQKAEIINKTNLILNEHLKLKEEFKKAKAETLQRKAEQEKRKGGLNDKSVKDKLPEQKAKPHKPKR
MCM1055109.1	1:122 (full)	Bacteroides sp.	MCM1055109.1	1:122 (full)	1	MKKENKLWQNGVVLSFDLSTKQLRKYFSRTAPHGAYGIIKRFLAKNKFEHTKDSDYVNENISKLGMIDLLTDFSTENKWFPLCVNKINISPNVESLNISEQIKDLADVDWQAQKDAENDSPR
MCM1084459.1	1:120 (full)	Clostridium sp.	MCM1084459.1	1:120 (full)	1	MLSRKQITFDIDTKIAEAIFGQSYRMLYFYIENMLKDNGFRHIQGSVYQSIGTVSNISVIVLMSELIQNKPGIEKCIRDIRVTDISKINDLNYLFEYDGTTGLYADRSKVTTRSDEEMER
MCM1103255.1	5:95	Clostridium sp.	MCM1103255.1	5:95	1	MKKQLSFDIDTNVAKKILGEQRYTQIYADIRNVMRANGWEHIEGSVYMSKNEIDNIDVTFLIKNLKKEFPYITKCVREMHQADISEVHSRNEQFEYDGTPGKFAKEQQQSVRRSSSVLQKLAQKKEMVAQRESRQQPKQQHKQNTYGKDAR
MCM1126485.1	1:113 (full)	Lachnospiraceae bacterium	MCM1126485.1	1:113 (full)	1	MERRYLKAINFDLSVHKLEKYYPDYRRAYYDVKHFFKKQGFEHRQGSGYVSKKKLIQADVIDLLDMMNEELPWMSDCVTKIDVTNIGAQHDLKDLLKDIAVASEEDIPSPEEI
MCM1128125.1	11:100	Lachnospiraceae bacterium	MCM1128125.1	11:100	1	MGSSQYRRRRAINFDLNGDALQKYYSETNPNGAYKDIERFMKKHGFIHRQWSGYCSEKTLTNFELLSLFDEMYSKMPWLNTCAERMDATAIGSVYDIKKMKSKGIREGVEKENSVQKHEQREKTSVLKRLQENKEIISKNEPHSSKQIKETERSDR
MCM1217456.1	1:98 (full)	Lachnospiraceae bacterium	MCM1217456.1	1:98 (full)	1	HKLEKYYPDYRRAYYDVKCFFKEQRFEHRQGSGYVSKKKLIQADIIDLLDVMNTELPWMSDCVTKIDVTNIGVRHDLKDLLRNIAVASEEDIPSPEEI
MCM1244585.1	10:104	Roseburia sp.	MCM1244585.1	10:104	1	MEKSQSRVSVYFDLDVQSLKDIYEPMSGNHYTNAYYEIRSFMEKQGYEHEQGSVYHSAGEKDEVDVIRTVKGIQEEKPWLKDCVNKMSYARISEEHDLTGILQDVEELARNGLEKEPDLRDIFEKQKKANKIPGRKPKPKGINFER
MCI8364227.1	10:104	Eubacterium sp.	MCM1244585.1	10:104	0	MGKNQSRVSVYFDLDVQSLKDIYEPLSGNHYTNAYYEIRSFMEKQGYEHEQGSVYHSAGEKNKADVIRTIKGLQEEKPWMKDCVNKMSYARISEEHDLTGILQDVEELARNGLGKEPGLEDIFKKQRNGEPTLGRKAKMRKINFER
MCM1245023.1	1:111 (full)	Roseburia sp.	MCM1245023.1	1:111 (full)	1	MARREVKYYKALYFDLCVRDLEKYYSAQNPRGAYRKIQNFLLKRNFSHEQYSGYHSEYKTTDLEIFDLVHEMSEEFPWLGKCLNHFEVTNVGANHDMMHLFEEPIPEPDAI
MCM1288842.1	1:121 (full)	Clostridium sp.	MCM1288842.1	1:121 (full)	1	MPENNSKAVINFDVDTKLCEKILGKNYRDIYNKIKRFLLKEGFSNLQGSMYVSKNNMSLYKAAKIYSLLIKKYPYIPYCVRSVKLSEMKVSAYLDRYNKYNGKTNGLEQIYNPEYNKDLKN
MCM1333741.1	12:104	Eubacterium sp.	MCM1333741.1	12:104	1	MNNRSDTPCRKAVNFDLGTNALKEHYPGDNYRDAYSDIKKFMERHGFEHRQYSGYNSKEPMEDIAVSRLIAKLSNEFSWLKECVQKIDSTNIGEQHDLTDIVKNTKDIGIDKSKNPMRKSSTQKRDRKLEQPKESELRPSVIGAIEEIKAKQRNSSINNKSHEVTHNNNDQSR
MCM1334712.1	13:103	Eubacterium sp.	MCM1334712.1	13:103	1	MMGRKTGEQSRKAVYFDLGTNELKKAYPGKNYRSAYSDIKKFMVRHGFKHRQYSGYDSVEPISNTKVTLILKELSEEFPWLKKCVKQIDTTDIGDTYDMLDIILNSKSRAKSKVPIKAEALQNKGSAAEEKRPSVLAAINELQSANNERDRAPSPKNKEKDKGQSL
MCO4055660.1	1:99 (full)	Bosea sp.	MCO4055660.1	1:99 (full)	1	MYAIVFDFDTNTFEQTYPNASWHNAYTDVRNYLTARGFEWKQDSTYFGNDEIDAARCVRVVQKLAAKYNWFTPSVKDIRMLRIEENNDLLAALQDDDED
MCO5155343.1	1:118 (full)	Aquamicrobium sp.	MCO5155343.1	1:118 (full)	1	MNVMFGHNRGRRGAMYAITFDLDTDTLKKSYHNASWQNAYNDIAKFLRNHGFDRQQGSVYFGNDDVDTVRCQIAVQRLTLEYDWFAPSVRDIRMLRIEDNNDLTPAIELALEAKKMAR
MCO5249271.1	1:94 (full)	Chitinophagales bacterium	MCO5249271.1	1:94 (full)	1	MHAIAFGMVISDLKLHYGEQYHSAYSEIKKIMKDNDFHWIQGSTYITEESLIVVTMAMNGLNKIDWFRKSVRDIRAFRIEDWSDFTPMFKKQKK
MCO6391394.1	1:99 (full)	Aliihoeflea aestuarii	MCO6391394.1	1:99 (full)	1	MYAITFDLDTQILEQSYGNASWRNAYADIRNALRGHGFDWQQGSVYFGNDAVNAVSCVLAVQDLTRRFGWFRPSVRDMRMLRIEENNDLGPAIEQAVNG
MCQ2077102.1	1:93 (full)	Bacteroidaceae bacterium	MCQ2077102.1	1:93 (full)	1	MFAISFDMLISNLKEHYGEHYNGAYFEIKQVLTKHGFYWVQGSTYMTDTDDLSKLFKAIDALKKIDWFRKSVRDIRGYKVENWSNFTDLVKDE
MCQ2274468.1	1:93 (full)	Bacteroidales bacterium	MCQ2274468.1	1:93 (full)	1	MYAITFDLQVTALEQHYGTPYNKAYYEVRKMLQADGFEWIQGSTYMTRDNDMAKLVKAIMDLSKVEWFKKSVRDIRGFKVEDWSDFTNLVKNG
MBQ0160557.1	1:93 (full)	Bacteroidales bacterium	MCQ2274468.1	1:93 (full)	0	MYAITFDLQVTALEQHYGTPYNKAYYEVRKLLQADGFEWIQGSTYMTRDNDMAKLVKAIMDLSKVEWFKKSVRDIRGFKVEDWSDFTNLVKNG
MCQ2305363.1	1:104 (full)	Bacteroidales bacterium	MCQ2305363.1	1:104 (full)	1	MFAIAFDMVVAELNKNYGEPYNNAYYEIKQVLAEYDFVNLQGSVYLTTNPSLANLYNAIQALSSIDWFRDSVRDIRGFKVEDWSDFTESVKHPERNIPKQRRRK
MCQ2306769.1	1:93 (full)	Bacteroidales bacterium	MCQ2306769.1	1:93 (full)	1	MYALSFDMYVSNLKVYYGMHYHNAYYEIKKLLLKDGFEWIQGSTYMTRSDSLVNLTKAIMDLSKIDWFKKSVRDIRGYRVEDWSNFTEIIKNS
MBP9994611.1	1:93 (full)	bacterium	MCQ2306769.1	1:93 (full)	0	MYALSFDMAVSNLKVYYGEHYHNAYYEIKKLLLKDGFEWIQGSTYMTRIDSLVNLTKAIMDLSKIDWFKKSVRDIRGYRVEDWSNFTEIIKNS
MCQ2316553.1	1:93 (full)	Bacteroidales bacterium	MCQ2306769.1	1:93 (full)	0	MYALSFDMAVSNLKVHYGEHYHNAYYEIKKLLLKDGFEWIQGSTYMTRSDSLVNLTKAIMDLSKVDWFKKSVRDIRGYRVEDWSNFTEIIRNF
MCQ2622794.1	1:53 (full)	Helicobacter pylori	MCQ2622794.1	1:53 (full)	1	MYALAFDLKIEILKKEYGEPYNKAYDDLRQELELLGFENTQGSVYVNYSKETL
QTO96384.1	1:51 (full)	Helicobacter pylori	MCQ2622794.1	1:53 (full)	0	MKMYALAFDLKIEILKKEYGEPYNKAYDDLRQELELLGFENTQGSVYLKDQ
RVZ40041.1	1:50 (full)	Helicobacter pylori	MCQ2622794.1	1:53 (full)	0	MYALAFDLKIEILKKEYGEPYNKAYDDLRQELELLGFENTQGSVYVNYSK
MCQ2761489.1	1:78 (full)	Helicobacter pylori	MCQ2761489.1	1:78 (full)	1	MEILKKYGRTLQAYDGLRQELEPLGFENTQGSVYVNHSKENTLAQVYKAINKLSQIEWFKKSVRDTRAFKVEGFSGFT
WP_241816987.1	1:83 (full)	Helicobacter pylori	MCQ2761489.1	1:78 (full)	0	MEILKKYKRTLQAYDGLRQELEPLGFENTQGSVYVNHFKENTLAQVYKAINKLSQIEWFKKSVRDIRAFKVEDFSDFTEIVKS
MCQ2814099.1	1:110 (full)	Helicobacter pylori	MCQ2814099.1	1:110 (full)	1	MLTIETSKKFDKDLKILVKNDLKLLYKVVGNLATEQPLEPKYKDHPLKGALKDFRECHLKPDLLLVYQIKKQENTLVQYKAINKLSQIEWFKKSVRDIRAFKVENFSDFT
MCQ2645325.1	1:118 (full)	Helicobacter pylori	MCQ2814099.1	1:110 (full)	0	MLMIETSKKFDKDLKILVKNGFDLKLLYKVVGNLATEQPLAPKYKDHPLKGALKDFRECHLKPDLLLVYQIKKKENTLAQVYKAINKLSQIEWFKKSVRDIRAFKVEDFSDFIEIVKS
MCQ2667752.1	1:118 (full)	Helicobacter pylori	MCQ2814099.1	1:110 (full)	0	MLTIETSKKFDKDLKILVKNGFDLKLLYKVVGNLATEQPLEPKYKDHPLKGALKDFRECHLKPDLLLVYQIKKQENTLVQVYKAINKLSQIEWFKKSVRDIRAFKVEDFSDFTEIVKS
MCQ2673138.1	1:113 (full)	Helicobacter pylori	MCQ2814099.1	1:110 (full)	0	MLTIETSKKFDKDLKILVKNGFDLKLLYKVVGNLATEQPLEPKYKDHPLKGALKDFRECHLKPDLLLVYQIKKQENTLVQVYKAINKLSQIEWIKKSVKDTRAFKVEDFSGFT
MCQ2720956.1	1:113 (full)	Helicobacter pylori	MCQ2814099.1	1:110 (full)	0	MLIIETSKKFDKDLKILVKNGFDLKLLYKVVGNLATEQPLAPKYKDHPLKGALKDFRECHLKPDLLLVYQIKKQENTLVQVYKAINKLSQIEWIKKSVKDTRAFKVEDFSGFT
MCQ2840972.1	1:118 (full)	Helicobacter pylori	MCQ2814099.1	1:110 (full)	0	MLTIETSKKFDKDLKILVKNGFDLKLLYKVVGNLATEQPLEPKYKDHPLKGALKDFRECHLKPDLLLVYQIKKQENTLAQVYKAINKLSQIEWFKKSVRGIKAFKVENFSGFTEIVKS
MCQ2846010.1	1:113 (full)	Helicobacter pylori	MCQ2814099.1	1:110 (full)	0	MLTIETSKKFDKDLKILVKNGFDLKLLYKVVGNLATEQPLEPKYKDHPLKGALKDFRECHLQPDLLLVYQIKKQENTLAQVYKAINKLSQIEWFKKSVRDIRAFKVEDFSGFT
MCQ2855186.1	1:118 (full)	Helicobacter pylori	MCQ2814099.1	1:110 (full)	0	MLTIETSKKFDKDLKILVKNGFDLKLLYKVVGNLSTEQPLEPKHKDHPLKGALKDFRECHLQPDLLLVYQIKKQENTLAQVYKAINKLSQIEWFKKSVRDIRAFKVEDFSDFTEIVKS
MCQ2877076.1	1:116 (full)	Helicobacter pylori	MCQ2814099.1	1:110 (full)	0	MLTIETSKKFDKDLKILVKNGFDLKLLYKVVGNLATEQPLEPKYKDHPLKGTLKDFRECHLQPDLLLVYLKKENTLAQVYKAINKLSQIEWFKKSVRDIRAFKVEDFSDFTEIVKS
MCQ2929604.1	1:113 (full)	Helicobacter pylori	MCQ2814099.1	1:110 (full)	0	MLTIETSKKFDKDLKIFVKNGFDLKLLYKVVGNLSTEQPLEPKHKDHPLKGALKDFRECHLQPDLLLVYQIKKQENTLAQVYKAINKLSQIEWFKKSVRDIRAFKVEDFSGFT
WP_001929765.1	1:113 (full)	Helicobacter pylori	MCQ2814099.1	1:110 (full)	0	MLTIETSKKFDKDLKILVKNGFDLKLLYKVVGNLATEQPLEPKYKDHPLKGALKDFRECHLKPDLLLVYQIKKQENTLAQVYKAINKLSQIEWFKKSVRDTRAFKVEGFSGFT
WP_001934621.1	1:118 (full)	Helicobacter pylori	MCQ2814099.1	1:110 (full)	0	MLTIETSKKFDKDLKILVKNGFDLKLLYKVVGNLATEQPLAPKYRDHPLKGALKDFRGCHLKPDLLLVCQIKKQENTLAQVYKAINKLSQIEWIKKSVRDIRAFKVEDFSDFTEIVNS
WP_001975388.1	1:113 (full)	Helicobacter pylori	MCQ2814099.1	1:110 (full)	0	MLTIETSKKFDKDLKILVKNGFDLKLLYKVVGNLATEQPLAPKYKDHPLKGDLKDFRECHLKPDLLLVCQIKKQENILVQVYKAINKLSQIECFKKSVRDTRAFKVEGFSGFT
WP_050572565.1	1:118 (full)	Helicobacter pylori	MCQ2814099.1	1:110 (full)	0	MLMIETSKKFDKDLKILIKNGFDLKLLYKVVENLAKEQPLAPKYKDHPLKGGLKDFRECHLKPDLLLVYQIKKQENTLAQVYKAINKLSQIEWFKKSVRDIRAFKVEDFSDFTEIVKS
WP_052482634.1	1:113 (full)	Helicobacter pylori	MCQ2814099.1	1:110 (full)	0	MLTIETSKKFDKDLKILVKNGFDLKLLYKVVENLAKEQPLAPKYKDHPLKGGLKDFRECHLKPDLLLVYQIKKQENTLAQVYKAINKLSQIEWFKKSVRDIRAFKVEDFSDFT
WP_053577649.1	1:118 (full)	Helicobacter pylori	MCQ2814099.1	1:110 (full)	0	MLMIETSKKFDKDLKILVKNGFDLKLLYKVVENLAKEQPLEPKYKDHPLKGALKDFRECHLQPDLLLVYQIKKQENTLAQVYKAINKLSQIEWFKKSVRDIRAFKVEDFSDFTEIVKL
WP_108361183.1	1:113 (full)	Helicobacter pylori	MCQ2814099.1	1:110 (full)	0	MLTIETSKKFDKDLKILVKNGFDLKLLYKVVGNLATEQPLEPKYKDHPLKGSLKDFRECHLKPDLLLVYQIKKQENTLAQVYKAINKLSQIEWFKKSVRGIRAFKVEDFSGFT
WP_120847775.1	1:113 (full)	Helicobacter pylori	MCQ2814099.1	1:110 (full)	0	MLMIETSKKFDKDLKILVKNGFDLKLLYKVVENLAKEQPLEPKYKDHPLKGALKDFRECHLKPDLLLVYQIKKQENTLAQVYKAINKLSQIEWIKKSVRDTRAFKVEDFSGFT
WP_120856105.1	1:118 (full)	Helicobacter pylori	MCQ2814099.1	1:110 (full)	0	MLTIETSKKFDKDLKILVKNGFDLKLLYKVVENLAKEQPLEPKYKDHPLKGALKDFRECHLKPDLLLVYQIKKQENTLAQVYKAINKLSQIEWFKKSVRDIRAFKVEDFSDFTEIVKS
WP_120890429.1	1:118 (full)	Helicobacter pylori	MCQ2814099.1	1:110 (full)	0	MLTIETSKKFDKDLKILVKNGFDLKLLYKVVGNLSTEQPLAPKYRDHPLKGVLKDFRECHLKPDLLLVYQIKKQENTLAQVYKAINKISQIEWFKKSVRDIRAFKIEDFSDFTEIVKS
WP_127984566.1	1:113 (full)	Helicobacter pylori	MCQ2814099.1	1:110 (full)	0	MLTIETSKKFDKDLKILVKNGFDLKLLYKVVGNLAKEQPLEPKYKDHPLKGTLKDFRECHLKPDLLLVYQIKKQENTLAQVYKAINRLSQIEWFKKSVRDTRAFKVENFSGFT
WP_128005428.1	1:118 (full)	Helicobacter pylori	MCQ2814099.1	1:110 (full)	0	MLMIETSKKFDKDLKILVKNGFDLKLLYKVVGNLAKEQPLEPKYKDHPLKGALKDFRECHLKPDLLLVYQIKKQENTLAQVYKAINKLSQIEWFKKSVRGIRAFKVEDFSDFTEIVKP
WP_131143120.1	1:118 (full)	Helicobacter pylori	MCQ2814099.1	1:110 (full)	0	MLIIETSKKFDKDLKILVKNGFDLKLLYKVVENLAKEQPLAPKYKDHPLKSGLKDFRECHLKPDLLLVYQIKKKENTLAQVYKAINKLSQIEWFKKSVRDIRAFKVEDFSDFTEIVKS
WP_140528669.1	1:118 (full)	Helicobacter pylori	MCQ2814099.1	1:110 (full)	0	MLIIETSKKFDKDLKILVKNGFDLKLLYKVVENLAKEQHLAPKYKDHPLKGGLKDFRECHLKPDLLFVYQIKKQENTLAQVYKAINKLSQIEWFKKSVRDIRAFKVEDFSDFTEIVKS
WP_165509663.1	1:113 (full)	Helicobacter pylori	MCQ2814099.1	1:110 (full)	0	MLTIETSKKFDKDLKILVKNGFDLKLLYKVVGNLATEQPLEPKYKDHPLKGALKDFRECHLKPDLLLVYQIKKQENILVQVYKAINKLSQIEWFKKSVRDTRVFKVEGFSGFT
WP_187840774.1	1:113 (full)	Helicobacter pylori	MCQ2814099.1	1:110 (full)	0	MLTIETSKKFDKDLKILVKNGFDLKLLYKVVGNLATEQPLAPKYRDHPLKGTLKDFRECHLKPDLLLVYQIKKQENTLAQVYKAINKLSQIEWFKKSVRDTRAFKVEGFSGFT
WP_187841965.1	1:118 (full)	Helicobacter pylori	MCQ2814099.1	1:110 (full)	0	MLIIETSKKFDKDLKILIKNGFDLKLLYKVVENLAKEQPLEPKYKDHPLKGALKDFRECHLKPDLLLVYQIKKQENTLAQVYKAINKLSQIEWFKKSVRDIRAFKVEDFSDFTEIVKS
WP_187866535.1	1:118 (full)	Helicobacter pylori	MCQ2814099.1	1:110 (full)	0	MLMIETSKKFDKDLKILVKNGFDLKLLYKVVGNLATEQPLAPKYRDHPLKGALKDFRECHLKPDLLLVYQIKKQENTLAQVYKAINKLSQIEWFKKSVRDIRAFKVENFSDFTEIVKS
WP_197302246.1	1:118 (full)	Helicobacter pylori	MCQ2814099.1	1:110 (full)	0	MLTIETSKKFDKDLEILVKNGFDLKLLYEVVGNLATEQPLEPKYKDHPLKGALKDFRECRLQPDLLLVYQIKKQENTLAQVYKAINKLSQIEWFKKSVRDTRAFKVEDFSDFTEIVKS
WP_203055093.1	1:118 (full)	Helicobacter pylori	MCQ2814099.1	1:110 (full)	0	MLMIETSKKFDKDLKILVKNGFDLKLLYKVVENLAKEQPLEPKYKDHPLKGALKDFRECHLKPDLLLVYQIKKQENTLAQVYKAINKLSQIEWFKKSVRDIRAFKVEDFSDFTEIVKS
MCQ2851830.1	1:52 (full)	Helicobacter pylori	MCQ2851830.1	1:52 (full)	1	SVYVNYSKENTLAQVYKAINKLSQIEWFKKSVRDIRAFKVEDFSDFTEIVKS
MCQ2851886.1	1:83 (full)	Helicobacter pylori	MCQ2851886.1	1:83 (full)	1	MYALAFDLKIEILKKEYGEPYNKAYDDLRQELELLGFENTQGSVYVNYSKENTLAQVYKAINKLSQIEWFKKSVRDIRAFKVE
MCQ2747635.1	1:89 (full)	Helicobacter pylori	MCQ2851886.1	1:83 (full)	0	MYALAFDLKIEILKKEYGEPYNKAYDDLRQELELLGFENTQGSVYVNYSKENTLAQVYKAINKLSQIEWFKKSVRDIRVFKVENFSGFT
MCQ2876521.1	1:89 (full)	Helicobacter pylori	MCQ2851886.1	1:83 (full)	0	MYALAFDLKIEILKKEYGEPYNKAYDDLRQELELLGFENTQGSVYVNYSKENTLAQVYKAINKLSQIEWFKKSVRGIRAFKVENFSGFT
MCQ2897435.1	1:89 (full)	Helicobacter pylori	MCQ2851886.1	1:83 (full)	0	MYALAFDLKIEILKKEYGEPYNKAYDDLRQELELLGFENTQGSVYVNYSKENTLAQVYKAINKLSQIEWFKKSVRDIRAFEVESFSDFT
MCQ2916498.1	1:89 (full)	Helicobacter pylori	MCQ2851886.1	1:83 (full)	0	MYALAFDLKIEILKKEYGEPYNKAYDDLRQELELLGFENTQGSVYVNYSKENTLAQVYKAINKLSQIEWFKKSVRDIGAFKVENFSGFT
WP_033596798.1	1:94 (full)	Helicobacter pylori	MCQ2851886.1	1:83 (full)	0	MYALAFDLKIEILEKEYGEPYNKAYDDLRQELEPLGFEWTQGSVYVNYSKENTLAQVYKAINKLSQIEWFKKSVRDIRAFKVEDFSDFTEIVKS
WP_052936790.1	1:90 (full)	Helicobacter pylori	MCQ2851886.1	1:83 (full)	0	MYALAFDLKIEILKKEYGRTLYNKAYDDLRQELELLGFENTQGSVYVNYSKENTLAQVYKAINKLSQIEWFKKSVRDIRAFKVEDFSGFT
WP_097704453.1	1:89 (full)	Helicobacter pylori	MCQ2851886.1	1:83 (full)	0	MYALAFDLKIEILRKEYGEPYNKAYDDLRQELELLGFENTQGSVYVNYSKENTLAQVYKAINKLSQIEWIKKSVKDTRAFKVEDFSGFT
WP_097716437.1	1:89 (full)	Helicobacter pylori	MCQ2851886.1	1:83 (full)	0	MYALAFDLKIEILKKEYGEPYNKAYDDLRQELEPLGFENTQGSVYVNHSKENTLAQVYKAINKLSQIEWFKKSVRDIKAFKVEDFSGFT
WP_120852949.1	1:89 (full)	Helicobacter pylori	MCQ2851886.1	1:83 (full)	0	MYALAFDLKIEILKKEYGEPYNKAYDDLRQELELLGFENTQGSVYVNYSKENTLAQVYKAINKLSQIEWFKKSVRDIRAFKVEDFSGFT
WP_120894855.1	1:89 (full)	Helicobacter pylori	MCQ2851886.1	1:83 (full)	0	MYALAFDLKIEILKKEYGEPYNKAYDDLRQELELLGFENTQGSVYVNYSKENTLAQIYKAINKLSQIEWFKKSVRDIRAFKVEDFSDFT
WP_145816966.1	1:89 (full)	Helicobacter pylori	MCQ2851886.1	1:83 (full)	0	MYALAFDLKIEILKKEYKEPYNKAYDDLRQELELLGFENTQGSVYVNYSKENTLAQVYKAINKLSQIEWFKKSVRDIRAFKVEDFSDFT
WP_180599360.1	1:89 (full)	Helicobacter pylori	MCQ2851886.1	1:83 (full)	0	MYALAFDLKIEILKKEYGEPYNKAYDDLRQELELLGFENTQGSVYVNYSKENTLAQVYKAINKLSQIEWFKKSVRDIRAFKVEDFSDFT
WP_208389611.1	1:89 (full)	Helicobacter pylori	MCQ2851886.1	1:83 (full)	0	MYALAFDLKIEILKKEYGEPYNKAYDDLRQELELLGFENTQGSVYVNYSKENTLAQVYKAINKLSQIEWFKKSVRGIKAFKVEGFSGFT
WP_220947903.1	1:94 (full)	Helicobacter pylori	MCQ2851886.1	1:83 (full)	0	MYALAFDLKIEILKKEYGEPYNKAYDDLRQELELLGFEWTQGSVYVNHSKENTLAQVYKAINKLSQIEWFKKSVRDIRAFKVEDFSDFTEIVKS
WP_232257012.1	1:96 (full)	Helicobacter pylori	MCQ2851886.1	1:83 (full)	0	MKVYALAFDLKIEILKKEYKEPYNKAYDDLRQELELLGFENTQGSVYVNYSKENTLAQIYKAINKLSQIEWIKKSVRDIRAFKVEDFSDFTEIVKS
MCR0155217.1	8:100	Clostridium innocuum	MCR0155217.1	8:100	1	MAKITRKALNFDLDTKALERFYPGESYHQAYYDIRQYLENSGFQHRQGSGYVSKDPISVYKVSLLINDMSEKFPWLNRCTKVVDATSIGKTFSMMSYLKSAVKEEQKFEDQETEKDNGIEEYEMEM
MCR0568901.1	8:100	Clostridium innocuum	MCR0155217.1	8:100	0	MAKITRKALNFDLDTKALERFYPGESYQQAYYDIRQYLENSGFQHRQGSGYVSKDPISVYKVSLLINDMSEKFPWLSRCTKVVDATSIGKTFSMMSYLKSAVKEEQKFENQEAEKDNGIEEYEMEM
MCR0235583.1	10:101	Clostridium innocuum	MCR0235583.1	10:101	1	MELDRKEFHFDLDIKLLKDVYPSKHENAWKSAWSDIKNLMMRNGFDHQQYSGYESIGRMSYQNAYFVIDTLISEYPWLTDCVKAATFTEIGQRYNLTEELKTKGSVSNDVPFSRDTRKEIHFDLSIEALKHSYSPLSAHAWKKAWSDIRLFLESQGFIHTQYSGYESSVNLSMDSICLTLNSLISELPWFPEAVKIATVTEIGDRHDALAYIKEQHPVVAPTPIMTPNRTQQVSCLRVEANMAKMASKALERNQLTCSMHATDRESR
WP_129795080.1	10:101	Ruminococcus torques	MCR0235583.1	10:101	0	MELDRKEFHFDLDIKLLKDVYPSKHENAWKSAWSDIKNLMMRNGFDHQQYSGYESIGRMSYQNAYFVIDTLISEYPWLTDCVKAATFTEIGQRYNLTEELKTKGSVSNDVPFSRDTRKEIHFDLSIEALKRSYSPLSAHAWKKAWSDIRLFLESQGFIHTQYSGYESSVNLSMDSICLTLNSLISELPWFPEAVKIATVTEIGDRHDALAYIKEQHPVVAPTPIMTPNRTQQVSCLRVEANMAKMASKALERNQLTCSMHATDRESR
WP_218239404.1	10:101	Enterococcus faecium	MCR0235583.1	10:101	0	MELDRKEFHFDLDIKLLKDVYPSKHENAWKSAWSDIKNLMMRNGFDHQQYSGYESIGRMSYQNAYFVIDTLISEYPWLTACVKAATFTEIGQRYNLTEELKTKGSVSNGVPFSRDTRKEIHFDLSIEALKRSYSPLSAHAWKKAWSDIRLFLESQGFIHTQYSGYESSVNLSMDSICLTLNSLISELPWFPEAVKIATVTEIGDRHDALAYIKEQHPVVAPTPIMTPNRTQQVSCLRVEANMARMASKVLERNQLTCSMHATDRESR
WP_250832223.1	10:101	Thomasclavelia ramosa	MCR0235583.1	10:101	0	MELDRKEFHFDLDIKLLKDVYPSKHENAWKSAWSDIKSLMMRNGFDHQQYSGYESIGRMSYQNAYFVIDTLISEYPWLTDCVKVATFTEIGQRYNLTEELKTKGSVSNDVPFSRDTRKEIHFDLSIEALKRSYSPLSAHAWKKAWSDIRLFLESQGFIHTQYSGYESSVNLSMDSICLTLNSLISELPWFPEAVKIATVTEIGDRHDALAYIKEQHPVVAPAPIMTPNRTQQVSCLRVEANMAKMASKALERNQLTCSMHATDRESR
MCR0532300.1	5:95	Clostridium innocuum	MCR0532300.1	5:95	1	MNKKAINFDLDTKKLREFHPKGITQAYTDIRSFLESMGFEHRQGSGYVSKEPMRYATVDAIVRKMSNEHDWLSKCVKEIDVTDVGEKYYSLLDTVCGKESIVKDILEEKDEIDLDIDITDDFFDIDK
MCR0532494.1	7:98	Clostridium innocuum	MCR0532494.1	7:98	1	MPKSRKAINFDLDTNQLKRYYSETSYPNAYNDIRQFLNNNGFVHRQGSGYLSKKPMTTFEINQVIENMNDEYQWLKYCVKEMDVTNISSRHSVLDIFERSRDLESEINILQDEQESYDIQQADMDLEEDLDEIEM
MCR5387753.1	1:113 (full)	Lachnospiraceae bacterium	MCR5387753.1	1:113 (full)	1	MPKEVKHKYAINFDLTIKQLEKYYSKSNPKGAYKAIARYMNTHGFSHRQWSGYISDKTMTKTELIDFTLGIHKEFPWLINCEGSMDATVITSIFDIKQMILDTMFEEDDDMEV
MCR5670144.1	9:100	Butyrivibrio sp.	MCR5670144.1	9:100	1	MAYSRRQFAFDLITEKESPLYKYYSSRSGAYDAIKRFMKENGCEHRQYSVYTSNNKMGEAEVSELIIKICEKLPWLSECTRRFDVTDIGEKHDLIGDISEACEVFKDKRREWEEKVASNRATQTSKNNLLNIYDYKDAPLFGALIELNDRLINEDIWGIELNVVGGFAMMTHGLRDKDGITDVDYIGDELPKKIVEIADEIGIKYNLGRHWINNDVLLAGATLEDLEFSTGKLHFQEAFELETMKINILDTRDLLKMKVIAIDTALSAVEVGDADFTRAKDFNDIEILKKKLHINNLDIKTALGEKLLSKYTIKAIKAFEIGGMEAVKKDILPLAARYNNKKPQAKSWAEYNRSSYIENILKNAGISGGSPPNKPSPEEKHRSGDNENR
MCR5727359.1	1:107 (full)	Lachnospiraceae bacterium	MCR5727359.1	1:107 (full)	1	MARNETKRLKAIYFDMHIKSLERYYSSTDPKGAYKKIMAFMLKNGFSHEQYSGYHSLSKMTDMEVFDLVYAMNKEFPWLKFCMNRFEVTNIGANHDLMAVFDTDIDL
MCR5800694.1	1:107 (full)	Lachnospiraceae bacterium	MCR5800694.1	1:107 (full)	1	MSSSVVYRKEFIFDIDTKQGDKYFGSYRKIYPIIGRYLKKNGFKHIEGSAYRSIEPMKRERFLRLFRKLLKETPHLSDCIKEVHLAEVIDDYSLNEYVSNFRKHKSM
MCR9010752.1	1:98 (full)	Gabonibacter sp. KD22	MCR9010752.1	1:98 (full)	1	MYAITFDLRINDLKEHYDKQPPNAYVEIKNVLKTYGFSWIQGSVYVYTNTQQNDIGLGSVFLAMEALKKIDWFVQSVRDIRAFKIEDWSNFTPIVKNK
MRT94958.1	1:89 (full)	Ancylomarina sp. 16SWW S1-10-2	MRT94958.1	1:89 (full)	1	MYAITFDLNTEMLRTTYHNGSFNNAYNDIKNTLREFGFERQQGSVYFGNANVDAVTCVMATQELATQFDANVDAVTCVMATQELATQFD
MVW57722.1	1:98 (full)	Sphingomonas chungangi	MVW57722.1	1:98 (full)	1	MYAIAYDLNKEAAERHGAWHKIARVLESHGFHRQQGTVFYGNENTTAMTCAAAVLEVNDRYPWFWEVVRDMRMLRIDEEDDLLQIVPNRLRFDKAGAA
MXV39147.1	1:96 (full)	Flavobacteriaceae bacterium Ap0902	MXV39147.1	1:96 (full)	1	MYAVLFDLDTNCLNEHEGNTYHNSYKLIKDFMINNGFEWKQGSVYFGGSSIDAVTCVLTIQRLAKTYPWFSACVKDVRMLRIEENNDLLPAISLTP
MXY42366.1	1:101 (full)	Rhodospirillaceae bacterium	MXY42366.1	1:101 (full)	1	MYAIAFDLDTNILQETYAAESWRNAYSDIRRVLEQYGFERQQGSVYFGDESVDAVRCVMAVMELAGEYDWFEPSVRDIRMLRIEEDNDLMPAVERGKDRSG
NBI12091.1	1:93 (full)	Haemophilus felis	NBI12091.1	1:93 (full)	1	MYAIAFDLDTAVLKQLYPSESWQNAYGDVKKTLESFGFDHQQGSVYFGNHEMTAVKCVLAAQKLSQTYSWFKPSVSDIRMLRIEELNDLSPAL
EGT80746.1	1:93 (full)	Haemophilus haemolyticus M21639	NBI12091.1	1:93 (full)	0	MYAIAFDLDTSMLKELYPTESWQNAYGDVKKMLESLGFDHQQGSVYFGNSDMTAVKCVLAAQKLSQTYSWFKPSVSDIRMLRIEELNDLAPAL
NBI42262.1	1:93 (full)	Haemophilus felis	NBI12091.1	1:93 (full)	0	MYAIAFNLDTAVLKQLYPSESWQNAYGDVKKTLESFGFDHQQGSVYFGNHEMTAVKCVLAAQKLSQTYSWFKPSVSDIRMLRIEELNDLSPAL
WP_013526240.1	1:93 (full)	Haemophilus influenzae	NBI12091.1	1:93 (full)	0	MYAIAFDLDTATLKALYATGSWQNAYGDVKRTLESLGFDLQQGSVYFGNSEMTAVKCVLAAQKLSQTYSWFKPSVSNIRMLRIEELNDLSPAL
WP_050848683.1	1:93 (full)	Haemophilus influenzae	NBI12091.1	1:93 (full)	0	MYAIVFELDTATLKALYATESWQNAYGDVKRTLESLGFDHQQGSVYFGNSEMTAVKCVLAAQKLSQTYSWFKPSVSDIRMLRIEELNDLSPAL
WP_105904959.1	1:93 (full)	Haemophilus influenzae	NBI12091.1	1:93 (full)	0	MYAIVFELDTAMLKALYATESWQNAYGDVKRTLESLGFDHQQGSVYFGNSEMTAVKCVLAAQKLSQTYSWFKPSVSDIRMLRIEELNDLSPAL
WP_116967255.1	1:93 (full)	Haemophilus influenzae	NBI12091.1	1:93 (full)	0	MYAIAFELDTATLKALYATESWQNAYGDVKRTLESLGFDHQQGSVYFGNSEMTAVKCVLAAQKLSQTYSWFKPSVSDIRMLRIEELNDLSPAL
WP_118781656.1	1:93 (full)	Haemophilus haemolyticus	NBI12091.1	1:93 (full)	0	MYAIAFDLDTATLKALYATESWQNAYGDVKRTLESLGFDHQQGSVYFGNSEMTAVKCVLAAQKLSQTYSWFKPSVSDIRMLRIEELNDLSPAL
NBI12110.1	6:97	Haemophilus felis	NBI12110.1	6:97	1	MDRTLIVFDMDTHCLERHYHNTSWRNAYMDIQHILKKHGFTNIQGTVYLSDEGIKQAHGTLALQEVSARFEWFCLCASNIQFYELKDDFNAQFIVDGVQNARLAFNRSLNNLRQELLSAGLSEQKVEEIVGKRQFSLQYMQGNPLENNT
NBI39912.1	6:97	Haemophilus felis	NBI12110.1	6:97	0	MDRTLIVFDMDIHCLERHYHNTSWRNAYMDIQRILKKHGFTNIQGTVYLSDEGIKQAHGTLALQEVSARFEWFCLCASNIQFYELKDDFNAQFIVDGVQNARLAFNQSLAHLRQELLSAGLSEQKVEEIVGKRQFSLQYMQDNWVENKT
NBI42764.1	6:97	Haemophilus felis	NBI12110.1	6:97	0	MDRTLIVFDMDTHCLERHYHNTSWRNAYMDIQHILKKHGFTNIQGTVYLSDEGIKQAHGTLALQEVSARFEWFCLCASNIQFYELKDDFNAQFIVDGVQNARLAFNQSLAHLRQELLSAGLSEQKVEEIVGKRQFSLQYMQDNWVENKT
NBR88023.1	4:99	Verrucomicrobia bacterium	NBR88023.1	4:99	1	MAQYAIAFDLDTRAMATAGLTRADITSVYQTEIPDALTACGFTAHPQGSLYHTEADADPITAIMRLQGSLRGQAPRFCRYVRRVHVFRMEEWSDVTPLISTAGAQAAPAPAPDEELDEADFLEDQRDIVLGR
NBS01295.1	1:92 (full)	Hyphomicrobiales bacterium	NBS01295.1	1:92 (full)	1	MYAIAFDLVVADTEKHHPQGVSQAYSEIGTILGQHGFRRVQGSLYVTDDENMAKLFLTIQALRALPWFPASVRDIRAFRIEQWSDFTPVVKA
NCC08485.1	1:82 (full)	Clostridia bacterium	NCC08485.1	1:82 (full)	1	MVQNKKNLGSRKQITFDLSQKALTEHYPRPKLSVNPTFYKKAYSDISRFMRKNGFEHRQFSVYTSIEKLTNTDINLLMDNLA
NDO49867.1	1:110 (full)	Lachnospiraceae bacterium MD335	NDO49867.1	1:110 (full)	1	MNKHRKEITFDLKVEDLKKEFGEGNYAKGYEQLNGFLCKTNCFEHRQGSVYCSIEKMSTHEVYDLVDELNASCPWLRNCLTRMDVADIGDVHELTDMIKESNEEETENFM
NHA79782.1	1:114 (full)	Helicobacter pylori	NHA79782.1	1:114 (full)	1	MYALAFDLKIEILKKEYGEPYNKAYDDLRQELELLGFENTQGSVYVNYSKENTLAQVYKAINKLSQIEWFKKSVRGIRAFKVEDFSDFTEIVKSWRLAEFLKFLALMEWKATLF
WP_050545892.1	1:105 (full)	Helicobacter pylori	NHA79782.1	1:114 (full)	0	MAFGLKIEVLKKEYGEPYNKAYDDLRQELELLGFEWTQGSVYVNYSKENTLAQVYKAINKLSQIEWFKKSVRDIRAFKVEDFSDFTEIVKSWRLAKFLKFLALIE
NJL30212.1	1:97 (full)	Phycisphaerales bacterium	NJL30212.1	1:97 (full)	1	MYAIAFDMDIEALRNAYGDPYNNAYMEIRKILREHGFTWQQGSTYFGGNEVNAVTCVLAAIDLAQKLPWFSSSVRDIRMLRIEELNDLMPAIQGTTH
NKB39465.1	1:92 (full)	Ilumatobacter sp.	NKB39465.1	1:92 (full)	1	MYAISFDLNTDELVVHYGKSYNNAYRDIAKFLKAYGFERQQNSVYFGNEHTNAVETVVAVRQMSMRFNWLKPCVKNIRMLRIEDDDDLSVAL
NKC12626.1	6:97	Gammaproteobacteria bacterium	NKC12626.1	6:97	1	MERCLIVFDLDTKCLADHYHNKSWSNAYCDIRKVLTNHRFTNIQGTVYLSDVGVRQAHGTIALQQVAIKFPWFERCVSNVQFYDLAADFNAQFIVDGIAQAREGFEQKLHDLRKQMLQAGLDEHKVEEIIQNQQFSIENTVLGEPQNLLGKNE
NLC35677.1	1:72 (full)	Alcaligenaceae bacterium	NLC35677.1	1:72 (full)	1	MDRCLIVFDLDTKKLEENYHNPSWNNAYSDIKRILVKHGFNNIQGTVYLSEPGVRQAHGTIAIQEVAARYRW
NLC37101.1	1:92 (full)	Alcaligenaceae bacterium	NLC37101.1	1:92 (full)	1	MYAVAFDLVVADTLQNHPRGVAQAYSEIGAILADYGFRRAQGSLYVTDQEDMAKLFSAIQELKSLSWFPKSVRDIRAFRIEQWSDFTSVVKS
NLY27924.1	6:96	Alcaligenaceae bacterium	NLY27924.1	6:96	1	MDRCLIVFDLDTKALENSYHNASWQNGYADIKRVLNRHGFTNIQGTVYLSEQGIRQAHGTLAIQEVAARYRWFYQCVSNIKFYDLADDFNAHFIIEHVEQARLAFERRIETLRQQLVDAGVEPEKIDQIVGKQTFSLEEMNAPQALPHNYK
NMA59374.1	9:89	Clostridiales bacterium	NMA59374.1	9:89	1	MDDIATEKAINFDLDTTKLYELTGSKTKGYAEICKFLTENGFVHKQWSGYVSSIKMTYVDIHVLLRNVVIEFEWLADVVNTFDVTRVEEKGKNMQETIKYYKEVKNETSLVQNRHKSDSEITKLEHKINILNMLIRHEMDCEENIYNYEERETLFHGRTL
NMW21433.1	1:92 (full)	Chlorobiaceae bacterium	NMW21433.1	1:92 (full)	1	MFAIAFDLVVADTSQNHPKGVAQAYLDIGGILANFGFNRVQGSLYTNNSEDLANLFAAITSLKALPWLPASVRDIRVFRVEQWSDFTNLVKS
NNM74448.1	1:99 (full)	Enterovirga sp. DB1703	NNM74448.1	1:99 (full)	1	MYAIVFDLDTETLKQLYPNSSWNNAYADVRNYLTSRGFEWKQGSAYFGDDTVDAVRCVRVVQRLAKRYPWFKPAVRDIRMLRIEENNDLLSALDDEDED
NOT99866.1	1:92 (full)	Sideroxydans sp.	NOT99866.1	1:92 (full)	1	MYAVAFDLVVADTEQHHPKGVAQAYSDIGSILNQYGFRRVQDSLYVTDNEDMANLFVVVQTLRSQAWFPKSVRDIRAFRIEQWSDFTQVVKG
NOU22722.1	1:92 (full)	Methyloglobulus sp.	NOU22722.1	1:92 (full)	1	MYAVAFGLVVADTLQNHPKGVSQAYIDIGSVLHDYGFERVQGSLYVTENEDMANLFLAIQALKSRAWFPRSVRDIRAFRIEQWSDFTAVVKG
NOY72099.1	1:85 (full)	Gammaproteobacteria bacterium	NOY72099.1	1:85 (full)	1	MFAIAFDLVVAETEKCHPKGGSTLYGFGFNRVQGSLYVSDNEDMANLFKAIIALKALKWFPPSVRDIRAFRVEQWSDFTALIKEQ
NPA11397.1	1:96 (full)	Epsilonproteobacteria bacterium	NPA11397.1	1:96 (full)	1	MYAVVFDLDTSCLGEEYHTPSANNAYADIRKFMESNGFKWQQGSVYFGGDDIDAVKCVLTVQKLAQTYSWFKACVKDIRMLRIEENNDLMPAINMV
WP_007475203.1	1:96 (full)	Caminibacter mediatlanticus	NPA11397.1	1:96 (full)	0	MYAVVFDLDTSCLGDEYHTPSVNNAYADIRKFMENNGFKWQQGSVYFGDETIDAVKCVLVIQKLAQTYSWFKACVKDVRMLRIEENNDLMPAINMV
WP_138322879.1	1:96 (full)	Caminibacter mediatlanticus	NPA11397.1	1:96 (full)	0	MYAVVFDLDTSCLGDEYHTPSANNAYADIRKFMENNGFKCQQGSVYFGDEIIDAVKCVLFIQKLAQTYSWFKACVKDVRMLRIEENNDLMPAINMV
NSF18135.1	1:75 (full)	Coprococcus comes	NSF18135.1	1:75 (full)	1	MDTDGFRKAIHFDLDTATVEATFGKKNTSMAYRKIRKFLESKGFAHSQYSGYMSLRPMSNLEVYRTYDMMKEALP
NSJ88978.1	8:103	Coprococcus sp. MSK.21.13	NSJ88978.1	8:103	1	MAKQMRKAINFDLDTKKLKDAYCVTNRPLEYLKAYGEIKDFMKSKGFLHRQWSGYVSNEPLSKAQVDYLVQSMTRTFPWFAQCVEKFDVTNIGEQYDMMKKIKTFDAAARTARAEEQGLPQQNQSQQGQSQQQQKNLMQEAQKSIASSKASQKQSKAKKPKKSSFEYGD
NSN40897.1	1:98 (full)	Enterococcus faecalis	NSN40897.1	1:98 (full)	1	MSYAIAFDLNIEELKNNYPNSYNNAYSEIRIFLEEKGFIRQQGSVYFGNDNVDAVSAVTSIQELAKIKPWFYPSITDIRLLRIEDNNDLMPAIRLVSE
WP_061691093.1	1:98 (full)	Enterococcus faecalis	NSN40897.1	1:98 (full)	0	MSYAIAFDLNIEELKNNYPNSYNNAYSEIRIFLEEKGFIRQQGSVYFGNDNVDAVSAVTSIQELAKLKPWFYPSITDIRLLRIEDNNDLMPAIRLVSE
NTW70589.1	1:92 (full)	Chlorobiaceae bacterium	NTW70589.1	1:92 (full)	1	MFAIAFDLVVAETAQNHPKGIAQAYSDIGSTLANFGFNRVQGSLYTTNSEDLANLFAAVTALKALPWLPESVRDIRAFRVEQWSDFTNLIKS
OAV68226.1	1:92 (full)	Bacteroidales bacterium Barb6XT	OAV68226.1	1:92 (full)	1	MFAIGFDMVVADLKQHYGEPYNNAYFDIRAELRKYGFFRTQGSVYLTENRDMANLFRAVSALKQIGWFKNSVRDIRAFRVEDWSDFTAFIKE
OAV70465.1	1:92 (full)	Bacteroidales bacterium Barb4	OAV68226.1	1:92 (full)	0	MFAIGFDMVIADLKQHYGEPYNNAYFDIRAELRKYGFFRTQGSVYLTENRDMANLFRAVSALKQIDWFKNSVRDIRAFRVEDWSDFTAFIKE
OAV75707.1	1:92 (full)	Bacteroidales bacterium Barb7	OAV68226.1	1:92 (full)	0	MFAIGFDMVIADLKQHYGEPYNNAYFDIRAELRKYDFFRTQGSVYLTENKDMANLFRAVSALKQIGWFKNSVRDIRAFRVEDWSDFTAFIKE
OAV72781.1	1:92 (full)	Bacteroidales bacterium Barb6	OAV72781.1	1:92 (full)	1	MFAIGFDMVIADLKQHYKGSYNNAYYDINMELYKYGFFRTQGSVYLTESKDMANLFRAVSALKQIGWFKNSVRDIRAFRVGDWSDFTAFIKE
OCW59095.1	1:100 (full)	Hoeflea olei	OCW59095.1	1:100 (full)	1	MYAIVFDLDTNSLKDVYPGPSWNNAYQEIRGFLSERGFGWQQGSTYFGDESVDAVRCVLTIQDLTHSFSWFSASVRDIRMLRIEENNDLMPAVEMASRTA
OGB33313.1	1:92 (full)	Burkholderiales bacterium RIFCSPLOWO2_12_FULL_61_40	OGB33313.1	1:92 (full)	1	MFAISFDLTVADTERNHPKGVAQAYAEIGAILGDHGFRRIQGSLYVTESEDMAKLFLAIQMLRSKVWFPKSVRDIRAFRIEQWSDFTAVVKG
OGB27332.1	1:92 (full)	Burkholderiales bacterium RIFCSPLOWO2_02_FULL_57_36	OGB33313.1	1:92 (full)	0	MFAISFDLTVADTELNHPKGVTQAYAEIGAILGDHGFRRIQGSLYVTESEDMAKLFLAIQTLRTKAWFPKSVRDIRAFRIEQWSDFTAVVKG
OGS92975.1	1:92 (full)	Gallionellales bacterium RBG_16_56_9	OGS92975.1	1:92 (full)	1	MYAVAFDLVVADTEQHHPKGVAQAYSDIGAILNEHGFRRVQGSLYLTDDEDMANLFLAIQALRSQSWFPKSVRDIRAFRIEQWSDFTLVVKR
OHC73548.1	1:93 (full)	Rhodospirillales bacterium RIFCSPLOWO2_02_FULL_58_16	OHC73548.1	1:93 (full)	1	MFAIAFDLVVKDTETSHPKGVSQAYQDIGKELSRFGFDRIQGSVYITENDDLANLFRAIMTMKALPWLPASIRDIRAFKVEHWSDFTSVIKND
OHE06475.1	1:96 (full)	Sulfurimonas sp. RIFOXYB12_FULL_35_9	OHE06475.1	1:96 (full)	1	MYAVTFDIDTNCLGDQYHNESSTNAYGDIRKFMEANNFAWQQGSVYFGNDKITAVTCVLTIQQLAKKYPWFTACVKDVRMLRIEENNDLMPALGLA
OKZ98114.1	1:106 (full)	Coprobacillus sp. CAG:235_29_27	OKZ98114.1	1:106 (full)	1	MNTLESKKAINFDLYDALLKKYYPSKNYKKGWTDIRKFLNQNSFKHRQYSGYVSSNPISMTDVIQLIRNMSNYLYWLKYCIKEFDVTIVSDEYSMKSYIQPVDVFD
RHP17548.1	1:97 (full)	Coprobacillus sp. AF35-8	OKZ98114.1	1:106 (full)	0	MNFDLYDALLKKYYPSKNYKKGWTDIRKFLNQNSFKHRQYSGYVSSNPISMTDVIQLIRNMSNYLYWLKYCVKEFDVTIVSDEYSMKSYIQQVDVFD
WP_270591156.1	1:106 (full)	Faecalibacillus intestinalis	OKZ98114.1	1:106 (full)	0	MNTLESKKAINFDLYDALLKKYYTSKNYKKGWTDIRKFLNQNNFKHRQYSGYVSSNSISMTDVIQLIRNMSNYLYLLKYCVKEFDVTIVSDEYSMKSYIQPVDVFD
OKZ99296.1	14:113	Clostridiales bacterium 42_27	OKZ99296.1	14:113	1	MRSAERKVECRKMIAFDLVQAQLEQHYPRPDNSKDKRYFKRAYKDIKRFMRAHGFIHRQYSAYVSKDRLGMTEIYVLIREMSRQMPWLAKCVSAIDVADIDEKQFSLIDILNNNIEAERDVFDIGVPSPKTTLNKGNGYVKHSLQVLIKNAENTKSRQLEGRDIKQSGPER
OOH90679.1	4:93	Pasteurellaceae bacterium 15-036681	OOH90679.1	4:93	1	MSRYLITFDMDTNCLKENYHGNSYNNAYYDIRNVLEEHGFENLQGSVYLGREGVSEAHGTIAIQELTAKFRWFYPCVSNIKFYRIESDLNADFIAENVHKARLAFEKQMQTLEQSLISAGLERSQIDDILKRQVFSLENQSA
AHG72421.1	1:84	Mannheimia sp. USDA-ARS-USMARC-1261	OOH90679.1	4:93	0	MDTNCLKENYHGNTFNNAYYDIRNVLKQHGFENLQGSVYLGNEGVSEAHGTIAIQELTAKFKWFYPCVSNIKFYRIESDLNADFIAYNVHKAREKFEKQLQVLEQTLVDTGLSRIQIDEILKKQVFSLEEQP
QIM64233.1	4:93	Frederiksenia canicola	OOH90679.1	4:93	0	MSRYLITFDMDTNCLKDNYHNASYNNAYYDLRNVLEQHGFEHLQGSVYLGREGVSEAHGTLAIQELTAKFDWFYPCVSNIKFYRIESDLNADFIAENMHRAKMAFEKQLKVLEQTLIDSGLSQKQIDEILKKQVFSLENAQ
VGM96835.1	4:93	uncultured Avibacterium sp.	OOH90679.1	4:93	0	MSRYLITFDMDTNCLKENYHGNSYNNAYYDIRNVLEQHGFDNLQGSVYLGREGISEAHGTIAIQELTAKFDWFYPCISNIKFYRIESDLNADFIAYQIHQAKQRFNQRLAMLEKNLIDAGLTQKQIKEILSKEVFALEDMK
WP_025235208.1	4:93	Mannheimia sp. USDA-ARS-USMARC-1261	OOH90679.1	4:93	0	MSRYLITFDMDTNCLKENYHGNTFNNAYYDIRNVLKQHGFENLQGSVYLGNEGVSEAHGTIAIQELTAKFKWFYPCVSNIKFYRIESDLNADFIAYNVHKAREKFEKQLQVLEQTLVDTGLSRIQIDEILKKQVFSLEEQP
WP_027073566.1	4:93	Mannheimia granulomatis	OOH90679.1	4:93	0	MSRYLITFDMDTNCLKENYHGNTFNNAYYDIRNVLKQHGFENLQGSVYLGNEGISEAHGTIAIQELTAKFKWFYPCVSNIKFYRIESDLNADFIAYNVHKAREKFEKQLLALEQTLIDTGLSRIQIDEILKKQVFSLEEQS
WP_035684648.1	4:93	Avibacterium paragallinarum	OOH90679.1	4:93	0	MSRYLITFDMDTNCLKENYHGNSYNNAYYDIRNVLEQHGFDNLQGSVYLGREGISEAHGTIAIQELTAKFDWFYPCTSNIKFYRIESDLNADFIAYQIHQAKQRFNQRLAMLEKNLIDAGLTQKQIKEILSKEVFALEDMK
WP_042802747.1	4:93	Mannheimia granulomatis	OOH90679.1	4:93	0	MSRYLITFDMDTNCLKENYHGNTFNNAYYDIRNVLKQHGFENLQGSVYLGNEGISEAHGTIAIQELTAKFKWFYPCVSNIKFYRIESDLNADFIAYNVHKAREKFEKQLQVLEQTLVDTGLSRIQIDEILKKQVFSLEEQS
WP_110479015.1	4:93	Avibacterium paragallinarum	OOH90679.1	4:93	0	MSRYLITFDMDTNCLKENYHGNSYNNAYYDIRNVLEQHGFDNLQGSVYLGREGISEAHGTIAIQELTAKFDWFYPCISNIKFYRIESDLNADFIAYQIHQAKQRFNQRLAMLEKNLIDAGLTQKQIKEILSKEIFALEDMK
WP_126301184.1	4:93	Mannheimia haemolytica	OOH90679.1	4:93	0	MSRYLITFDMDTNCLKENYHGNTFNNAYYDIRNVLKQHGFENLQGSVYLGNEGVSEAHGTIAIQELTAKFKWFYPCVSNIKFYRIESDLNADFIAYNVHKAREKFEKQLQVLEQTLVDTGLNRVQIDEILKKQVFSLEDLS
WP_136712159.1	4:93	Avibacterium paragallinarum	OOH90679.1	4:93	0	MSRYLITFDMDTNCLKENYHGNSYNNAYYDIRNVLEQHGFNNLQGSVYLGREGISEAHGTIAIQELTAKFDWFYPCTSNIKFYRIESDLNADFIAYQIHQAKQRFNQRLAMLEKNLIDAGLTQKQIKEILSKEVFALEDMK
WP_157395598.1	4:93	Ursidibacter arcticus	OOH90679.1	4:93	0	MSRYLITFDMDTNCLKENYHGNTYNNAYYDIRNVLKQHGFENLQGSVYLGNEGISEAHGTIAIQELTAKFKWFYPCVSNIKFYRIESDLNADFIAYNVHKARERFEKQLLVLEQTLIDTGLSRTQINEILKKQVFSLEDAQ
WP_159628980.1	4:93	Mannheimia ovis	OOH90679.1	4:93	0	MSRYLITFDMDTNCLKEHYHGNTFNNAYYDIRNVLKQHGFENLQGSVYLGNKGVSEAHGTIAIQELTAKFKWFYPCVSNIKFYRIESDLNADFIAYNVHKAREKFEKQLQVLEQTLVDSGLSRIQIDEILKKQRFSLENQS
WP_176670583.1	4:93	Mannheimia granulomatis	OOH90679.1	4:93	0	MSRYLITFDMDTNCLKENYHGNTFNNAYYDIRNVLKQHGFENLQGSVYLGSEGVSEAHGTIAIQELTAKFKWFYPCVSNIKFYRIESDLNADFIAYNVHKAREKFEKQLQVLEQTLVDTGLSRIQIEEILKKQVFSLEE
WP_176807638.1	4:93	Mannheimia pernigra	OOH90679.1	4:93	0	MSRYLITFDMDTNCLKEHYHGNTFNNAYYDIRNVLKQHGFENLQGSVYLGNEGVSEAHGTIAIQELTAKFKWFYPCVSNIKFYRIESDLNADFIAYNVHKAREKFEKQLQVLEQTLVDSGLSRIQIDEILKKQRFSLENQS
WP_176809559.1	4:93	MULTISPECIES: Mannheimia	OOH90679.1	4:93	0	MSRYLITFDMDTNCLKEHYHGNTFNNAYYDIHNVLKQHGFENLQGSVYLGNEGVSEAHGTIAIQELTAKFKWFYPCVSNIKFYRIESDLNADFIAYNVHKAREKFEKQLQVLEQTLVDSGLSRIQIDEILKKQRFSLENQS
WP_236941018.1	1:84	Frederiksenia canicola	OOH90679.1	4:93	0	MDTNCLKDNYHNASYNNAYYDLRNVLEQHGFEHLQGSVYLGREGVSEAHGTLAIQELTAKFDWFYPCVSNIKFYRIESDLNADFIAENMHRAKMAFEKQLKVLEQTLIDSGLSQKQIDEILKKQVFSLENAQ
WP_250350243.1	4:93	MULTISPECIES: unclassified Avibacterium	OOH90679.1	4:93	0	MSRYLITFDMDTNCLKENYHGNNYNNAYYDIRNVLDQHGFDNLQGSVYLGREGISEAHGTIAIQELTAKFDWFYPCISNIKFYRIESDLNADFIAYQIHQAKQRFNQRLAMLEKNLIDAGLTQKQITEILSKEVFALEDMK
OOO00658.1	1:94 (full)	Epulopiscium sp. Nele67-Bin004	OOO00658.1	1:94 (full)	1	MYAIAFDLKVDDLKKSYGEPYNRAYDEIRQELENLGFEWTQGSLYMSTTEKNSLATVYKAINRLSSIDWFKKSVRDIRAFKVEDWSDFTDIVKN
OQW56406.1	1:95 (full)	Proteobacteria bacterium HN_bin10	OQW56406.1	1:95 (full)	1	MYAIAFDLDTSQLEKLYPNASWRNAYTDVRKELEAHGFDHQQGSVYFGTDRVDAVTCVLAVQSLSKKFEWFTPAVHDIRMLRIEENNDLGPAIGL
OUO95888.1	1:116 (full)	Gordonibacter sp. An232A	OUO95888.1	1:116 (full)	1	MTRPARSIRHHKAVNFDLRTSELRKAFGEPGRRKAYRQIGAFLSEHGFEHRQGSGYRSTSALTDLEAIDVAIRLYETHEWLFDCASAFDVTNIGEEYDMDAIVRRHARRLRQHSRI
WP_092198179.1	1:116 (full)	Rubneribacter badeniensis	OUO95888.1	1:116 (full)	0	MIRPARSIRHHKAVNFDLRTNELRKAFGEPGRRKAYRQIGAFLSEHGFEHRQGSGYRSTSALTDLEAIVLASRLYETHEWLLDCTSTFDVTNIGEEYDMDAIVRRHARRLRQRSCI
OUQ06769.1	1:104 (full)	Erysipelatoclostridium sp. An15	OUQ06769.1	1:104 (full)	1	MKSFLKTRKAINFDLSENLLKKYYPSIHYRNAWRDIKIYLESNDFRHRQYSGYVSKGYMSMSDVGNIIIGMAEYYSWLGLCVQQLDVTIVGNEYSFISRIKINN
OYU18958.1	1:101 (full)	Rhodobacteraceae bacterium PARR1	OYU18958.1	1:101 (full)	1	MYAIAFDLDTATLKASYHNESWQNAYNDISKALRGHGFDRTQGSVYFGSDSVDAVTCVLAVQQLTSDFDWFGPSVRDIRMLRIEDNNDLRPAVERAIAMKK
PDW34671.1	1:83 (full)	Helicobacter pylori	PDW34671.1	1:83 (full)	1	MRFKKKYERTLQAYDDLKQELEPLGFENTQGSVYVNYSKENTPAQVYKAINKLSQIEWFKKSVRDIRAFKVEDFSDFTEIVKS
PEI09310.1	1:94 (full)	Pseudomonas putida	PEI09310.1	1:94 (full)	1	MYAIAFDLDQAMLKDTYHNASYQNAYGDIKKALEEKGFTRQQGSVYFGGPEMTAVKCVLAAQALSRDFPWFKPSVSDIRMLRIEEMNDLSEALL
WP_212623975.1	1:102 (full)	MULTISPECIES: Pseudomonas	PEI09310.1	1:94 (full)	0	MTKDTKRTMYAIAFDLDQAMLKDTYHNASYQNAYGDIKKALEEKGFTRQQGSVYFGGPEMTAVKCVLAAQALSRDFPWFKPSVSDIRMLRIEEMNDLSEALL
PID42970.1	1:92 (full)	Pseudomonadota bacterium	PID42970.1	1:92 (full)	1	MFAIAFDLVVAETEKHHPEGVTQAYNDIGSSLSNFGFNRVQDSLYVTDDEDMANLFRAITALKSFSWFPNSVRDIRAFRVEQWSDFTSLVKE
PID46732.1	4:97	Pseudomonadota bacterium	PID46732.1	4:97	1	MSRYLITFDMDTNCLKDNYHSNSWNNAYIDIKNILYKHGFDNIQGSVYLGHEGVSEAHGTIAIQEVTAKFDWFHRCVSNVKFYRLESDLDAQFIIDSVVQAKQAFLKGVEQLKESLEQAGLSEQQINKVLEQQRFNLEELPRNSDK
PIE55217.1	1:95 (full)	Dethiosulfovibrio peptidovorans	PIE55217.1	1:95 (full)	1	MYAIAFDLEVAKLKENYGDPYNNAYLEINKELKNIGFNWTQGSVYLLSDPENNLATVYKAISILSGIKWFKRSVRDIRVFKVEDWSDFTEIVKGS
PIE74183.1	1:73 (full)	Deltaproteobacteria bacterium	PIE74183.1	1:73 (full)	1	MAVRKVINFDLDTKALREHLGEASKGYYKIKRFMLKNGFTHRQGSGYISNDAMDEKDVRFLIEKIKPSMPWLA
PIV36659.1	1:92 (full)	Xanthomonadales bacterium CG02_land_8_20_14_3_00_62_12	PIV36659.1	1:92 (full)	1	MYAIAFDLTVAETEKHHPKGVSQAYTEIGAVLGEHGFRRVQGSLYVTDNEDMATLFLAIQALRTREWFPKSARDIRAFRIEQWSDFTAVVKS
PKO88295.1	1:101 (full)	Betaproteobacteria bacterium HGW-Betaproteobacteria-10	PKO88295.1	1:101 (full)	1	MYAIVFDLDQDTLSKTYHNPSYTNAYNDIKKALEPHGFIRQQGSVYFGDAAKVDAVTCVLAVMDIASKYTWFAPSVKDIRMLRIEDNNDLMPAVQKATARK
PWM01086.1	1:71 (full)	Clostridiales bacterium	PWM01086.1	1:71 (full)	1	MERRKKKAINFDLDTAKMKKYSLYPAGYKLLKKSFQGLGFEHRQGSGYISAEKLDSDQINDIIGLIMQENP
PWM76361.1	1:104 (full)	Clostridium sp.	PWM76361.1	1:104 (full)	1	MLESKKALNFDLSDALLRKYYPSKNYKKAWSDIKSFLLEIGFNHRQYSGYVSIECMSMAYVIQHITEMSLLYQWLQYCVKEFDVTIVSDEYSLKRYISKENSFN
PZN69088.1	1:94 (full)	Candidatus Methylumidiphilus alinenensis	PZN69088.1	1:94 (full)	1	MFAIAFDLVVKDTADNNPKGVPAAYAEICATLADYGFRRVQGSLYVCENEDMANLMDALDALAALIWFPPSVRDIRAFRVEQWSDFTYRVKRQK
PZN75255.1	6:97	Candidatus Methylumidiphilus alinenensis	PZN75255.1	6:97	1	MDRCLIVFDLDTKCLEKHYHNPSWQNAYADIRRVLSKHRFNNIQGTVYLSEVGIRQAHGTLALQEIAIRFSWFEKCVSNVQFYDLADDFNAQFIVDGIAQAREAFERRIANLRQQLLLAGLTPEKVDEIIGNQTFSLENTAQGDFPLAISQDLQQK
PZW00547.1	1:105 (full)	Metamycoplasma auris	PZW00547.1	1:105 (full)	1	MYGLVFYLKKENLIREYSKTHEGINSDNYKQAYEDIRDILRHYGFHWLSNSFYFSRSINNLLQIIKAINHLKTIDWFKKSLVSLHVFKMEDLSIFTDYIIEDESK
WP_004423245.1	1:105 (full)	Metamycoplasma auris	PZW00547.1	1:105 (full)	0	MYGLVFYLKKENLIREYSKAHEGINSENYKQAYEDIRDILRHYGFHWLSNSFYFSRSINNLLQITKALHHLKTIEWFKKSLVSLHIFKMEDLSIFTDYIIEDESK
QEL14924.1	1:125 (full)	Limnoglobus roseus	QEL14924.1	1:125 (full)	1	MATVTARDVRPSSIRPGLPASFKRETTVYAVAFDMDIEQLRIHYGDPYNNAYLEIRRVLERHQFQWQQGSVYFGGPDVTAATVMVAVIDLTAQLPWFAAAVRDIRMLRIEEMNDLMPVVQRIANG
QGM91993.1	7:103	Enterococcus faecalis	QGM91993.1	7:103	1	MSDKRKAFNFDLDNEKLEEFYPSPSGSKTSYNNAWSKIQKFMETTGFVHRQYSGYESVHGMSYAEAYNVLERLQDTFPWFGKCVKVATLTEIGKRYDVLEYLERYRENAEHADSSEPPEPERHVSLCSETKAMKRASKALEDDGKNEYAVHLKPTLDTDVR
QLH40627.1	1:109 (full)	Defluviicoccus sp.	QLH40627.1	1:109 (full)	1	MYAIAFDLDQDRLQRHYPGNTYTNAYDVICRVFGEHGFTRRQGSVYFNEDRKANSVTCVLAVQDLVKRYPWFRSVVSDIRMLRIEEDNDLLPAVGEHELPLTFGGTAAE
QOR03589.1	9:99	Campylobacter cuniculorum	QOR03589.1	9:99	1	MGVSLSRKAINFDLSTNELKKHFKDTREPYIKIKTFMLENGFEHRQYSGYASKEPMDDDKILTLTRELNRKFSWLSSCIQEFDVTDIGEQYSLNHIFKDFISINKDLEVKSPTKEHSQKELAKKQLMKQVKQSLQRDNKEPSKDKDLER
ARJ56076.1	7:95	Campylobacter cuniculorum DSM 23162 = LMG 24588	QOR03589.1	9:99	0	MSLSRKAINFDLSTNELKKHFKDTREPYIKIKTFMLENGFEHRQYSGYASKEPMDDDKILTLTRELNRKFSWLSSCIQEFDVTDIGEQYDFRFNFFLYSNFNNCYDIIVSLKNSITKRLMPMKTKILANLASVALMSLYISACGNEPKTVEELKKLPEKELEKILQTCEKKYSIETKLNHPENMDEQCQNLLKLMLGGGK
WP_085296625.1	7:97	Campylobacter cuniculorum	QOR03589.1	9:99	0	MSLSRKAINFDLSTNELKKHFKDTREPYIKIKTFMLENGFEHRQYSGYASKEPMDDDKILTLTRELNRKFSWLSSCIQEFDVTDIGEQYSLNHIFKDFISINKDLEVKSPTKEHSQKELAKKQLMKQVKQSLQRDNKEPSKDKDLER
QQE87303.1	1:95 (full)	Azotobacter chroococcum	QQE87303.1	1:95 (full)	1	MYAITFDIDTNELRAAYPNASYTNAYADIRRVLTGEFGFTWRQGSVYFGTEHITPVDCTMAVQELMRRFPWFSRSVKDLRMLRIEENNDLGGLLV
QQR99018.1	1:94 (full)	Sphingobacteriales bacterium	QQR99018.1	1:94 (full)	1	MFAISFDMLIADLKDNYGESYNNAYYEISVVLEEYDFYRAQGSVYLSEKNDMANLTKAMIKLKSIEWFRKSVRDIRAFKVEDWSNFTDFMKEDE
QQW70175.1	1:59 (full)	Helicobacter pylori	QQW70175.1	1:59 (full)	1	MPPKTGFIACLFKKQENTLAQVYKAINKLSQIEWFKKSVRDIRAFKVEDFSDFTEIVKS
PUD23349.1	1:59 (full)	Helicobacter pylori	QQW70175.1	1:59 (full)	0	MPPTTGFIACLFKKQENTLAQVYKAINKLSQIEWFKKSVRDIRAFKVEDFSDFTEIVKS
RKV56776.1	1:59 (full)	Helicobacter pylori	QQW70175.1	1:59 (full)	0	MPPKTGFIACLFKKQENTLAQVYKAINKLSQIEWFKKSVRDVRAFKVEDFSDFTEIVKS
WP_208364513.1	1:59 (full)	Helicobacter pylori	QQW70175.1	1:59 (full)	0	MPPKTRFIACLFKKQENTLAQVYKAINKLSQIEWFKKSVRDIRAFKVEDFSDFTEIVKS
QQW73621.1	1:53 (full)	Helicobacter pylori	QQW73621.1	1:53 (full)	1	MLVYQIKKQENTLAQVYKAINKLSQIEWFKKSVRDIRAFKVEDFSDFTEIVKS
MCQ2655136.1	1:48 (full)	Helicobacter pylori	QQW73621.1	1:53 (full)	0	MKKQENTLAQVYKAINKLSQIEWFKKSVRDIRAFKVEDFSDFTEIVKS
MCQ2848805.1	1:49 (full)	Helicobacter pylori	QQW73621.1	1:53 (full)	0	MKLKKENTLAQVYKAINKLSQIEWFKKSVRDIRAFKVEDFSDFTEIVKS
MCQ2872688.1	1:52 (full)	Helicobacter pylori	QQW73621.1	1:53 (full)	0	MACLFKKQENTLAQVYKAINKLSQIEWFKKSVRDIRAFKVEDFSDFTEIVKS
QYK49051.1	1:96 (full)	Phycisphaeraceae bacterium	QYK49051.1	1:96 (full)	1	MYAIAFDMDIESLRQNYGDPYNNAYGDIRKVLERHGFTRQQGSVYFGDETVNAVTCVLAAVDLAQSLAWFGASVRDIRMLRIEELNDLRPAVDQAM
RDU59493.1	1:123 (full)	Helicobacter sp. MIT 14-3879	RDU59493.1	1:123 (full)	1	MGVSEEKKLKSIAFDLDTKALQKHYIKGDWHNAYNDIEAFLNKQSFNHTQGSVYDSTTKFSDYELGDLIDKMCDEFDWFPQSVKSIRGYDQPLMIDYTQQVKDKITLQELSLKNLKIKRKTIK
WP_258865028.1	1:121 (full)	Helicobacter sp. MIT 14-3879	RDU59493.1	1:123 (full)	0	MSEEKKLKSIAFDLDTKALQKHYIKGDWHNAYNDIEAFLNKQSFNHTQGSVYDSTTKFSDYELGDLIDKMCDEFDWFPQSVKSIRGYDQPLMIDYTQQVKDKITLQELSLKNLKIKRKTIK
RGG32403.1	1:104 (full)	Coprobacillus sp. AF24-1LB	RGG32403.1	1:104 (full)	1	MLESKKALNFDLSNQALQKYYSSKNYGKAWSDIKGYLLEIGFNHRQYSGYVSINNISMTYVIQHIIEMSLLFKWLKYCVKEFDVTIVGDEFSLKKYIYQENYLD
RHP27185.1	1:104 (full)	Coprobacillus sp. AF34-1BH	RGG32403.1	1:104 (full)	0	MLESKKALNFDLSNQALQKYYPSKNYGKAWSDIKGYLLEIGFNHRQYSGYVSIDNISMTYVIQHIIEMSLLFKWLKYCVKEFDVTIVGDEFSLKKYIYQENYLD
WP_117347748.1	1:104 (full)	Faecalibacillus intestinalis	RGG32403.1	1:104 (full)	0	MLESKKALNFDLSNQALQKYYPSKNYGKAWSDIKGYLLEIGFNHRQYSGYVSIDNISMTYVIQHIIEMSLLFKWLKYCVKEFDVTIVGDEFSLKRYINQENYLD
RGQ68340.1	1:60 (full)	Ruminococcus gnavus	RGQ68340.1	1:60 (full)	1	MERKYFKALNFDLDTHQLQEHYPGANYRQAYDDLRRFFKKHRFLHRQGSGYISEDNWICS
RHG58997.1	1:108 (full)	Coprococcus comes	RHG58997.1	1:108 (full)	1	MGKTLKKYLLFDLDTTALKEEFGPKRYTVVYSMIRQFLENCGFEHKQGSGYLSTEPISLNQTIAIYQAMTEEMPWLDSCSKTMDVGNVRRFYRNRRKAPGFIYGDIRR
RHM63173.1	1:105 (full)	Coprobacillus sp. AF33-1AC	RHM63173.1	1:105 (full)	1	MNTLKTKKAINFDLSVSALKQHYPSNNYNKSWYDIKNYLQQNNFCHRQYSGYVSSSTIEMTDVIEIIISMSLYFKWLQYCVKQFDITIVSDQYSMLEYIHHQILF
RIZ69980.1	1:90 (full)	Methylococcales bacterium	RIZ69980.1	1:90 (full)	1	FDIDTNCLGDNYHNQSSGNAYGDIRKFLESRGFKWTQGSVYFGDPDKISAVTCVLIVQELAKTYPWFSTCVKDIRMLRIEENNDLMPAVR
RKV35356.1	1:66 (full)	Helicobacter pylori	RKV35356.1	1:66 (full)	1	MKRYVIAFDLKIEILKKYKRTLQAYDGLRQELEPLGFENTQGSVYVNHSKENTLAQVYKAINKPNF
RKV91927.1	4:95	Campylobacter sp.	RKV91927.1	4:95	1	MRKAINFDLDTKALRQYYRNDESYRIAYKEILKFMESNGFEHRQGSGYVSLETMTSEEVVNIALKMKTELPWIKHCINKFDMTDVGRDYDLSSYFVDDEERNILQPKIDPKIARSVVKNIKKEKTNETKLQNIQMNNIW
RKW07372.1	1:98 (full)	Capnocytophaga sp.	RKW07372.1	1:98 (full)	1	MYAVLFDLDTNCLNDNYEGTTYHNAYKLIKEYMLSNGFEWKQGSVYFGGETINAVNCVVIVQKLAKLYPWFSTCVKDIRMLRIEENNDLAPAVRMALS
WP_016420468.1	1:98 (full)	Capnocytophaga granulosa	RKW07372.1	1:98 (full)	0	MYAVLFDLDTNYLNDNYEGTTYHNAYKLIKDYMLANGFEWKQGSVYFGRETINAVNCVVIVQKLAKLYPWFTTCVKDVRMLRIEENNDLAPAVNLSLS
RKW09992.1	1:50 (full)	Capnocytophaga sp.	RKW09992.1	1:50 (full)	1	MFAVSFDFSISDLKEYYGDPYHKAYFDMRNIMVKYGFVWIQGSTYVTRNE
RKW14241.1	1:93 (full)	Capnocytophaga sp.	RKW14241.1	1:93 (full)	1	MFAVSFDFNIADLKKYYGDPYHKAYFEIRNIMLKHGFSWIQGSTYVTKKDDMSVLFDLIKELSQTEWISKSIRDIRAFEMKNWSNFTKQVRNE
RMA78517.1	1:122 (full)	Metamycoplasma subdolum	RMA78517.1	1:122 (full)	1	MYGLVFYLNKAELKKAYGEEKNYHDAYEEIRDVLRHYGFHWLSNSFYFSRSINSMTQIFLATRHLKKIDFFTSSLVSLHVFRMSDLSNFTEYIIEDHNPKKMDEEEFDVDIEKGKTKKRGKK
RPS12938.1	1:65 (full)	Pseudomonas aeruginosa	RPS12938.1	1:65 (full)	1	MYAIAFDLDTETLKQAYPTPSYTNAYGDIRKVLEPLGFAWQQGSVYFGGAEMNAVKCVMAAQALS
MBF3348416.1	1:66 (full)	Pseudomonas aeruginosa	RPS12938.1	1:65 (full)	0	MYAIAFDLDTETLKQAYPTPSYTNAYGDIRKVLEPLGFAWQQGSVYFGGAEMNAVKCVMAAQALSN
RQV92911.1	1:92 (full)	Calditrichaeota bacterium	RQV92911.1	1:92 (full)	1	MFAIAFDMVITDLKEHYGEPYNNAYFEIKTALRKYEFYNTQGSVYLCEKSDMSNLFRAINALKNIDWFKKSVRDIRAFRVEDWSNFTDLVKE
HDQ16220.1	1:92 (full)	Bacteroidota bacterium	RQV92911.1	1:92 (full)	0	MFAIAFDMVITDLKEHYGEPYNNAYFEIKTALRKYEFYNTQGSVYLCEKSDMSNLFRAIDALKNIDWFKKSVRDIRAFRVEDWSNFTDLVKE
RQW44105.1	1:120 (full)	Novosphingobium sp. LASN5T	RQW44105.1	1:120 (full)	1	MTFTPIRRRRMEAPASFTRNNRVYAIAYDLNAEAAMRHGAYEKIARVLATHGFSRQQGSVFYGTHETQASHCFKAVLEIHRKFPWFWEVVKDMRMLRIDENDDLLSVVPQELRFDKGEAA
RTL22524.1	1:71 (full)	Burkholderiales bacterium	RTL22524.1	1:71 (full)	1	MYAVAFDLVVADTEAHHPKGVTQAYTEIGAILGEHGFRRVQGSLYVTDNEDMANLFLAIQALRTRSWFPKS
RTL32710.1	1:67 (full)	Burkholderiales bacterium	RTL22524.1	1:71 (full)	0	MYAVAFDLVVADTEAHHPKGVTQAYTEIGAILGEHGFRRVQGSLYVTDNEDMANLFLAIQALRTRSW
RTL46590.1	1:51 (full)	Burkholderiales bacterium	RTL46590.1	1:51 (full)	1	GSLYVTDNEDMANLFLAIQALRTRSWFPKSVRDIRAFRIEQWSDFTPVVKS
RYB03229.1	1:98 (full)	Lichenibacterium ramalinae	RYB03229.1	1:98 (full)	1	MYAIVFDFDTELLKANYPGPSWNNASDNVKRYLTVRGFTWMQGSTYFGDDSVDAVRCVRFVQKLAKKYAWFTPSVRDIRMLRIEENNDLRIALDDDDD
RYY15047.1	1:103 (full)	Alphaproteobacteria bacterium	RYY15047.1	1:103 (full)	1	MYAIVFDLDTNRLREVYPGPSWNNAYNEVRAFLGEQGFDWQQGSTYFGNETVNEVSCVLTIQDLTETFDWFAPSVRDIRMLRIESNNDLMPAVDRAVRRKSRS
RZP84636.1	1:91 (full)	Vibrio vulnificus	RZP84636.1	1:91 (full)	1	MYAISFDLSVAALEDNYQNAYGDIKKFLASHGFTRQQGSVYFGNSTVDAVKTVMAVNHMSRNFPWLRLCFLIRVQTQPRLIWIIVRRSLSF
RZT56821.1	1:104 (full)	Sphingomonas sp. BK036	RZT56821.1	1:104 (full)	1	MYAIAFDLDTGAAEAACGSGWRNCYAQIASVMAEYGFNRQQGSVYFGDENSDAVRCVLAVQDLDRRYAWFGRSVKDLRMLRVDEDNDLLPLLSDRLRLGMHDAA
SCI62276.1	1:109 (full)	uncultured Clostridium sp.	SCI62276.1	1:109 (full)	1	MEANGFEHTQYSGYESIHGMSYLQAYKVLEGLQKTYPWFKDCAQVATLTEIGKRHDVLEHLENGKDIEEPDASHAEPVRLKDEAHAMKESSKALETSRGAEALHQENER
SDF71462.1	1:96 (full)	Sporolituus thermophilus DSM 23256	SDF71462.1	1:96 (full)	1	MMYAIAFDLNIDELKKHYGEPYNKAYDEIRQELEKLGFEWTQGSVYISQSEKDTLTKVYKAINVLSRIDWFKKSVRDIRAFKVEDWSDFTEIVKGD
WP_093691362.1	1:95 (full)	Sporolituus thermophilus	SDF71462.1	1:96 (full)	0	MYAIAFDLNIDELKKHYGEPYNKAYDEIRQELEKLGFEWTQGSVYISQSEKDTLTKVYKAINVLSRIDWFKKSVRDIRAFKVEDWSDFTEIVKGD
SKA60930.1	28:116	Eubacterium uniforme	SKA60930.1	28:116	1	MKKNMKIENGENQERMVNNNKNETRKSIAFDIDTKVGDEICGDYRKIHKIIQKYFESNDFMHPQYSVYESKEPMKYLVIEVLLKDFLYEYPDISKCIRDIRVTEIGETHELNRLFDYDGTPGKYKDAYKKDNIKLNKGKSR
MCR5628981.1	24:112	Eubacterium sp.	SKA60930.1	28:116	0	MRIEIGEDQEYMVDNNKNETRKSIAFDIDTKVGDEIYGDYRKIHKIIQNFFESNDFMHPQYSVYESKEPMKYMVIEVLLKEFLYEYPDISKCIRDIRVTEIGETHELNRLFDYDGTPGKYKDAYKKDNINLNKGKSR
WP_143405014.1	24:112	Eubacterium uniforme	SKA60930.1	28:116	0	MKIENGENQERMVNNNKNETRKSIAFDIDTKVGDEICGDYRKIHKIIQKYFESNDFMHPQYSVYESKEPMKYLVIEVLLKDFLYEYPDISKCIRDIRVTEIGETHELNRLFDYDGTPGKYKDAYKKDNIKLNKGKSR
SNB76944.1	1:59 (full)	Kingella negevensis	SNB76944.1	1:59 (full)	1	MYAISFDLVVSETQQAHPKGVSQAYQDIGTTLSQYGFQRVQGSLYINNDEDMANLLTAI
SQA78470.1	1:70 (full)	Capnocytophaga ochracea	SQA78470.1	1:70 (full)	1	MYAIAFDLIVSELKKHYKDPYHNAYAEIRKVLKQNNFYWIQGSTYATEGDLRTLFRAIQSLKNIKWFCLQ
STQ83964.1	1:124 (full)	Helicobacter fennelliae	STQ83964.1	1:124 (full)	1	MNEKKLKSTAFDLDTKALQEYYPKNDWHNAYNDIGSFLAKYDFMRMQGSVYDSTTKFSDDELGDLIEKMGRQLTWLPHCVKSIRGYDQPVMIDYTLQLKDSITQDLTLTNNKSKNTDSIKIRKR
SUA23697.1	1:71 (full)	Neisseria gonorrhoeae	SUA23697.1	1:71 (full)	1	MYAISFDLVVADTAQNHPKGISQAYADIGYTLRKFGFTRIRCGNSALPAFREVCTPAKTKIWLTCFQPSTS
SUB33622.1	1:112 (full)	Pasteurella mairii	SUB33622.1	1:112 (full)	1	MYAITFDFNTKELEKNYSPSSWRNAYEDVASFLSDYGFSRQQGAVYFGDSTVDAVVCVTVVQDMSQEFSWFEPSVRDIRMLRIEEFNDLMPAIKSNLREKKRTKKLSILKAA
TAF72960.1	1:92 (full)	Bacteroidota bacterium	TAF72960.1	1:92 (full)	1	MFAISFDMVISNLKKNYGEPYNNAYFEISTILEEFHFFRTQGSVYVSDKNDMANLTRAIIKLKSVTWFKNSVRDIRAFKVENWSDFTAFMQE
TAH67994.1	1:109 (full)	Rhodopseudomonas palustris	TAH67994.1	1:109 (full)	1	MYAIAFDLDIETLKAHYHNDSYNNAYEDIRKVFEAHGFARQQGSVYFGNDHVTPVNCVLAVQDLQKQHAWFGKAVRDIRMLRIEEHNDLLPAIAEQEPELDAAKATKTG
TGW14448.1	1:84 (full)	bacterium NHP-B	TGW14448.1	1:84 (full)	1	MYAITFDLQVQALQQHYPGASHTNAYGDIKRFLASKGFEGQQGSVYFGNETTNAVTTTLAVAAMAKEFPWLEHCVTDIRMLRIE
TJW81733.1	1:60 (full)	Neisseria gonorrhoeae	TJW81733.1	1:60 (full)	1	MAYAIAFDLDTTVLQELYPNSSWQNAYGDVKRTLVGLGFNHQQGSVYFGNSEITAVSCVL
TLL53825.1	1:61 (full)	Neisseria gonorrhoeae	TJW81733.1	1:60 (full)	0	MEMAYAIAFDLDTTVLQELYPNSSWQNAYGDVKRTLVGLGFNHQQGSVYFGNSEITAVSCV
TKC83953.1	1:93 (full)	Trinickia sp. 7GSK02	TKC83953.1	1:93 (full)	1	MYAIAFDLDTDALKSSYGKPSWQNAYGEIKAILVDKGFAWQQGSVYFGNKDMTAVQCVLAAQEVSRTLPWFKTVVRDIRMLRIEELNDLGPAL
TLD86945.1	11:102	Helicobacter sp. MIT 03-1614	TLD86945.1	11:102	1	MGVSEKKLKSIAFDLDTKALQEHYIKGDWHNAYNDIGSFLHKHHFEHTQGSVYDSTTKFSDDELGVLILKMSDTLTWLPQCVKSIRGYDQPVMIDYTQQLKDRFTQDLSLENKQNLAIKRMKQKINEIDKSGKLKEMRPKKKDRDIDR
WP_023949702.1	11:102	Helicobacter fennelliae	TLD86945.1	11:102	0	MGVSEKKLKSIAFDLDTKVLQEHYTKGDWHNAYNDIGSFLHKHHFEHTQGSVYDSTTKFNDDELGVLILKMSDTLTWLPQCVKSIRGYDQPVMIDYTQQLQDKFIAQDLRLEGKQDLAIKRMQQKIDNMAKSQNLNKDSIKATKKDIER
WP_034367195.1	9:100	MULTISPECIES: Helicobacter	TLD86945.1	11:102	0	MSEKKLKSIAFDLDTKALQEHYIKGDWHNAYNDIGSFLHKHHFEHTQGSVYDSTTKFSDDELGVLILKMSDTLTWLPQCVKSIRGYDQPVMIDYTQQLKDRFTQDLSLENKQNLAIKRMKQKINEIDKSGKLKEMRPKKKDRDIDR
WP_235148602.1	9:100	Helicobacter fennelliae	TLD86945.1	11:102	0	MSEKKLKSIAFDLDTKVLQEHYTKGDWHNAYNDIGSFLHKHHFEHTQGSVYDSTTKFNDDELGVLILKMSDTLTWLPQCVKSIRGYDQPVMIDYTQQLQDKFIAQDLRLEGKQDLAIKRMQQKIDNMAKSQNLNKDSIKATKKDIER
TMJ76777.1	1:94 (full)	Alphaproteobacteria bacterium	TMJ76777.1	1:94 (full)	1	MFVIAYDLTVADAEEHHPRSYRQAYLDIESALKRFGFERVQRSVFAAKDEDLANLFSAIDALRSMEWFGPSVKNIRAFRMEQGSNFTAIVKGQQ
TNB47749.1	1:106 (full)	Martelella lutilitoris	TNB47749.1	1:106 (full)	1	MYAIVFDLDPNSLKEVYPGASWNNAYYEIRSFLAERGFGWQQGSTYFGDDTVDAVSCVLTIQELTDGFEWFAASVRDIRMLRIEENNDLMPAVERASAKRTGKGKA
TPD99565.1	1:104 (full)	Metamycoplasma equirhinis	TPD99565.1	1:104 (full)	1	MYGLVFYLNKDKLKEEYGHNENYKQAYEDVRDILRHYGFHWLSNSFYFSRSIDNLRQIFRAIEHLKKVKWFVKSLVSIHVFKMEDLSNFTEELMGEAASIEDEE
TPE57715.1	1:104 (full)	Metamycoplasma falconis	TPE57715.1	1:104 (full)	1	MRNSYGIVFYLNKEELKKSYPKPENYKQAYEDIRDILRLRGFHWLSNSFYYSLPTSFNMFQKLYRAIEDLKAIEWFQKSVESFNVFVMEDKSDLTDFFKGEDED
TPR54735.1	1:105 (full)	Metamycoplasma neophronis	TPR54735.1	1:105 (full)	1	MYGLVFYLNKEVLKKAYGEEKNHKQAYEDVRDILRHYGFHWLSNSFYFSRSINNLLQMFKAIEHLKSIDWFVNSLVSLHVFKMEDLSNFTEYMTASENALSDDEE
TRF87446.1	1:49 (full)	Salmonella enterica subsp. enterica serovar Senftenberg	TRF87446.1	1:49 (full)	1	MYAISFDLVVADTAQNHPKGISQAYADIGSTLRQFGFTRIQGSLYTCQN
KLS99963.1	1:53 (full)	Neisseria gonorrhoeae SK12684	TRF87446.1	1:49 (full)	0	MYAISFDLVVADTAQNHPKGISQAYADIGYTLRKFGFTRIQGSLYTCQNEDMA
TSH34443.1	1:78 (full)	Salmonella enterica subsp. enterica serovar Johannesburg	TSH34443.1	1:78 (full)	1	MYAISFDLVVADTAQNHPKGISQAYADIFCPLRTFALPGARGSLYTYHAAQMATLFSASRSLNPLPCAPSSGRAIRAM
USF26266.1	7:104	Firmicutes bacterium ASF500	USF26266.1	7:104	1	MGSRKEITFDLSQDALRQHYPRKETAQDPQFFKRAYKDIQRFMEASGFERRQYSVYVSAEKLTALDVAVLTQQMAEQFPWLRHCVKEITATNIGARHSLLGLLRPDAPPVELLPLSAAKGQQKKRKVPER
VVB45376.1	1:92 (full)	Beijerinckiaceae bacterium RH CH11	VVB45376.1	1:92 (full)	1	MFAIAFDLVVAETARQHPKSVSQAYADIGARLAEFGFDRVQGSLYIGESEDLANLFAAIMALKALPWLPPSVRDIRAFRVEQWSDFTKLVKS
WP_001402204.1	1:93 (full)	Escherichia coli	WP_001402204.1	1:93 (full)	1	MYAISFDLSVAALDQHYPGNNYNNAYAEIRRFLEAKGFNRQQGSVYFGDNSVDAVRTVMAVNALSNQFPWLKACVSDIRMLRIEENNDLSPAL
WP_001988454.1	1:93 (full)	Helicobacter pylori	WP_001988454.1	1:93 (full)	1	MYTLAFDLKIEILKKEYGRTLQAYDGLRQELEPLGFENTQGSVYVNHSKENTLAQVYKAINKLSQIEWIKKSVRGIKAFKVEDFSDFTEIVKS
OOQ10045.1	1:94 (full)	Helicobacter pylori	WP_001988454.1	1:93 (full)	0	MKRYVIAFDLKIEILKKYKRTLQAYDGLRQELEPLGFENTQGSVYVNHFKENTLAQVYKAINKLSQIEWFKKSVRDIRAFKVEDFSDFTEIVKS
WP_121005549.1	1:87 (full)	Helicobacter pylori	WP_001988454.1	1:93 (full)	0	MYALAFDLKTEILKKYGRTLQAYDGLRQELEPLGFENTQGSVYVNHSKKNTLAQVYKAINKLSQIEWFKKSVRDIRVFKVEDFSDFT
WP_002219746.1	4:93	Neisseria meningitidis	WP_002219746.1	4:93	1	MSRYLITFDMDTNCLKDNYHGNNYTNAYSDIKTILARHGFENIQGSVYLGREGISEAHGTIAIQELTARFDWFYSCISNIKFYRLESDLNAQFIADGVYQAKQAFLQRVEQLRISLTEAGLSDEQINQVLEKQKFELESPNLKLN
MBS9780639.1	4:93	Moraxellaceae bacterium	WP_002219746.1	4:93	0	MSKYLITFDMDTNCLKDNYHGNSYNNAYSDIKVILAKHGFDNIQGSVYLGHEGISEAHGTIAIQELTAKFDWFYSCVSNIKFYRLESDLNAQFIADGVYQAKQAFLQRVEQLRLSLEKAGLSEVQINEVLAQQNFSLEELPVNQKV
WP_002238271.1	4:93	Neisseria meningitidis	WP_002219746.1	4:93	0	MSRYLITFDMDTNRLKDNYHGNNYTNAYSDIKTILARHGFENIQGSVYLGREGISEAHGTIAIQELTARFDWFYSCISNIKFYRLESDLNAQFIADGVYQAKQAFLQRVEQLRISLTEAGLSDEQINQVLEKQKFELESPNLKLN
WP_002251489.1	4:93	Neisseria meningitidis	WP_002219746.1	4:93	0	MSRYLITFDMDTNCLKDNYHGNSYTNAYSDIKTILARHGFENIQGSVYLGREGISEAHGTIAIQELTARFDWFYSCISNIKFYRLESDLNAQFIADGVYQAKQAFLQRVEQLRISLTEAGLSDEQINQVLEKQKFELESPNLKLN
WP_002256004.1	4:89	Neisseria meningitidis	WP_002219746.1	4:93	0	MSRYLITFDMDTNCLKDNYHGNNYTNAYSDIKTILARHGFENIQGSVYLGREGISEAHGTIAIQELTARFDWFYSCISNRLESDLNAQFIADGVYQAKQAFLQRVEQLRISLTEAGLSDEQINQVLEKQKFELESPNLKLN
WP_003782213.1	4:93	Kingella denitrificans	WP_002219746.1	4:93	0	MSRYLITFDMDTNCLKDNYHGNSYTNAYGDIRNIFHKHGFENIQGSVYLGREGISEAHGTIAIQELTARFDWFYSCISNIRFYRLESDLNAQFIADGVYQAKQAFLQRIEQLRLSLVEAGLSDEQIKQVIEKQKFELEHNQPGNNLL
WP_013448817.1	4:93	MULTISPECIES: Neisseria	WP_002219746.1	4:93	0	MSRYLITFDMDTNCLKDNYHGNSYNKAYSDIKTILARHGFENIQGSVYLGREGISEAHGTIAIQELTARFDWFYSCISNIKFYRLESDLNAQFIADGVYQAKQAFLQRVEQLRISLTEAGLSDEQINQVLEKQKFELESPNLKLN
WP_019271594.1	4:93	Neisseria sicca	WP_002219746.1	4:93	0	MSRYLITFDMDTNCLKDNYHGNSYNNAYADIKNILAKHGFENIQGSVYLGREGISEAHGTIAIQELTARFDWFYSCISNIKFYRLESDLNAQFIADGVYQAKQAFLQRVEQLRISLTEAGLSDEQINQVLEKQKFELESPNLKLN
WP_078835943.1	4:93	Neisseria lactamica	WP_002219746.1	4:93	0	MSRYLITFDMDTNCLKDNYHGNSYNNAYSDIKTILARHGFENIQGSVYLGREGISEAHGTIAIQELTARFDWFYSCISNIKFYRLESDLNAQFIADGVYQAKQAFLQRVEQLRMSLTEAGLSDEQINQVLEKQKFELESPNLKLN
WP_096100398.1	4:93	Neisseria meningitidis	WP_002219746.1	4:93	0	MSRYLITFDMDTNCLKDNYHGNNYTNAYSDIKTILARHGFENIQGSVYLGREGISEAHGTIAIQELTARFDWFYSCIANIKFYRLESDLNAQFIADGVYQAKQAFLQRVEQLRISLTEAGLSDEQINQVLEKQKFELESPNLKLN
WP_100271420.1	4:93	MULTISPECIES: Bacteria	WP_002219746.1	4:93	0	MSRYLITFDMDTNCLKNNYHGNSYNNAYADIRTILLKHGFDNIQGSVYLGHEGISEAHGTIAIQELTARFDWFYTCVSNIKFYRLESDLNAQFIADGVFKAKQAFFQRVEQLKKSLVQAGLTQEQIDDVIKQQQFELDGLPLKIN
WP_101123717.1	4:93	Neisseria meningitidis	WP_002219746.1	4:93	0	MSRYLITFDMDTNCLKDNYHGNNYTNAYSDIKTILARHGFENIQGSVYLGREGISEAHGTIAIQELTARFDWFYSCISNIKFYRLESDLNAQFIADGVYQAKQAFLQRVEQLRISLTEAGLSDEQINQVLEKQKFELENPNLKLN
WP_115430870.1	4:89	Neisseria meningitidis	WP_002219746.1	4:93	0	MSRYLITFDMDTNCLKDNYHGNNYTNAYSDIKTILARHGFENIQGSVYLGREDISEAHGTIAIQELTARFDWFYSCISNRLESDLNAQFIADGVYQAKQAFLQRVEQLRISLTEAGLSDEQINQVLEKQKFELESPNLKLN
WP_118817576.1	4:93	Neisseria lactamica	WP_002219746.1	4:93	0	MSRYLITFDMDTNCLKDNYHGNSCNKAYSDIKTILARHGFENIQGSVYLGREGISEAHGTIAIQELTARFDWFYSCISNIKFYRLESDLNAQFIADGVYQAKQAFLQRVEQLRMSLTEAGLSDEQINQVLEKQKFELESPNLKLN
WP_118847563.1	4:93	Neisseria lactamica	WP_002219746.1	4:93	0	MSRYLITFDMDTNCLKDNYHGNSYNNAYSDIKTILARHGFENIQGSVYLGREGISEAHGTIAIQELTARFDWFYSCISNIKFYRLESDLNAQFIADGVYQAKQAFLQRVEQLRISLTEAGLSDEQINQVLEKQKFELESPNLKLN
WP_124208701.1	4:93	Neisseria meningitidis	WP_002219746.1	4:93	0	MSRYLITFDMDTNCLKDNYHGNSYNKAYSDIKTILARHGFENIQGSVYLGREGISEAHGTIAIQELTARLDWFYSCISNIKFYRLESDLNAQFIADGVYQAKQAFLQRVEQLRISLTEAGLSDEQINQVLEKQKFELESPNLKLN
WP_127202187.1	4:93	Neisseria meningitidis	WP_002219746.1	4:93	0	MSRYLITFDMDTNRLKDNYHGNNYTNAYSDIKTILARHGFENIQGSVYLGREGISEAHGTIAIQELTARFDWFYSCISNIKFYRLESDLNAQFIADGVYQAKQAFLQRVEQLRISLTEAGLSDEQINQVLEKQKFELESPSLKLN
WP_219222161.1	4:93	Neisseria meningitidis	WP_002219746.1	4:93	0	MSRYLITFDMDTNCPKDNYHGNNYTNAYSDIKTILARHGFENIQGSVYLGREGISEAHGTIAIQELTARFDWFYSCISNIKFYRLESDLNAQFIADGVYQAKQAFLQRVEQLRISLTEAGLSDEQINQVLEKQKFELESPNLKLN
WP_002607800.1	1:64 (full)	Clostridium innocuum	WP_002607800.1	1:64 (full)	1	MNKKAINFDLDTKKLREFHPKGITQAYTDIRNFLESMGFEHRQGSGYVSKEPMRYATVDAIVEK
WP_002643098.1	1:91 (full)	Simonsiella muelleri	WP_002643098.1	1:91 (full)	1	MYGITFDLNTRDLQMFYSHTEQQAYAEIAEILQNYGFKNMGKVFISQSDNVADLFTAVLALRQESWFSSSVRNIHSFKIEQWSDLTQFVRA
WP_002795188.1	1:93 (full)	Campylobacter coli	WP_002795188.1	1:93 (full)	1	MYAISFDMNVSSLQLTYNSNYNNAYYEIQNILKEFGFIRIQGSVYTNDQSNSLSFVYRAIEALKQIDWFKQSVVDIRVFKIEDWSNFTDIIKN
WP_139493203.1	1:94 (full)	MULTISPECIES: Campylobacter	WP_002795188.1	1:93 (full)	0	MYAISFDMNISSLQQTYNSTHYNNAYYEIQNILKEFGFIRIQGSVYINDQQNSLSFVYRAIETLKQVDWFKKSVVDIRVFKIEDWSNFTDIIKN
WP_002881555.1	1:103 (full)	Metamycoplasma alkalescens	WP_002881555.1	1:103 (full)	1	MYGLVFYLKKENLIREYTKEKENIDKENYKQAYEDIRDILRHYGFHWLSNSFYFSRSINNLLQITKALQHLRTINWFKKSLVSFHVFKMEDLSIFTDYIIEED
WP_003799055.1	1:92 (full)	Kingella oralis	WP_003799055.1	1:92 (full)	1	MYAISFDLVVADTAEKHPKGVSQAYADIGATLRKFGFERVQGSLYTCQDENMANLFSAISALKLLPWFPDSVRDIRAFRIEQWSDFTGFVKS
WP_004088249.1	1:100 (full)	Helicobacter bilis	WP_004088249.1	1:100 (full)	1	MYAVTFNIDINCLNENNVSHSKVYEDIRKFMESNGFQWQQGSVYFGDNTINAATCVTTIQALAKSIPFFATCVKDVRMLKIEENNDLMPAVKAVYKELKK
WP_004605395.1	1:109 (full)	Clostridium scindens	WP_004605395.1	1:109 (full)	1	MDSTQRKGINFDLDTEALKEHYPKGDWHNAYYDVRTYFEKNGFEHIQGSGYHSIEVVSEAKAMAVIYQMTKEIPWLNYCVSVCTISDVPELYDISHVFEREAQQLSGEK
HIT89335.1	1:109 (full)	Candidatus Merdenecus merdavium	WP_004605395.1	1:109 (full)	0	MDSTQRKGINFDLDTEALKEHYPSGDWHTAYYYVRTYFEKNGFKHIQGSGYHSIEVMSEAKAMAVIYQMTKEIPWLNYCVRVCTISDVPELYDISHVFEREAQQLSEEK
WP_059068622.1	1:109 (full)	MULTISPECIES: Lachnospiraceae	WP_004605395.1	1:109 (full)	0	MDSTQRKGINFDLDTEALKEHYPKGDWHNAYYDVRSYFEKNGFEHIQGSGYHSTKEMSEAKAMAVIYRMTKEIPWLNYCVSVCTISDVPELYDISHVFEREAQQLSKKN
WP_159751080.1	1:109 (full)	Sporofaciens musculi	WP_004605395.1	1:109 (full)	0	MDSTQRKGINFDLDTEALKEYYPKGDWHNAYYDVRLYFEKNGFEHIQGSGYHSVKAMSEAKAMAVIYQMTKEIPWLNYCVNVCTISDVPELYDISHVFEREAQKLSEQK
WP_004608743.1	1:112 (full)	Thomasclavelia spiroformis	WP_004608743.1	1:112 (full)	1	MQTLHSRKAINFDLNNNLLKQYYPSKSYKNAWKDIKKFLLCSNFIHRQYSGYVFKTGISMAEVGNIIGKMSRKWTWLNKCVMEFDVTIVSDEYSFISRIKKESKVISKDELV
WP_004608752.1	1:102 (full)	Thomasclavelia spiroformis	WP_004608752.1	1:102 (full)	1	MITKTRKAINFDLDNNLLKQNYPSKNYKNAWRDIKKYFEDENFIHRQYSGYVSKDDILMTDVFNLVGKLSRQYPWLKMSVMIFDVTIVGDEYNLLPIIKDET
WP_005218668.1	1:94 (full)	MULTISPECIES: Helicobacter	WP_005218668.1	1:94 (full)	1	MYAIAFDLKIDDLKKHYGEPYNKAYDEIRQELEALGFEWTQGSLYMSVSEKNTLASVYKAINRLQNIKWFKQSVRDIRAFKVEDWSDFTEIVKG
WP_034564956.1	1:94 (full)	Helicobacter bilis	WP_005218668.1	1:94 (full)	0	MYAIAFDLKIDDLKKHYGEPYNKAYDEIRQELEALGFEWAQGSLYMSISEKNTLASVYKAINRLQNIKWFKQSVRDIRAFKVEDWSDFTEIVKS
WP_104747237.1	1:94 (full)	Helicobacter bilis	WP_005218668.1	1:94 (full)	0	MYAIAFDLKIDDLKKHYGEPYNKAYDEIRQELEALGFEWTQGSLYMSISEKNTLASVYKAINRLQNIKWFKQSVRDIRAFKVEDWSDFTEIVKG
WP_005333489.1	1:110 (full)	MULTISPECIES: Bacillota	WP_005333489.1	1:110 (full)	1	MDSLQRKGINFDLNTQALKEYYPKGDWHNAYADVRDFFEANGFEHIQGSGYHSVEAMSEAKAMAVIYQMTKEFPWLNYCVNVCTISDVPELFDISHVFAREAERLEKKNA
RHU43565.1	1:110 (full)	Blautia sp. TF11-31AT	WP_005333489.1	1:110 (full)	0	MDSLQRKGINFDLNTQALKEYYPKGDWHNAYADVRDFFEANGFEHIQGSGYHSVEAMSEAKAMAVIYQMTKEFPWLNYCVNVCTISDVPELFDISHVFARETERLEKKNA
WP_173702923.1	1:106 (full)	Blautia wexlerae	WP_005333489.1	1:110 (full)	0	MDSLQRKGINFDLNTQALKEYYPKGDWHNAYADVRDFFEANGFEHIQGSGYHSVEAMSEAKAMAVIYQMTKEFPWLNYCVNVCTISDVPELFDISHVFAREAERLE
WP_173792341.1	1:110 (full)	Dorea longicatena	WP_005333489.1	1:110 (full)	0	MDSLQRKDINFDLNTQALKEYYPKGDWHNAYADVRDFFEANGFEHIQGSGYHSVEAMSEAKAMAVIYQMTKEFPWLNYCVNVCTISDVPELFDISHVFAREAERLEKKNA
WP_005661808.1	1:97 (full)	Dethiosulfovibrio peptidovorans	WP_005661808.1	1:97 (full)	1	MRYAIAFDLDQDTLSKSYPNPSYTNAYNDIKKILEDHGFSRRQGSVYFGNETVDAVKCVLAAQKLAKEFSWFPSSVKDIRMLRVEDDNDLREAIESI
WP_005709710.1	1:93 (full)	Haemophilus paraphrohaemolyticus	WP_005709710.1	1:93 (full)	1	MYAIIFKLDITLLEQLYPSKHWHNAYDDIQKILEPLGFNIYQQNIYFGNADITPVQCVLATQKLASNLSWFTSSVSEMKMLRIEENADLIPAL
WP_000270911.1	1:93 (full)	Streptococcus agalactiae	WP_005709710.1	1:93 (full)	0	MYAIIFKLDITLLEQLYPSKHWHNAYDDIQKILEPLGFNIYQQNIYFGNADITPVQCVLATQKLASNLSWFAPSVSNMKMLRIEENADLMPAL
WP_017645486.1	1:86 (full)	Streptococcus agalactiae	WP_005709710.1	1:93 (full)	0	MYAIIFKLDITLLEQLYPSKHWHNAYDDIQKILEPLGFNIYQQNIYFGNADITPVQCVLATQKLASNLSWFAPSVSNMKMLRIEEN
WP_115264941.1	1:93 (full)	Haemophilus paraphrohaemolyticus	WP_005709710.1	1:93 (full)	0	MYAIIFNSILLCLEQLYPSKHWHNAYDDIQKILEPLGFNIYQQNIYFGNADITPVQCVLATQKLASNLSWFTSSVSEMKMLRIEENADLIPAL
WP_005826028.1	4:93	Actinobacillus minor	WP_005826028.1	4:93	1	MSRYLITFDMDTNCLKDNYHDNTFNNAYYDVRNVLAKHGFEHLQGSIYLGKEGISEAHGTIAIQDLTAKFDWFYPCVSNIKFYRIESDLNADFIAYNVHQAKEAFKKQLKTLELTLIESGLDRAKIDEILKKQQFSLEER
EQA00157.1	1:84	Glaesserella parasuis SW114	WP_005826028.1	4:93	0	MDTNCLKDNYHGNTHNNAYYDIRNTLEKHGFEHLQGSVYLGKEGISEAHGTIAIQDLTAKFDWFYPCVSNIKFYRIESDLNADFIAENVHKAKEAFKQQMKTLELTLINSGLDRAKIDEILNKQIFSLENRI
MWQ55770.1	4:93	Glaesserella parasuis	WP_005826028.1	4:93	0	MSRYLITFDMDTNCLKDNYHGNDYNNAYYDIRNTLEKHGFEHLQGSVYWGKEGISEAHGTIAIQDLTAKFDWFYPCVSNIKFYRIESDLNADFIAENVHKAKEAFKQQMKTLELTLINSGLDRAKIDEILNKQIFSLENRI
WP_005711816.1	4:93	Glaesserella parasuis	WP_005826028.1	4:93	0	MSRYLITFDMDTNCLKDNYHGNTHNNAYYDIRNTLEKHGFEHLQGSVYLGKEGISEAHGTIAIQDLTAKFDWFYPCVSNIKFYRIESDLNADFIAENVHKAKEAFKQQMKTLELTLINSGLDRAKIDEILNKQIFSLENRI
WP_010787163.1	4:93	Glaesserella parasuis	WP_005826028.1	4:93	0	MSRYLITFDMDTNCLKDNYHGNTHNNAYYDIRNTLEKHGFEHLQGSVYLGKEGISEAHGTIAIQDLTAKFDWFYPCVSNIKFYRIESDLNADFIAENVHKAKEAFKQQMKTLELTLINSGLERAKIDEILNKQIFSLENRI
WP_016528429.1	4:93	Glaesserella parasuis	WP_005826028.1	4:93	0	MSRYLITFDMDTNCLKDNYHGNDYNNAYYDIRNTLEKHGFEHLQGSVYLGKEGISEAHGTIAIQDLTAKFDWFYPCVSNIKFYRIESDLNADFIAENVHKAKEAFKQQMKTLELTLINSGLDRAKIDEILNKQIFSLENRI
WP_035522083.1	4:93	Glaesserella parasuis	WP_005826028.1	4:93	0	MSRYLITFDMDTNCLKDNYHGNDYNNAYYDIRNTLEKHGFEHLQRSVYLGKEGISEAHGTIAIQDLTAKFDWFYPCVSNIKFYRIESDLNADFIAENVHKAKEAFKQQMKTLELTLINSGLDRAKIDEILNKQIFSLENRI
WP_078237036.1	4:93	Haemophilus paracuniculus	WP_005826028.1	4:93	0	MSRYLITFDMDTNCLKENYHGNTYNNAYYDIRNVLEQHGFEHLQGSVYLGKEGISEAHGTIAIQDLTAKFDWFYPCVSNIKFYRIESDLNADFIAYNVHKAKQAFKKQLETLELTLIDSGLERGKIDEILKKQIFSLENQ
WP_160414593.1	4:93	Glaesserella parasuis	WP_005826028.1	4:93	0	MSRYLITFDMDTNCLKDNYHGNTHNNAYYDIRNTLEKHGFEHLQGSVYLGKEGISEAHGTIAIQDLTAKFDWFYPCVSNIKFYRVESDLNADFIAENVHKAKEAFKQQMKTLELTLINSGLDRAKIDEILNKQIFSLENRI
WP_005845454.1	1:93 (full)	Prevotella dentalis	WP_005845454.1	1:93 (full)	1	MYALSFDMVISDLKQHYGEPYNNAYFEIKELLKKNGFDWVQGSTYMTENDDLAALVKTIMELSKVDWFKKSVRDLRGFKVESWSDFTTLVKNA
WP_006289503.1	12:90	Parascardovia denticolens	WP_006289503.1	12:90	1	MSDEGKRWRRLIHFDLLDAGLDYFHLDSAATYHHIRVWMDEHGFDHDQLSGYISRKPLTDDQVMQVHEAFIMDNPQIAACCEGWRATEIGGDLELGARTTRFVKRYGPDYERMSRMARQVRDLRNQGKKISWRTVRDVIRSWGGRGRTDGEGPRRGRGR
WP_006524481.1	1:97 (full)	Desulfoscipio gibsoniae	WP_006524481.1	1:97 (full)	1	MYAIAFDLDTTELSRYYHTQNYNNAYYDIKTYLETKGFTRQQGSVYFGESVDAVKTVLAVQGLAKKFSWFAPSVRDIQMLRIEENSDLLPAIRELDE
WP_006572333.1	10:107	Pseudoflavonifractor capillosus	WP_006572333.1	10:107	1	MANNGSRKQITFDLCTDALKRYYPHQEPPLNPQYYNQAYYDIRRFMKEHGFEHRQSSAYVSAGRLTTLDIVILMERMAAELPWLGRCVNEIDVADIGAQHSLKKLLETASRPLEVELGELSMEAAAARPVRQKARSARRCTYARER
WP_006682113.1	1:93 (full)	Candidatus Glomeribacter gigasporarum	WP_006682113.1	1:93 (full)	1	MYAISFDLDTEQLKQQYPNDSWQNAYDDIRKELMPLGFTWQQGSVYFGDENMNAVKCVLAAQVLSKAYPWFKSSVRDIRMLRIEDINDLSPAL
WP_006707425.1	1:93 (full)	Candidatus Regiella insecticola	WP_006707425.1	1:93 (full)	1	MFAIAFDLVVAETEKHHPKGVTQAYTDIGAILHIYGFNRVQGSLYLTDNEDMANLFRTIDALKKLAWFSPSVRDIRSLRVEQWSDFTSLVKEL
WP_006781928.1	1:117 (full)	Hungatella hathewayi	WP_006781928.1	1:117 (full)	1	MERTYYKAINFDLRTHQLEVLYSGMNYRKAYDDLRHFLGQHGFSHRQGSGYISNEKLSTADIYDLMDELNSEFGWIGESVNRLDVTNIGKQHDMTDMLKPISMTLDESELFKKEVLT
WP_007102718.1	1:92 (full)	MULTISPECIES: unclassified Synechococcus	WP_007102718.1	1:92 (full)	1	MYAVAFDLVVSETEKHHPKGITQAYTEIASVLGEHGFSRVQGSLYVSSNEDMANLFLAIQALRSRSWFPKSVRDIRAFRIEQWSDFTAVVKS
WP_007652803.1	1:93 (full)	Parabacteroides goldsteinii	WP_007652803.1	1:93 (full)	1	MYAIAFDMMIADLRLHYGEPYNNAYFEINQILRKYNFYNTQGSVYMTENTDMSNLFRAIDALKHIDWFKNSVRDIRAFRVEDWSNFTDFVQEK
WP_008384759.1	1:98 (full)	Rhodovulum sp. PH10	WP_008384759.1	1:98 (full)	1	MYAIVFDFDTEILKQTYPSSSWNNAYADVRNYLTARGFEWMQGSAYFGDETVDAVRCVRVVQRMAKKFPWFTPAVRDIRMLRIEENNDLKAALDDEDD
WP_060832970.1	1:97 (full)	Blastochloris viridis	WP_008384759.1	1:98 (full)	0	MYAIVFDFDTEILKQTYPNQSWNNAYADVRNYLTSRGFEWKQGSAYFGDETVDAVKCVRVVQRLAKKFPWFTPAVRDIRMLRIEENNDLKVALEDED
WP_008391400.1	1:99 (full)	Rhodovulum sp. PH10	WP_008391400.1	1:99 (full)	1	MYAIAFDLDVSILRRTYGDPYNNAYFEVRRELETLGFKWTQGSVYLYDGESTLTAVYKAIDTLRAIDWFRQSVRDIRAFKVEDWSDFTSVVRGGNGGPH
WP_111419887.1	1:99 (full)	Rhodoplanes roseus	WP_008391400.1	1:99 (full)	0	MYAIAFDLDVNILRRTYGDPYNNAYFEVRRELEGIGFKWTQGSVYLYDGESTLTAVYKAIDTLRAIDWFRQSVRDIRAFKVEDWSDFTSVVRGSNGGPH
WP_272777973.1	1:99 (full)	Rhodoplanes tepidamans	WP_008391400.1	1:99 (full)	0	MYAIAFDLDVNVLRKAYGDPYNNAHFEVRRELESIGFKWTQGSVYLHDGESTLTAVYKAIDTLRAIDWFRQSVRDIRAFKVEDWSDFTSVVRGSNGGPH
WP_009409934.1	1:94 (full)	Capnocytophaga sp. oral taxon 324	WP_009409934.1	1:94 (full)	1	MYAIAFDLIVSELKKHYKDPYHNAYAEIRKVLKQNNFYWIQGSTYATEGDLRALFRAIQSLKNIKWFCLSVRDIRAFKIEDYSDFTQEFQLNIN
WP_009414427.1	1:94 (full)	MULTISPECIES: Capnocytophaga	WP_009409934.1	1:94 (full)	0	MHAIAFDLIVSELKKHYKDPYHNAYAEIRKVLKQNDFYWIQGSTYATEGDLRTLFRAIQSLKNIKWFCLSVRDIRAFKIEDYSDFTQEFQLNIN
WP_009419841.1	1:94 (full)	Capnocytophaga sp. oral taxon 380	WP_009409934.1	1:94 (full)	0	MHAIAFDLIVSELKKHYKDPYHNAYAEIRKVLKQNNFYWIQGSTYATEGDLRTLFRAIQNLKNIKWFCLSVRDIRAFKIEDYSDFTQEFQLNIN
WP_009421763.1	1:94 (full)	Capnocytophaga sp. oral taxon 412	WP_009409934.1	1:94 (full)	0	MHAIAFDLIVFELKKHYKDPYHNAYAEIRKVLKQNNFYWIQGSTYATEGDLRTLFRAIQSLKNIKWFCLSVRDILAFKIEDYSDFTQEFQLNIN
WP_015782379.1	1:94 (full)	MULTISPECIES: Capnocytophaga	WP_009409934.1	1:94 (full)	0	MHAIAFDLIVSELKKHYKDPYHNAYAEIRKVLKQNNFYWIQGSTYATEGDLRTLFRAIQSLKNIKWFCLSVRDIRAFKIEDYSDFTQEFQLNIN
WP_106095942.1	1:94 (full)	Capnocytophaga sp. oral taxon 864	WP_009409934.1	1:94 (full)	0	MHTIAFDLIVSELKKHYKDPYHNAYAEIRKVLKQNDFYWIQGSTYATEGDLRTLFRAIQSLKNIKWFCFSVRDIRAFKIEDYSDFTQEFQLNIN
WP_178977462.1	1:94 (full)	Capnocytophaga sp. oral taxon 902	WP_009409934.1	1:94 (full)	0	MHAIAFDLIVSELKKHYKDPYHNAYAEIRKVLKQNNFYWIQGSTYATEGDLRTLFRAIQSLKNIKWFCLSVRDIRAFKIEDYSDFTQEIQLNIN
WP_181831626.1	1:94 (full)	Capnocytophaga ochracea	WP_009409934.1	1:94 (full)	0	MQAIAFDLIVSELKKHYKDPYHNAYAEIRKVLKQNNFYWIQGSTYATEGDLRTLFRAIQSLKNIKWFCLSVRDIRAFKIEDYSDFTQEFQLNIN
WP_198465584.1	1:94 (full)	MULTISPECIES: Capnocytophaga	WP_009409934.1	1:94 (full)	0	MHAIAFDLIVSELKKHYKDPYHNAYAEVRKVLKQNDFYWIQGSTYATEGDLRTLFRAIQSLKNIKWFCLSVRDIRAFKIEDYSDFTQEFQLNIN
WP_198473311.1	1:94 (full)	Capnocytophaga periodontitidis	WP_009409934.1	1:94 (full)	0	MHAIAFDLIVSELKKHYKDPYHNAYAEVRKVLKQNDFYWIQGSTYATEVDLRTLFHAIQSLKNIKWFCLSVRDIRAFKIEDYSDFTQEFQLNIN
WP_203093038.1	1:94 (full)	Capnocytophaga genosp. AHN8471	WP_009409934.1	1:94 (full)	0	MHAIAFDLIVSELKKHYKDPYHNAYAEVRKVLKQNDFYWIQGSTYATEVDLRTLFRAIQSLKNIKWFCLSVRDIRAFKIEDYSDFTQEFQLNIN
WP_203139464.1	1:94 (full)	Capnocytophaga genosp. AHN8471	WP_009409934.1	1:94 (full)	0	MHAIAFDLIVSELKKHYKDPYHNAYAEVRKVLKQNNFYWIQGSTYATEGDLRTLFRAIQSLKNIKWFCLSVRDIRAFKIEDYSDFTQEFQLNIN
WP_009525268.1	1:118 (full)	Peptoanaerobacter stomatis	WP_009525268.1	1:118 (full)	1	MSKILKQIAFDLDTKSLKIYYPKNNWRKAYEDIKEYMYSNNFIWIQGSVYTSKIGMSNSNVRNIVKILQDDYKYLNKCVRDIVVTNIGKTYKLNNLFDKDMDIPTKKEYQEKTQIKNI
WP_009527882.1	1:118 (full)	Peptoanaerobacter stomatis	WP_009525268.1	1:118 (full)	0	MSKILKQIAFDLDTKSLKIYYPKNNWRKAYEDIKEYMYSNNFIWIQGSVYTSKIGMSNSNVRNIVKILQDDYKYLNKCVRDIVVTNIGKTYKLNNLFDKDMDIPTKKEYQEQIQIKNT
WP_009529625.1	1:118 (full)	Peptoanaerobacter stomatis	WP_009529625.1	1:118 (full)	1	MANSFKQIAFDLDTKSLKIYYLKNNWRKAYEDIKGFMYKNSFAWIQGSVYTSKRNMSNSNIRNIIRGLQIKFPYLNKCVRDIVVTNIGKTYKLNNLFDKDMDIPTKKEYQEQIQIKNT
WP_009751378.1	1:93 (full)	MULTISPECIES: Capnocytophaga	WP_009751378.1	1:93 (full)	1	MYAIAFDLIISELKKHYKDPYNNAYAEVKKVLEENGFFWIQGSTYATEGNLKVLFRAIQSLKNLRWFCLSVRDIRAFKIEDYSDFTEEFKLTI
MBB1546006.1	1:95 (full)	Capnocytophaga sp.	WP_009751378.1	1:93 (full)	0	MHAIAFDLIISELKKHYKAPYNNAYAEIKKVLKQNGFYWIQGSTYATEGDLRTLFRAIQSLKKLSWFCLSVRDIRAFKIEDYSDFTEEFKENTNS
WP_009390314.1	1:95 (full)	MULTISPECIES: unclassified Capnocytophaga	WP_009751378.1	1:93 (full)	0	MHAIAFDLIISELKKHYKDPYNNAYAEIKKVLEENGFYWIQGSTYATEGDLRTLFRAIQSLKKLSWFCLSVRDIRAFKIEDYSDFTEEFKENTNS
WP_095913727.1	1:95 (full)	Capnocytophaga leadbetteri	WP_009751378.1	1:93 (full)	0	MHAIAFDLIISELKKHYKDPYNNAYAEIKKVLEENGFYWIQGSTYATEGDLRTLFRAIQSLKKLSWFCLSVRDIRAFKIEDYSDFTEEFKEKTNS
WP_010186090.1	1:114 (full)	Sphingomonas sp. PAMC 26605	WP_010186090.1	1:114 (full)	1	MATAIGHNRSGHRANFSGGSMYAIVFDLDTNLLEQTYPNASWRNAYADVRRVLEQRGFDWQQGSTYFGNDRVTAVDCVLVVQELKRSFNWFQPSVRDIRMLRIEENNDLSPALD
WP_010891139.1	1:94 (full)	Riemerella anatipestifer	WP_010891139.1	1:94 (full)	1	MYAILFELDTNCLNDNYEGNTYHNSYKLVNDFMIENGFTWKQGSVYFGGANIDAVTCVLVVQKLSKKYPWFSTCVKDVRMLRIEENNDLLPAIS
WP_064971182.1	1:94 (full)	Riemerella anatipestifer	WP_010891139.1	1:94 (full)	0	MYAILFELDTNCLNDNYEGNTYHNSYKLVNDFMIENGFTWKQGSVYFGGANIDAVTCVLVVQKLSKKYPWFSNCVKDVRMLRIEENNDLLPAIS
WP_010891295.1	1:96 (full)	Riemerella anatipestifer	WP_010891295.1	1:96 (full)	1	MYAITFDMVISDLEKYYGKPYNNAYYEISNILQEFGFFRTQGSVYLNNNSDMANLMEAIQTLSEVEWFANSVRDIRGFRVEDWSNFTKLVKRKATN
NHW58375.1	1:96 (full)	Escherichia coli	WP_010891295.1	1:96 (full)	0	MYAITFDMVISDLEKYYGKAYNNAYYEISNILQEFGFFRTQGSVYLNNNSDMANLMEAIQTLSEVEWFANSVRDIRGFRVEDWSNFTKLVKRKATN
O85172.1	1:89 (full)	Riemerella anatipestifer	WP_010891295.1	1:96 (full)	0	MVISDLEKYYGKPYNNAYYEISNILQEFGFFRTQGSVYLNNNSDMANLMEAIQTLSEVEWFANSVRDIRGFRVEDWSNFTKLVKRKATN
WP_011272058.1	1:92 (full)	MULTISPECIES: Haemophilus	WP_011272058.1	1:92 (full)	1	MYAIAFDLVVKDTQDYHPKGVQEAYTDIGAVLAKFGFVRTQGSLYTNMNEDMANLFQAMNALKQLAWISQSVRDIRAFRIEQWSDFTDFIRN
6ZI0_AAA	1:102 (full)	Haemophilus influenzae 86-028NP	WP_011272058.1	1:92 (full)	0	AAMYAIAFDLVVKDTQDYHPKGVQEAYTDIGAVLAKFGFVRTQGSLYTNMNEDMANLFQAMNALKQLAWISQSVRDIRAFRIEQWSDFTDFIRNLEHHHHHH
6ZI1_AAA	1:102 (full)	Haemophilus influenzae 86-028NP	WP_011272058.1	1:92 (full)	0	AAMYAIAFNLVVKDTQDYHPKGVQEAYTDIGAVLAKFGFVRTQGSLYTNMNEDMANLFQAMNALKQLAWISQSVRDIRAFRIEQWSDFTDFIRNLEHHHHHH
6ZN8_A	1:100 (full)	Haemophilus influenzae 86-028NP	WP_011272058.1	1:92 (full)	0	XYAIAFDLVVKDTQDYHPKGVQEAYTDIGAVLAKFGFVRTQGSLYTNXNEDXANLFQAXNALKQLAWISQSVRDIRAFRIEQWSDFTDFIRNLEHHHHHH
MCK8852501.1	1:92 (full)	Haemophilus influenzae	WP_011272058.1	1:92 (full)	0	MYAIAFNLVVKDTQDYHPKGVQQAYTDIGAVLAKFGFVRTQGSLYTNTNEDMANLFQAMNSLKQLAWISQSVRDIRAFRIEQWSDFTDFIRS
WP_005656500.1	1:92 (full)	MULTISPECIES: Haemophilus	WP_011272058.1	1:92 (full)	0	MYAIAFDLVVKDTQDYHPKGVQQAYTDIGAVLAKFGFVRTQGSLYTNMNEDMANLFQAMNALKQLAWISQSVRDIRAFRIEQWSDFTDFIRN
WP_005691372.1	1:92 (full)	Haemophilus influenzae	WP_011272058.1	1:92 (full)	0	MYAIAFDLVVKDTQDYHPKGVQQAYTDIGETLAKFGFVRTQGSLYTNMNEDMANLFQAMNALKQLAWISQSVRDIRAFRIEQWSDFTDFIRN
WP_021034684.1	1:92 (full)	Haemophilus influenzae	WP_011272058.1	1:92 (full)	0	MYAIAFDLVVKDTQDYHPKGVQQAYTDIGAVLAKFGFVRTQGSLYTNTNEDMANLFQAMNELKQLAWISQSVRDIRAFRIEQWSDFTDFIRS
WP_044364768.1	1:92 (full)	Haemophilus influenzae	WP_011272058.1	1:92 (full)	0	MYAIAFDLVVKDTQDDHPKGVQEAYTDIGAVLAKFGFVRTQGSLYTNMNEDMANLFQAMNALKQLAWISQSVRDIRAFRIEQWSDFTDFIRN
WP_046939682.1	1:92 (full)	Haemophilus haemolyticus	WP_011272058.1	1:92 (full)	0	MYAIAFDLVVKDTQDHHPKGVQQAYTDIGVVLAKFGFVRTQGSLYTNTNEDMANLFQAMNALKQLAWISQSVRDIRAFRIEQWSDFTDFIRN
WP_050848517.1	1:92 (full)	Haemophilus influenzae	WP_011272058.1	1:92 (full)	0	MYAIAFDLVVKDTQDYHPKGVQQAYTDIGAVLAKFGFVRTQGSLYTNTNEDMANLFQAMNSLKQLAWISQSVRDIRAFRIEQWSDFTDFIRS
WP_053466448.1	1:92 (full)	MULTISPECIES: Haemophilus	WP_011272058.1	1:92 (full)	0	MYAIAFDLVVKDTQDYHPKGVQQAYTDIGATLAKFGFVRTQGSLYTNTNEDMANLFQAMNALKQLEWISQSVRDIRAFRIEQWSDFTDFIRN
WP_105876479.1	1:92 (full)	Haemophilus influenzae	WP_011272058.1	1:92 (full)	0	MYAIAFDLVVKDTQDHHPKGVQQAYTDIGAVLAKFGFVRTQGSLYTNTNEDMANLFQAMNSLKQLAWISQSVRDIRAFRIEQWSDFTDFIRN
WP_105881585.1	1:92 (full)	Haemophilus influenzae	WP_011272058.1	1:92 (full)	0	MYAIAFDLVVKDTQDYHPKGVQQAYTDIGVVLAKFGFVRTQGSLYTNTNEDMANLFQAMNSLKQLAWISQSVRDIRAFCIEQWSDFTDFIRN
WP_105898271.1	1:92 (full)	Haemophilus influenzae	WP_011272058.1	1:92 (full)	0	MYAIAFDLVVKDTQDYHPKGVQQAYTDIGAVLAKFGFVRTQGSLYTNTNEDMANLFQAMNSLKQLAWISQSVRDIRAFRIEQWSDFTDFIRN
WP_110431606.1	1:92 (full)	Haemophilus influenzae	WP_011272058.1	1:92 (full)	0	MYAIAFDLVVKDTQDYHPKGVQQAYTDIGETLAKFGFVRTQGSLYTNMNEDMANLFQAMNALKQLAWISQSVRDIRTFRIEQWSDFTDFIRN
WP_114892238.1	1:92 (full)	Haemophilus influenzae	WP_011272058.1	1:92 (full)	0	MYAIAFDLVVKDTQDYHPKGVQQAYTDTGAVLAKFGFVRTQGSLYTNTNEDMANLFQAMNSLKQLAWISQSVRDIRAFRIEQWSDFTDFIRS
WP_114892945.1	1:92 (full)	Haemophilus influenzae	WP_011272058.1	1:92 (full)	0	MYAIAFDLVVKDTQDYHPKGVQQAYTDIGAVLAKFGFVRTQGSLYTNTNEDMANLFQAMNSLKQLTWISQSVRDIRAFRIEQWSDFTDFIRS
WP_118785227.1	1:92 (full)	Haemophilus haemolyticus	WP_011272058.1	1:92 (full)	0	MYAIAFDLVVKDTQDYHPKGVQQAYTDIGATLAKFGFVRTQGSLYTNTNEDMANLFQAMNALKQLAWISQSVRDIRAFRIEQWSDFTDFIRN
WP_118790332.1	1:92 (full)	Haemophilus haemolyticus	WP_011272058.1	1:92 (full)	0	MYAIAFDLVVKDTQDYHPKGVQQAYTDIGATLAQFGFVRTQGSLYTNTNEDMANLFQAMNALKQLAWISQSVRDIRAFRIEQWSDFTDFIRN
WP_118806717.1	1:92 (full)	Haemophilus influenzae	WP_011272058.1	1:92 (full)	0	MYAIAFDLVVKDTQDHHPKGVQQAYTDIGAVLAKFGFVRTQGSLYTNTNEDMANLFQAMNSLKQLAWISQSVRDIRAFRIEQWSDFTDFIRS
WP_118871423.1	1:92 (full)	Haemophilus influenzae	WP_011272058.1	1:92 (full)	0	MYAIAFDLVVKDTQDYHPKGVQQAYTDIGAVLAKFGFVRTQGSLYTNTNEDMANLFQAMNELKQLAWISQSIRDIRAFRIEQWSDFTYFIRN
WP_012030611.1	1:93 (full)	Dichelobacter nodosus	WP_012030611.1	1:93 (full)	1	MYAIAFDLEIAELKKHYGEPYNGAYLEIGKELKAIGFEWTQGSVYLSNDNNLATVYRAISTLSKIDWFKSSVRDIRAFKVEDWSDFTAIVKGA
WP_012340591.1	1:93 (full)	Histophilus somni	WP_012340591.1	1:93 (full)	1	MYAIAFDLDTSMLKELYSTESWQNAYGDIKKTLESLGFDHQQGSVYFGNEDMTAVKCVLATQTLSKTYSWFKPSVSDIRMLRIEELNDLSPAL
WP_077478464.1	1:93 (full)	Rodentibacter trehalosifermentans	WP_012340591.1	1:93 (full)	0	MYAIAFDLDTSMLKELYSTESWQNAYGDIKKTLESLGFDHQQGSVYFGDKDMTAVKCVLAAQTLSKTYSWFKPSVSDIRMLRIEELNDLAPAL
WP_132994427.1	1:93 (full)	Histophilus somni	WP_012340591.1	1:93 (full)	0	MYAIAFDLDTSMLKELYSTESWQNAYGDVKKTLESLGFDHQQGSVYFGNEDMTAVKCVLATQTLSKTYSWFKPSVSDIRMLRIEELNDLSPAL
WP_012477606.1	1:92 (full)	Actinobacillus pleuropneumoniae	WP_012477606.1	1:92 (full)	1	MFAIAFDLIVKETEKHHPKSVQQAYTDIGATLAKFGFIHLQGSLYTCEKEDMANLFSAMNALKNLGWLSKSIKDIRAFRVEQWSDFTGFMKS
WP_012497991.1	1:95	Metamycoplasma arthritidis	WP_012497991.1	1:95	1	MYGLVFYLSKEVLKKEYGMEKNHHDAYEEIRDILRHYGFHWLSNSFYFSRSINNLVQIFQAVKHLKEIPWFVKSLGSFHVFKMEDMSNFTEYIKSSRVMTQIEEEEEEDDIELGKTKNSKGKNWMF
WP_012767820.1	1:93 (full)	Dickeya chrysanthemi	WP_012767820.1	1:93 (full)	1	MYAISFDLSVAMLEQHYTGNSYNNAYGDIKRFLGTKGFNRQQGSVYFGDETVDAVKTVMAVNAMSREFPWLRMCVSDIRMLRIEENNDLSPAL
WP_012855745.1	1:101 (full)	Metamycoplasma hominis	WP_012855745.1	1:101 (full)	1	MYGLVFYLDKEILKKEYSDSNHKEAYEKVRDILRHYGFHWLSNSFYFSRSINNLLQVYKAIEELKTISWFIKSLVSLHIFKMEDLSDFTEYLTGESEKIEE
QKX37420.1	1:101 (full)	Metamycoplasma hominis	WP_012855745.1	1:101 (full)	0	MYGLVFYLDKEILKKEYLDSNHKEAYEKVRDILRHYGFHWLSNSFYFSRSINNLLQVYKAIEELKTISWFIKSLVSLHIFKMEDLSDFTEYLTGESEKIEE
QKX40195.1	1:101 (full)	Metamycoplasma hominis	WP_012855745.1	1:101 (full)	0	MYGLVFYLDKEILKKEYSDSNHKEAYEKVRDILRHYGFHWLSNSFYFSRSINNLLQVYKAIEELKTISWFIKSLVSLHIFKMEDLSDFTEYLTGESEKIEK
WP_012858896.1	1:95 (full)	Streptobacillus moniliformis	WP_012858896.1	1:95 (full)	1	MYAIAFDLRVDDLKKYYGEPYNKAYDEIRQELELLGFEWTQGSVYMSTTTQNNLTYVYKAINKLSTIEWFKKSVRDIRAFKVEDWSDFTEIVKGY
WP_064608975.1	1:95 (full)	Streptobacillus moniliformis	WP_012858896.1	1:95 (full)	0	MYAIAFDLRVDDLKKYYGELYNKAYDEIRQELELLGFEWTQGSVYMSTTTQNNLTYVYKAINKLSTIEWFKKSVRDIRAFKVEDWSDFTEIVKGY
WP_064615231.1	1:95 (full)	Streptobacillus moniliformis	WP_012858896.1	1:95 (full)	0	MYAIAFDLRVDDLKKYYGEPYNKAYDEIRQELELLGFEWTQGSVYMSTTTQNNLTYVYKAINKLSTIEWFKKSVRDIRAFKVEDWSDFTEIVKGN
WP_012912819.1	1:99 (full)	Pirellula staleyi	WP_012912819.1	1:99 (full)	1	MHAIAFDMDTDTLKKTYGAESYNNAYADIRKVLAKHGFEWQQGSVYFGEPKTVDSVKCVLAAMDLARTYPWFSLAVRDIRMLRIEERSDLMAAVKDAVR
WP_013188558.1	10:105	Mobiluncus curtisii	WP_013188558.1	10:105	1	MDEQNRRLRFAFHFDLAEAKLKERYPSESATGYKQAWADIRSFLEANGFTHTQYSGYESVEPMTYFDAYNILDNLQDQFSWFQPCAQGATLTEIGERYDVLEYLRAQTVDHRAMPEKALQSDAPGVPQSREDVAKSIAEAVKVKLEERKSKGKPSPDRGKKRPSR
WP_013619538.1	1:95 (full)	Phocaeicola salanitronis	WP_013619538.1	1:95 (full)	1	MFAISFDMSISDLKKHYGEPYNNAYFEIKAILRKNGFEWIQGSTYLTQSEDLSNLFRAIEALKKIEWFRKSVRDIRGYKVENWSDFTNIVKNEYE
WP_013980930.1	1:112 (full)	Eggerthella sp. YY7918	WP_013980930.1	1:112 (full)	1	MAIEKLAYELDGDMYGITFDLDTNMLERDYSLSRPKAYGEIERVLLDIGFTHIQYSVYFCKENDGSASFIIKVAQALASLDFAPAIRDLQGFRVESWSDMTESVKDLHEALR
WP_015124441.1	34:126	Synechococcus sp. PCC 6312	WP_015124441.1	34:126	1	MSSQVLHQELITPPIAYSLNFNRFTNQREVGRVYAIAFDMDIESLKQNYGDPYNNAYAEIRKVLQSHGFSPQQGSVYFGDSTVNAVTCVLAAQDLAKKLPWFAESVRDIRMLRIEEFNDLGPAVQSG
WP_015453613.1	14:105	MULTISPECIES: Helicobacter	WP_015453613.1	14:105	1	MKFGKIDNKKLKTIAFDLDTKALQEYYTESDWHNAYNDIGSFLAKYDFMRMQGSVYDSTTKFSDDELGDLIEKMGRQLTWLPHCVKSIRGYDQPVMIDYTLQLKDSITQDLTLTNNKSKNTDSIKIRKR
EFR47508.1	23:114	Helicobacter cinaedi CCUG 18818 = ATCC BAA-847	WP_015453613.1	14:105	0	MHSFKKIKTMKFGKIDNKKLKTIAFDLDTKALQEYYTESDWHNAYNDIGSFLAKYDFMRMQGSVYDSTTKFSDDELGDLIEKMGRQLTWLPHCVKSIRGYDQPVMIDYTLQLKDSITQDLTLTNNKSKNTDSIKIRKR
WP_014667581.1	117:208	Helicobacter cinaedi	WP_015453613.1	14:105	0	MFGTRFELDEEKILREDIYDLDEMYAKIEELATKRAGLTKVSKNHYEFRGEKNAQAHLGILVFNCLKHCDWFAKNVKSWDWLGDSNNPNYVGDLIALFQKDKDNEIWQNRHKKLKTIAFDLDTKALQEYYTESDWHNAYNDIGSFLAKYDFMRMQGSVYDSTTKFSDDELGDLIEKMGRQLTWLPHCVKSIRGYDQPVMIDYTLQLKDSITQDLTLTNNKSKNTDSIKIRKR
WP_112058691.1	14:105	Helicobacter fennelliae	WP_015453613.1	14:105	0	MKFGKIDNKKLKTIAFDLDTKALQEYYTESDWHNAYNDIGSFLAKYDFMRMQGSVYDSTTKFSDDELGDLIEKMGRQPTWLPHCVKSIRGYDQPVMIDYTLQLKDSITQDLTLTNNKSKNTDSIKIRKR
WP_258552792.1	12:102	Helicobacter fennelliae	WP_015453613.1	14:105	0	MGLNEKKLKSTAFDLDTKALQEYYPKNDWHNAYNDIGSFLAKYDFMRMQGSVYDSTTKFSDDELGDLIEKMGRQLTWLPHCVKSIRGYDQPVMIDYTLQLKDSITQDLTLTNNKSKNTDSIKIRKR
WP_015557171.1	1:96 (full)	Fretibacterium fastidiosum	WP_015557171.1	1:96 (full)	1	MYAIAFDLEQDTLSKTYGNPSYTNAYNDIKKVLESYGFTRQQGGVYFGDSKVDAVRCVLAVQDLAKKFSWFSASVEDIRMLRIEDNNDLMPAISND
WP_016306491.1	1:122 (full)	MULTISPECIES: Bacillota	WP_016306491.1	1:122 (full)	1	MERKYFKALNFDLDTHQLKEHYPGANYRQAYDDLRRFFKRHRFSHRQGSGYISDDKLATADIYDLMDELSRQFPWIGICVNKIDVTNVGRQHDLTELLKPAEDIVIDTSLLTVPDCPQQETE
WP_016321648.1	8:106	Oscillibacter sp. 1-3	WP_016321648.1	8:106	1	MKTTRKQITFDLSQEALEAHYPRGERARSEHHYRKAYQDIRRFMEKQGFAWRQNSVYVSDAPMTTMDIVLLSQQMAESLPWMRLCVKEITATDIGAQYSLLGLLRSDTPPAELLPSAPQKRSVSTKNRVCER
WP_016420940.1	1:94 (full)	Capnocytophaga granulosa	WP_016420940.1	1:94 (full)	1	MYAIAFDLIISELKKHYKDPYHNAYTEVKRTLKKNDFYWIQGSTYATKGDLRTLFRAIQSLKKLQWFCLSVRDIRAFKIEDYSDFTEEFQETTK
WP_017629299.1	4:93	Neisseria meningitidis	WP_017629299.1	4:93	1	MSRYLITFDMDTNCLKNNFHGNSYNNAYADIKHILARHGFEKIQRSVYLGREGISEAHGTIAIQELTARFDWFSSCISNIKFYRIESDLNAQFIADGVYQAKQAFLQRVEQLRISLTEAGLSDEQINQVLEKQKFELESPNLKLN
WP_003711106.1	4:93	Neisseria lactamica	WP_017629299.1	4:93	0	MSRYLITFDMDTNCLKNNYHGNSYNNAYADIKHILARHGFEKIQRSVYLGREGISEAHGTIAIQELTARFDWFYSCISNIKFYRIESDLNAQFIADGVYQAKQAFLQRVEQLRMSLTEAGLSDEQINQVLEKQKFELESPNLKLN
WP_017806620.1	1:82 (full)	Avibacterium paragallinarum	WP_017806620.1	1:82 (full)	1	MSRYLITFDMDTNCLKENYHGNSYNNAYYDIRNVLEQHGFDNLQGSVYLGREGISEAHGTIAIQELTAKFDWFYPCTSNIKF
WP_018279530.1	1:95 (full)	Capnocytophaga cynodegmi	WP_018279530.1	1:95 (full)	1	MYAIVFDLVVSELKKHYGNNYQNAYADVKKNLLNNNFYWIQGSTYATEGDLSVLFKAIQSLKNISWFCACVRDIRAFKIEDYSDFTEEFKSNIQK
WP_019270616.1	1:92 (full)	Neisseria sicca	WP_019270616.1	1:92 (full)	1	MFAIAFDLEVAELKIHYGEPYNGAYFEIREELKNFGFEWTQGSLYLTNNDDMANLMMALNALKNIQWFSKSVRDIRSFRVENWSNFTNYVKS
WP_019498313.1	31:122	Pseudanabaena sp. PCC 6802	WP_019498313.1	31:122	1	MLSEAINKSLEAKIRTQAIHPQNSVAGVRVYAISFDMDIESLRNNYGDPYNNAYIEIRKILQRHGFNWQQGSVYFGNENINAVTCVLAAIDLSQKLPWFAASVRDIRMLRIEELNDLMPAVQQGNSAQP
MBE9142826.1	1:97 (full)	Planktothrix mougeotii LEGE 06226	WP_019498313.1	31:122	0	MYAITFDMDIESLRNNYGDPYNNAYPEIRKILQKHGFTWQQGSVYFGGESINAVTCVLAAIDLSRNLPWFAASVRDIRMLRIEELNDLMPAVQQQTE
WP_228041456.1	30:122	Planktothrix mougeotii	WP_019498313.1	31:122	0	MLSSKVYPAVKSKLQPALLQAETKSKGNRMYAITFDMDIESLRNNYGDPYNNAYPEIRKILQKHGFTWQQGSVYFGGESINAVTCVLAAIDLSRNLPWFAASVRDIRMLRIEELNDLMPAVQQQTE
WP_019959552.1	4:97	Vitreoscilla stercoraria	WP_019959552.1	4:97	1	MSKYIISFDLNNEILSQEYHVSSYNNAYANIKTILEKHGFKNLQGSVYIGNENVSEAHGTIAIQEITARYNWFSKAVSDIKFYRIESDLNAQFIVDGVEHAKRAFFNQIQLIKHNLAASGLTEEQIENIIGQQVFQLPNLVDIPLNKIK
WP_020995671.1	1:113 (full)	MULTISPECIES: Helicobacter	WP_020995671.1	1:113 (full)	1	MSLSRKAINFDLSTNELKKHFNNTAEAYSQIKDFMLENGFTHRQYSGYASKEVMDDFSIELLTKRLSRKFTWLSTCVQNFDVTDIGEQHDLTHLFTDRTLQKDKNLIKQELKQ
WP_021462032.1	6:97	Gallibacterium anatis	WP_021462032.1	6:97	1	MDRTLIVFDMDTHCLEQNYHTTSWRNAYSDIQRILKKHGFTNIQGTVYLSDVGIKQAHGTLALQEVAVRYEWFAKCASNIQFYDLKDDFNAQFIVEGVQVAREAFNRSLEALRKELLEAGLSSAKVEEIIGKRAFSLQYLQENQLIK
WP_018347295.1	6:97	Gallibacterium anatis	WP_021462032.1	6:97	0	MDRTLIVFDMDTHCLEENYHNASWRNAYTDIQRILKKHGFTNIQGTVYLSDVGVKQAHGTLALQEVAVRCEWFAKCASNIQFYDLKDDFNAQFIVDGVQAAREAFNRSIDALRKELLDAGLSPNKVEEIIGKRAFSLQYIQENQLIK
WP_039148629.1	6:97	Gallibacterium anatis	WP_021462032.1	6:97	0	MDRTLIVFDMDTHCLEENYHNAIWRNAYTDIQRILKKHGFTNIQGTVYLSDVGVKQAHGTLALQEVAVRYEWFAKCASNIQFYDLKDDFNAQFIVDGVQVAREAFNRSIDALRKELLDAGLSPNKVEEIIGKRAFSLQYMQENQLIK
WP_210640121.1	6:97	Gallibacterium anatis	WP_021462032.1	6:97	0	MDRTLIVFDMDTHCLEENYHNASWRNAYTDIQRILKKHGFTNIQGTVYLSDVGVKQAHGTLALQEVAVRCEWFAKCASNIQFYDLKDDFNAQFIVDGVQAAREAFNRSIDALRKELLDAGLSPNKVEEIIGKRAFSLQYMQENQLIK
WP_021948040.1	1:92 (full)	Marseilla massiliensis	WP_021948040.1	1:92 (full)	1	MFAIAFDMSISSLRKYYGEPYNNAYFEINKMLRTCGFYNAQGSVYLTESDNMANLFKAIQLLKSVDWFKKSVRDIRGFKVEDWSDFTDIVKD
MCI5912215.1	1:93 (full)	Prevotella sp.	WP_021948040.1	1:92 (full)	0	MFAIAFDMNIANLRKYYGEPYNNAYFEINKLLRTCNFYNTQGSVYLTEDNNMANLFKAIQLLKSVEWFKKSVRDIRGFKVEDWSDFTDIVKDI
WP_022935819.1	1:119 (full)	Metamycoplasma orale	WP_022935819.1	1:119 (full)	1	MYGIVFYLNKQKLIENYGNNYQDAYEEIRNSLRHYGFHWLSNSFYFSQTLNSLSRVFEAIKAIKEFSWFVNSLVTLHVFKMDDLSDFTEYVQNSKQKIKMDEEDFETEIEAGKTKKPNK
WP_023275922.1	1:115 (full)	Mucispirillum schaedleri	WP_023275922.1	1:115 (full)	1	MRKKETKRAINFDLDTKELLKHFKNTHQAYSAIKVFMEDNGFEHRQYSGYVSREPISEFSAISVTEKLNQKFKWLKDCIQKYDVTEIGATYDLKYIFDDAKKQEKEINKNKGLER
WP_023451834.1	1:98 (full)	Asticcacaulis sp. AC460	WP_023451834.1	1:98 (full)	1	MFAIAFDLVVADTEIHHPKGVTQAYTDIGAVLADYDFRRVQGSLYVTDKEDMARLFLAVQALRTLPWFSNSVRDIRAFRVEQWSDFTSLVKGPGNMGL
WP_023952713.1	4:93	MULTISPECIES: Pelistega	WP_023952713.1	4:93	1	MSKYLITFDMDTDCLREQYHAMSYQNAYADIKAILLKHGFNHLQGSVYLGNDGISEAHGTLAIQELTARYDWFFSCVSNIKFYRLESDLNADFIARGVYEAKQLFNQRLAKLEAELKDAGLPTAKIKEILSKEVFLLEDNQPIKSKKTK
WP_024005127.1	1:98 (full)	Advenella kashmirensis	WP_024005127.1	1:98 (full)	1	MFAVAFDLIVAETEKHHPKGVTQAYIEIGMALQNHVFRRVQGSLYICDDENLTNLFCAIRSLQDRPWFRKSVRDIRAFRIEHWSDFTPIVKDTAGVSP
WP_024262786.1	1:99 (full)	MULTISPECIES: Gammaproteobacteria	WP_024262786.1	1:99 (full)	1	MYAIAFDLDQDMLEQTYHVPSYQNAYGDIKKALEAHGFTRQQGSVYFGDVSKVDAVSCVLAVMDLAKKNPWFAPSVQDIRMLRIEENNDLMPAVRKAVE
WP_114262536.1	1:99 (full)	Klebsiella quasipneumoniae	WP_024262786.1	1:99 (full)	0	MYAIAFDLDQDMLEQTYHVPSYQNAYGDIKKALEAHGFTIQQGSVYFGDVSKVDAVSCVLAVMDLAKKNPWFAPSVQDIRMLRIEENNDLMPAVRKAVE
WP_205583190.1	1:91 (full)	Pseudomonas aeruginosa	WP_024262786.1	1:99 (full)	0	DQDMLEQTYHVPSYQNAYGDIKKALEAHGFTRQQGSVYFGDVSKVDAVSCVLAVMDLAKKNPWFAPSVQDIRMLRIEENNDLMPAVREAVE
WP_024544225.1	1:118 (full)	Metamycoplasma salivarium	WP_024544225.1	1:118 (full)	1	MYGLVFYLNKSILKAEYGENHHDAYEEIRDILRHHGFHWLSNSFYFSRSLNSILKIYQAVKALKELPWFVSSLVSIHVFKMEDMSDFTEYLKDKMKKVKMDEEEFDTDIESGKKVNQK
WP_236148793.1	1:118 (full)	Metamycoplasma salivarium	WP_024544225.1	1:118 (full)	0	MYGLVFYLNKSILKAEYGENHHDAYEEIRDILRHYGFHWLSNSFYFSRSLNSILKIYQAVKALKELPWFVSSLVSIHVFKMEDMSDFTEYLKDKMKKVKMDEEEFDTDIESGKKVNQK
WP_024726156.1	1:121 (full)	Enterocloster bolteae	WP_024726156.1	1:121 (full)	1	MNSGQKKGINFDLDTNALKIYYTEGDWRNAYHDVRNFFKKNGFEHIQGSGYHTLMPMSEPDVMTIVYRMTKRFPWINYCVSVCTLADVPEAFDISHVFVREAERLDEAMTSTTQGIDTLSM
WP_002590916.1	1:121 (full)	MULTISPECIES: Enterocloster	WP_024726156.1	1:121 (full)	0	MNSGQKKGINFDLDTNALKIHYTEGDWRNAYYDVRNFFKKNGFEHIQGSGYHTLMPMSEPDVMTIVYRMTKRFPWINYCVSVCTLADVPEAFDISHVFVREAERLDEAMTSTTQGIDTLSM
WP_117625576.1	1:121 (full)	Enterocloster bolteae	WP_024726156.1	1:121 (full)	0	MNSGQKKGINFDLDTNALKIHYTEGDWRNAYHDVRNFFKKNGFEHIQGSGYHTLMPMSEPDVMTIVYRMTKRFPWINYCVSVCTLADVPEAFDILHVFVREAERLNEAMTSTTQGIDTLSM
WP_195637565.1	1:121 (full)	Enterocloster bolteae	WP_024726156.1	1:121 (full)	0	MNSGQKKGINFDLDTNALKIYYTEGDWRNTYYDVRNFFKKNGFEHIQGSGYHTLMPMSEPDVMTIVYRMTKRLPWINYCVSVCTLADVPEAFDISHVFVREAERLDEAMTSTTQGIDTLSM
WP_256190949.1	1:121 (full)	Enterocloster bolteae	WP_024726156.1	1:121 (full)	0	MNSGQKKGINFDLDTNALKIYYTEGDWRNAYYDVRNFFKKNGFEHIQGSGYHTLMPMSEPDVMTIVYRMTKRLPWINYCVSVCTLADVPEAFDISHVFVREAERLDEAMTSTTQGIDTLSM
WP_025843594.1	1:94 (full)	Porphyromonas gingivicanis	WP_025843594.1	1:94 (full)	1	MYAIVFDLDTNCLNECYDGSTYHGAYKIVRDFMAKSGFSHQQGSVYFGDETVDAVKCVLAVQKLAKEYPWFATCAKDVRMLRIEDNNDLMPALN
WP_026356325.1	1:82 (full)	Prevotella maculosa	WP_026356325.1	1:82 (full)	1	MYALSFDMVVSDLKKYYGEPYNDAYYEIKELLMANGFDWVQGSTYLTKTDDLTALYKVIMELSKLEWFRKSVRDIRGFKVES
WP_026944544.1	7:97	MULTISPECIES: Helicobacter	WP_026944544.1	7:97	1	MSLTRKAINFDLYTDELKKSFLDTREPYNQIKRFMLENGFEHRQYSGYVSKEPMSDRRILKMVRKLSKELAWISECVKEFDVTEIGEQYSLKETIQNMHSKAKIKEVELNQSNKFKAKFQEFKEQSTKNQKFKDLER
WP_027305633.1	7:97	Campylobacter cuniculorum	WP_027305633.1	7:97	1	MSLSRKAINFDLSTNELKKHFKDTREPYIKIKTFMLENGFEHRQYLGYASKEPMDDIQIDILAKKLVKEFSWLSSCIQEFDVTDIGEQYSLNHIFKDFISINKDLEVKSPTKEHSQKEQAKKQLMEQVKQSLHKDKDSKSLSQNKDLER
QOR04178.1	9:99	Campylobacter cuniculorum	WP_027305633.1	7:97	0	MGVSLSRKAINFDLSTNELKKHFKDTREPYIKIKTFMLENGFEHRQYLGYASKEPMDDIQIDILAKKLVKEFSWLSSCIQEFDVTDIGEQYSLNHIFKDFISINKDLEVKSPTKEHSQKEQAKKQLMEQVKQSLHKDKDSKSLSQNKDLER
WP_027327662.1	1:95 (full)	Helicobacter pametensis	WP_027327662.1	1:95 (full)	1	MYAIAFDLKVEELKKYYGEPYNKAYDEIRQELENLGFEWTQGSVYMSKEKENTLSFVYKAINKLSSIDWFKKSVRDIRAFKVEDWSDFTDIVRDT
WP_027474066.1	1:92 (full)	Curvibacter gracilis	WP_027474066.1	1:92 (full)	1	MYALAFDLVVADTEKHHPKGVTQAYTDIGSVLIELGFRRVQGSLYVTDNEDMAELFLAIQALKAKPWFPKSVRDIRAFRIEQWSDFTALVKA
WP_027673676.1	1:101 (full)	Agrobacterium larrymoorei	WP_027673676.1	1:101 (full)	1	MYAVVFDLDQETLNQLYHGNNSNNAYADIRRFLTARGFEWKQGRTYFGDPEIIDAVKCVTVIQKLSRKYDWFQPSVKDIRMLRIEENNDLMTAIADDEDED
WP_027851136.1	4:97	Marinospirillum insulare	WP_027851136.1	4:97	1	MSKYLITFDMDTNCLKENYHGNNWNNAYYDIANTLGKHGFNRIQGSVYLGEEGISEAHGTIALQELTATHDWFYACVSNVRFYRIESDLDAQFVLDGVHQAKQRFNLRIESLRRNMLENGLTEQQIENILKHEQFDIKQLTNS
WP_032137161.1	1:94 (full)	Kingella negevensis	WP_032137161.1	1:94 (full)	1	MSYAIAFDLDTNQLKNLYGSESWQNAYGDIKRTLVSLGFDHQQGSVYFGSEQITAVKCVLAAQELSKVYPWFKPCVSDIRMLRIEEMNDLQPAL
WP_032563724.1	1:93 (full)	Bacteroides fragilis	WP_032563724.1	1:93 (full)	1	MFAISFDMSVSDLEQHYGKPYNRAYFEIKEILKVNGFEWIQGSTYLTQSEDLGNLFKAIEALKKIDWFKKSVRDIRGYKVENWSNFTDIIKGT
EYA64220.1	1:86 (full)	Bacteroides fragilis str. S23L24	WP_032563724.1	1:93 (full)	0	MSVSDLEQHYGKPYNRAYFEIKEILKVNGFEWIQGSTYLTQSEDLGNLFKAIEALKKIDWFKKSVRDIRGYKVENWSNFTDIIKGT
WP_034293093.1	1:91 (full)	Alysiella crassa	WP_034293093.1	1:91 (full)	1	MYGITFELDKSDLQMFYSQGASEAYAEIAQILQPFGFTGVGNTYLCKQGNLANMMAAVEALKKQSWFSSSVRNMETFRVAEWVDLTDFVRA
WP_034293097.1	1:83 (full)	Alysiella crassa	WP_034293097.1	1:83 (full)	1	MYAISFDLVVSDTQNAHPKGATLHQYGFQRVQGSLYVNDNEDMANLFSAIQALKSLAWFPTSVRDIRAFRIEQWSDFTKFVKT
WP_034431984.1	1:92 (full)	Candidatus Contendobacter odensis	WP_034431984.1	1:92 (full)	1	MFAIAFDLVVADTAGNHPKGVAQAYADIRNTLTGFGFEWRQGSLYTTDRDDLSNLFAAILTLKALPWFAASVRDVRAFKIEHWSDFTAMVKG
WP_035218596.1	1:82 (full)	Acidithiobacillus thiooxidans	WP_035218596.1	1:82 (full)	1	MFAIAFDLTVKEVTKHHPKNVAAAYADIGATLAGFGFRWVQGSIDVCEDEDMANLMDAMDALTDLPWFPSSVRAAQAFWVEQ
WP_036440278.1	1:119 (full)	Metamycoplasma hyosynoviae	WP_036440278.1	1:119 (full)	1	MYGIVFYLNKAILKANYGENHHDAYEEIRDILRHYGFHWLSNSFYFSRSLNSIVQIYQAVKALKEIPWFVISLVSFHVFRMEDMSDFTEYLKNTKKRTEMDEEEFETDIEEGKKKNKRK
WP_036514193.1	1:94 (full)	Nitrincola nitratireducens	WP_036514193.1	1:94 (full)	1	MYAIAFDLKVSDLEQHYSGNSYNNAYGDIKKYLETKGFTRQQGSVYFGDPDQVDAVKCVMAVNALSNQFPWFKQCVTDIRMLRIEENNDLTPAL
EGR1045486.1	1:94 (full)	Vibrio cholerae	WP_036514193.1	1:94 (full)	0	MYAIAFDLKVSDLEQYYTGNSYNNAYGDIKKYLETKGFTRQQGSVYFGDPEQVDAVRCVMAVNSLSNQFPWFKQCVTDIRMLRIEENNDLTPAL
MBD3817127.1	1:94 (full)	Halothiobacillus sp.	WP_036514193.1	1:94 (full)	0	MYAIAFDLKVADLELHYSGNSYNNAYGDIKKFLATKGFSRQQGSVYFGDSDKVDAVKCVMAVNALSNQYPWFKQCVTDIRMLRIEENNDLAPAL
WP_036882931.1	1:88 (full)	Prevotella disiens	WP_036882931.1	1:88 (full)	1	MYALSFDMTIAELQKHYGKNYNRAYFEIKNILKDNGFTWVQGSTYLIESDDLAILFKVIKQLSKIEWFKKSVRDLRGFKVACYQHALY
WP_039088109.1	1:95 (full)	Gallibacterium anatis	WP_039088109.1	1:95 (full)	1	MYAIAFDLEIAELKEHYGEPYNGAYFEIKSELEKIGFEWTQGSVYLSKDPRNNLATVYKAINLLSNIDWFKKSVRDIRAFKVEDWSDFTEIVKSA
Q52243.1	1:95 (full)	Aggregatibacter actinomycetemcomitans	WP_039088109.1	1:95 (full)	0	MYAIAFDLEISELKKHYGDPYNNAYFEVKSELEKIGFEWTQGSVYLSKDPRNNLATVYKAINLLSNIDWFKHSVRDIRAFKVEDWSDFTEIVKTS
WP_039170387.1	1:95 (full)	Gallibacterium anatis	WP_039088109.1	1:95 (full)	0	MYAIAFDLEIAELKEHYGEPYNGAYFEIKSELEKIGFEWTQGSVYLSKDPRNNLATVYKAINLLSNIDWFKKSVRDIRAFKVEDWSDFTEIVKSD
WP_109065197.1	1:95 (full)	Aggregatibacter kilianii	WP_039088109.1	1:95 (full)	0	MYAIAFDLEIAELKKHYGEPYNGAYFEVKSELEKIGFEWTQGSVYLSKDPRNNLATVYKAINLLSNIDWFKHSVRDIRAFKVEDWSDFTEIVKTA
WP_039479134.1	1:92 (full)	Pedobacter kyungheensis	WP_039479134.1	1:92 (full)	1	MYALSFDMTISELKKEYGEKYHSAYAEIKTHLNKSGFYWIQGSTYVTEENLTAVYKAIHILSNIDWFKKSVRDIRAFKVEDFSDFTAIVRGI
WP_025141941.1	1:91 (full)	Pedobacter jeongneungensis	WP_039479134.1	1:92 (full)	0	MYALSFDMTISDLKKEYGEKYHSAYAEIKSHLNNSGFYWIQGSTYVTEENLTAVYKAIHILSNIDWFKKSVRDIRAFKVEDFSDFTSIVKG
WP_187594886.1	1:91 (full)	Pedobacter roseus	WP_039479134.1	1:92 (full)	0	MYALSFDMTISDLKKEYGEKYHSAYAEIKSHLNNSGFYWIQGSTYVTEGNLTAVYKAIHILSNIDWFRKSVRDIRAFKVEDFSDFTSIVKG
WP_039605942.1	23:118	Pseudomonas flexibilis	WP_039605942.1	23:118	1	MADEFARITGYRLHMEKAQMAHYAIAFDLDTKAMKAAGLSAAQRTRIYQTEIPQALAQCGFTAHPQGSLYHTEAEQNPITAIMQLQSTLKTQAPSFCEYVRRVHVFRMEEWSDVTTLVSTKKLPAAPGPDAEEELEEQEEFDAA
WP_039689655.1	1:93 (full)	Tateyamaria sp. ANG-S1	WP_039689655.1	1:93 (full)	1	MFAIAFDLVVADTAKHHPKGLSQAYTDIGNALTRYDFQRIQGSVYVTETEDMANLFRAIMALKELPWFKNCVRDIRSFRIEQWSDFTPVIKDE
WP_040334797.1	1:92 (full)	Candidatus Magnetobacterium casensis	WP_040334797.1	1:92 (full)	1	MFAIAFDLVVADTSENHPKSVRQAYADIGNILSSYGFIRVQGSLYTNNSEDLANLFAAVMALKALPWLPSSVRDIRAFRIEQWSDFTKIVKT
WP_040335992.1	1:81 (full)	Candidatus Magnetobacterium casensis	WP_040335992.1	1:81 (full)	1	MFAIAFDLVVTDTDKNHPKSVSQAYADIANTLSNYGFTRVQGSLYTSSSEDLANLFAAVMAVALQSGVVTSLKHNNSAILR
WP_042967384.1	1:93 (full)	Burkholderia glumae	WP_042967384.1	1:93 (full)	1	MYAISFDLETEELKKAYGKPSYTNAYGEIKAFLTANGFQWQQGSVYFGDKEMTAVKCVLAAQAMSRALPWFKAAVRDIRMLRIEEMNDLGPAL
WP_043218343.1	4:101	MULTISPECIES: Pseudomonadaceae	WP_043218343.1	4:101	1	MAQYAIAFDLNTKGMKAAGFSQADITRVYQTEIPQALDACGFTAHPQGSLYHTEGEHDPITAIMKLQGSLRQHAPSFCAYVNRVHVFRMEEWSDVTALIANRPAAPAPTAEEEIEEQEALAMAAGQ
WP_045433248.1	1:99 (full)	Metamycoplasma canadense	WP_045433248.1	1:99 (full)	1	MYGLVFYLKKEILVREYGVGEENYKQAYEEVRDILRHYGFHWLSNSFYFSRSINNLLQITKALQHIKTIPWFKKSLVSLHVFKMEDLSNFTEYIIDEKK
WP_004416591.1	1:98 (full)	Mycoplasmopsis arginini	WP_045433248.1	1:99 (full)	0	MYGLVFYLKKEILIREYGKGEANYKQAYEDVRDILRHYGFHWLSNSFYFSRSINNLLQITKALQHIKTIPWFKKSLVSLHVFKMVDLSNFTEYIIDEK
WP_060823397.1	1:98 (full)	Mycoplasmopsis arginini	WP_045433248.1	1:99 (full)	0	MYGLVFYLKKEILIREYGKGEANYKQAYEDVRDILRHYGFHWLSNSFYFSRSINNLLQITKALQHIKTIPWFKKSLVSLHVFKMEDLSNFTEYIIDEK
WP_129694719.1	1:98 (full)	Mycoplasmopsis arginini	WP_045433248.1	1:99 (full)	0	MYGLVFYLKKEILIREYGKGEANYKQAYEDVRDILRHYGFHWLSNSFYFSRSINNLLQITKALQHIKAIPWFKKSLVSLHVFKMEDLANFTEYIIDEK
WP_205851182.1	1:98 (full)	Mycoplasma enhydrae	WP_045433248.1	1:99 (full)	0	MYGLVFYLRKEILIREYGKGNENYKQAYEDVRDILRHYGFHWLSNSFYFSRSINNLLQITKALQHIKTISWFKKSLVSLHVFKMEDLSNFTEYIIGEE
WP_263752301.1	1:98 (full)	Mycoplasma enhydrae	WP_045433248.1	1:99 (full)	0	MYGLVFYLRKEILIREYGKGNENYKQAYEDVRDILRHYGFHWLSNSFYFSRSINNLLQITKALQHIKTISWFKKSLVSLHVFKMEDLSNFTEYIIEEE
WP_047922359.1	1:92 (full)	Neisseria gonorrhoeae	WP_047922359.1	1:92 (full)	1	MYAISFDLVVADTAQNHPKGISQAYADIGYTLRQFGFTRVQGGLYTCQNEDMANLFSAINELKALPWFPSSVRDIRAFRIEQWSDFTSLVKS
EHF9006902.1	1:89 (full)	Salmonella enterica	WP_047922359.1	1:92 (full)	0	ISFDLVVADTAQNHPKGISQAYADIGYTLRKFGFTRIQGSLYTCQNEDMANLFSAINELKALPWFPSSVRDIRAFRIEQWSDFTSLVKS
GFL43059.1	1:84 (full)	Neisseria gonorrhoeae	WP_047922359.1	1:92 (full)	0	MVADTAQNHPKGISQAYADIGYTLRKFGFTRIQGSLYTCQNEAMANLFSAINELKALPWFPSSVRDIRAFRIEQWSDFTSLVKS
GFL43060.1	1:84 (full)	Neisseria gonorrhoeae	WP_047922359.1	1:92 (full)	0	MVADTAQNHPKGISQAYADIGYTLRKFGFTRIQGSLYTCQNEDMANLVSAINELKALPWFPSSVRDIRAFRIEQWSDFTSLVKS
GFL43061.1	1:84 (full)	Neisseria gonorrhoeae	WP_047922359.1	1:92 (full)	0	MVADTAQNHPKGISQAYADIGYTLRKFGFTRIQGSLYTCQNEDIANLFSAINELKALPWFPSSVRDIRAFRIEQWSDFTSLVKS
ROU30898.1	1:87 (full)	Neisseria gonorrhoeae	WP_047922359.1	1:92 (full)	0	FDLVVADTAQNHPKGISQAYADIGYTLRKFGFTRIQGSLYTCQNEDMANLFSAINELKALPWFPSSVRDIRAFRIEQWSDFTSLVKS
SBM85651.1	1:84 (full)	Neisseria gonorrhoeae	WP_047922359.1	1:92 (full)	0	MVADTAQNHPKGISQAYADIGYTLRKFGFTRIQGSLYTCQNEDMANLFSAINELKALPWFPSSVRDIRAFRIEQWSDFTSLVKS
WP_003690225.1	1:92 (full)	MULTISPECIES: Bacteria	WP_047922359.1	1:92 (full)	0	MYAISFDLVVADTAQNHPKGISQAYADIGYTLRKFGFTRIQGSLYTCQNEDMANLFSAINELKALPWFPSSVRDIRAFRIEQWSDFTSLVKS
WP_003712170.1	1:92 (full)	Neisseria lactamica	WP_047922359.1	1:92 (full)	0	MYAISFDLVVADTAQNHPKGISQAYADIGYTLRKFGFTRVQGSLYTCQNEDMATLFSAINELKALPWFPSSVRDIRAFRIEQWSDFTSLVKS
WP_013448818.1	1:92 (full)	Neisseria lactamica	WP_047922359.1	1:92 (full)	0	MYAISFDLVVADTAQNHPKGISQAYADIGYTLRKFGFTHVQGSLYTCQNEDMANLFSAINELKALPWFPSSVRDIRAFRIEQWSDFTSLVKS
WP_021439528.1	1:92 (full)	MULTISPECIES: Neisseria	WP_047922359.1	1:92 (full)	0	MYAISFDLVVADTAQNHPKGISQAYADIGYTLRKFGFTRVQGSLYTCQNEDMANLFSAINELKALPWFPSSVRDIRAFRIEQWSDFTSLVKS
WP_050159640.1	1:83 (full)	Neisseria gonorrhoeae	WP_047922359.1	1:92 (full)	0	MYAISFDLVVADTAQNHPKGISQAYADIGYTLRKFGFTRIQGSLYTCQNEDMANLFSAINELKALPWFPSSVRDIRAFRIEQW
WP_071241553.1	1:90 (full)	Neisseria gonorrhoeae	WP_047922359.1	1:92 (full)	0	AISFDLVVADTAQNHPKGISQAYADIGYTLRKFGFTRIQGSLYTCQNEDMANLFSAINELKALPWFPSSVRDIRAFRIEQWSDFTSLVKS
WP_104691967.1	1:93 (full)	Neisseria gonorrhoeae	WP_047922359.1	1:92 (full)	0	MYAISFDLVVADTAHNHPKGISQAYAAIGYTLRKFGFTRIQGSLYTCQTEDMANLFSAINELKALPGFPSSVRDIRAFRIEQWSDFKLSLLRI
WP_119650950.1	1:92 (full)	Klebsiella pneumoniae	WP_047922359.1	1:92 (full)	0	MYAISFDLVVADTAQNHPKGISQAYADIGYTLRKFGFTRIQGSLYTCQNEDMANLFSAINELKALPWFPSSVRDIRAFRIEQWSDFTGLVKS
WP_134797917.1	1:87 (full)	Neisseria gonorrhoeae	WP_047922359.1	1:92 (full)	0	MYAISFDLVVADTAQNHPKGISQAYADIGYTLRKFGFTRIQGSLYTCQNEDMANLFSAINELKALPWFPSSVRDIRAFRIEQWSDFS
WP_136817540.1	1:84 (full)	Neisseria gonorrhoeae	WP_047922359.1	1:92 (full)	0	MYAISFDLVVADTAQNHPKGISQAYADIGYTLRKFGFTRIQGSLYTCQNEDMANLFSAINELKALPWFPSSVRDIRAFRIEQWS
WP_139639854.1	1:86 (full)	Serratia marcescens	WP_047922359.1	1:92 (full)	0	MYAISFDLVVADTAQNHPKGISQAYADIGYTLRKFGFTRIQGSLYTCQNEDMANLFSAINELKALPWFPSSVRDIRALRIEQWSDC
WP_142028560.1	1:92 (full)	Pseudomonas aeruginosa	WP_047922359.1	1:92 (full)	0	MYAISFDLVVADTAQNHPKGISQAYADIGYTLRKFGFTRIQGSLYTCQNEDMANLFSAINELKALPWLPSSVRDIRAFRIEQWSDFTSLVKS
WP_172765934.1	1:92 (full)	Neisseria gonorrhoeae	WP_047922359.1	1:92 (full)	0	MYAISFDLVVADTAQNHPKGISQAYADIGYPLRKFGFTRIQGSLYTCQNEDMANLFSAINELKALPWFPSSVRDIRAFRIEQWSDFTSLVKS
WP_172765969.1	1:92 (full)	Neisseria gonorrhoeae	WP_047922359.1	1:92 (full)	0	MYAISFDLVVADTAQNHPKGISQAYADIGYTLRKFGFTRIQGSLYTCQNEDMASLFSAINELKALPWFPSSVRDIRAFRIEQWSDFTSLVKS
WP_172765970.1	1:92 (full)	Neisseria gonorrhoeae	WP_047922359.1	1:92 (full)	0	MYAISFDLVVADTAQNHPKGISQAYADIGYTLRKFGFTRIQGSLYTCQHEDMANLFSAINELKALPWFPSSVRDIRAFRIEQWSDFTSLVKS
WP_172765995.1	1:86 (full)	Neisseria gonorrhoeae	WP_047922359.1	1:92 (full)	0	MYAISFDLVVADTAQNHPKGISQAYADIGYTLRKFGFTRIQGSFYTCQNEDMANLFSAINELKALPWFPSSVRDIRAFRIEQWSDF
WP_197097912.1	1:86 (full)	Neisseria gonorrhoeae	WP_047922359.1	1:92 (full)	0	DLVVADTAQNHPKGISQAYADIGYTLRKFGFTRIQGSLYTCQNEDMANLFSAINELKALPWFPSSVRDIRAFRIEQWSDFTSLVKS
WP_198491851.1	1:92 (full)	Listeria monocytogenes	WP_047922359.1	1:92 (full)	0	MHALSFDLVVADTPQNHPKGISQAYADIGYTLRKFGFTRIQGSLYTCQNGDMANLFSAINELKALPWFPSSVRDIRAFRIEQWSDFTSLVKS
WP_213084896.1	1:84 (full)	Neisseria gonorrhoeae	WP_047922359.1	1:92 (full)	0	VVADTAQNHPKGISQAYADIGYTLRKFGFTRIQGSLYTCQNEAMANLFSAINELKALPWFPSSVRDIRAFRIEQWSDFTSLVKS
WP_213084897.1	1:84 (full)	Neisseria gonorrhoeae	WP_047922359.1	1:92 (full)	0	VVADTAQNHPKGISQAYADIGYTLRKFGFTRIQGSLYTCQNEDIANLFSAINELKALPWFPSSVRDIRAFRIEQWSDFTSLVKS
WP_231593138.1	1:85 (full)	Neisseria gonorrhoeae	WP_047922359.1	1:92 (full)	0	MVVADTAQNHPKGISQAYADIGYTLRKFGFTRIQGSLYTCQNEDMANLFSAINELKALPWFPSSVRDIRAFRIEQWSDFTSLVKS
WP_235219962.1	1:92 (full)	Neisseria gonorrhoeae	WP_047922359.1	1:92 (full)	0	MYAISFDLVVADTAQNHPKGISQAYADIGYTLRKFGFTRIQGSLYTCQNEDMANLFSAINELKALPWFPSSVRDIRVFRIEQWSDFTSLVKS
WP_235231108.1	1:89 (full)	Neisseria gonorrhoeae	WP_047922359.1	1:92 (full)	0	MYAISFDLVVADTAQNHPKGISQAYADIGYTLRKFGFTRIQGSLYTCQNEDMANLFSAINELKALPWFPSSVRDIRAFRIEQWSDFTSL
WP_236931055.1	1:88 (full)	Escherichia coli	WP_047922359.1	1:92 (full)	0	MYAISFDLVVADTAQNHPKGISQAYADIGYTLRKFGFTRIQGSLYTCQNEDMANLFSAINELKALPWFPSSVRDIRAFRIEQWSDFTS
WP_241361387.1	1:97 (full)	Escherichia coli	WP_047922359.1	1:92 (full)	0	MYAISFDLVVADTAQNHPKGISQAYADIGYTLRKFGFTRIQGSLYTCQNEDMANLFSAINELKALPWFPSSVRDIRAFRIEQWSDFTSLVKSSLPYR
WP_241362420.1	1:90 (full)	Escherichia coli	WP_047922359.1	1:92 (full)	0	MYAISFDLVVADTAQNHPKGISQAYADIGYTLRKFGFTRIQGSLYTCQNEDMANLFSAINELKALPWFPSSVRDIRAFRIEQWSDFTSLV
WP_241365945.1	1:92 (full)	Escherichia coli	WP_047922359.1	1:92 (full)	0	MYAISFDLVVADTAQNHPKGISQAYADIGYTLRKFGFTRIQGSLYTCQNEDMANLFSAINELKALPWFPSSDRDMLAFHIEQGSDFTSRVES
WP_241371306.1	1:92 (full)	Escherichia coli	WP_047922359.1	1:92 (full)	0	MYAISFDLVVADTAQNHPKGISQAYADIGYTLRKFGFTRIQGSLYTCQNEDMANLVSAINELKALPWFPRSARDIRAFRLEQWSDFTSLVKS
WP_241380220.1	1:87 (full)	Escherichia coli	WP_047922359.1	1:92 (full)	0	MYAISFDLVVADTAQNHPKGISQAYADIGYTLRKFGFTRIQGSLYTCQNEDMANLFSAINELKALPWFPSSVRDIRAFRIEQWSDFT
WP_242067656.1	1:85 (full)	Listeria monocytogenes	WP_047922359.1	1:92 (full)	0	MVVADTAQNHPKGSSQAYADIGYTLRKFGFTRIQGSLYTCQNEDMANLFSAINELKALPWFPSSVRDIRAFRIEQWSDFTSLVKS
WP_249935478.1	1:84 (full)	Neisseria gonorrhoeae	WP_047922359.1	1:92 (full)	0	VVADTAQNHPKGISQAYADIGYTLRKFGFTRIQGSLYTCQNEDMANLVSAINELKALPWFPSSVRDIRAFRIEQWSDFTSLVKS
WP_252458215.1	1:86 (full)	Staphylococcus pasteuri	WP_047922359.1	1:92 (full)	0	MYAISFDLVVADTAQNHPKGISQAYADIGYTLRKFGFTRIQGSLYTCQNEDMANLFSAINELKALPWFPFSVRDIRLFRLEPFLMT
WP_047976510.1	1:92 (full)	Muribacter muris	WP_047976510.1	1:92 (full)	1	MYAISFDLIVSDTEENHPKGVTQAYYDIGMTLKKFGFERIQGSLYTNSDENMANLFQAMNALKAMGWFSKSVRDIRAFRIEQWSDFTPTMKE
WP_048924593.1	1:103 (full)	Faecalibacillus faecis	WP_048924593.1	1:103 (full)	1	MSKKALNFDLNDSLLRKNYPSNNYKKAWYDIRYFLENSGFKHRQYSGYISKSDLSMSKTIQIIKKMSKKYNWLSLSVQEFDVTLIGDEFSLKKYIQQKNNFSL
WP_049431447.1	4:101	Stenotrophomonas maltophilia	WP_049431447.1	4:101	1	MANYAIAFDLNTVGMRAAGFTNAQITRVYQVEIPQALATCGFTAHPQGSLYHTVSDQDPITALMTLQGVLQTQAPNFCAHVNRVHVFRMEEWSDVTALIANRPAASSPTAEEELEEQDTLAMAANQ
MCA0196492.1	4:101	Pseudomonadota bacterium	WP_049431447.1	4:101	0	MANYAIAFDLNTVGMRAAGFTNAQITRVYQVEIPQALAACGFTAHPQGSLYHTVSDQDPITALMTLQGVLQTQAPNFCAHVNRVHVFRMEEWSDVTALIANRPAAPSPTAEEELEEQDTLAMAANQ
WP_051045301.1	1:95 (full)	Tistrella mobilis	WP_051045301.1	1:95 (full)	1	MISATSDLSASGVTAGVGHNTGQPRRTVHAIAFDLDTEALKTACHNPSWQNAYNDIGKVLTTKGFLRQQGSVYFGNERVDPVTCVLAVMQAVEGS
WP_051404720.1	12:97	Bifidobacterium sp. MSTE12	WP_051404720.1	12:97	1	MIMAGTSSRRLIHFDLLQEGLEYFHMDSSAAYRRIRSWMDGHGFDHDQLSGYLSRSPLTDREIYRLHDQFIRENPEIAACIEGFQVSTITQNMELSARTTRKVKHFGSDYEKVSRMARATREARNRSRPRSTEPKTSHHHG
WP_137655408.1	10:95	Bifidobacterium moukalabense	WP_051404720.1	12:97	0	MAGTSSRRLIHFDLLQEGLEYFHMDSSAAYRRIRSWMDGHGFDHDQLSGYLSRSPLTDREVYRLHDQFIRENPEIAACIEGFQVSTITQNMELSARTTRKVKHFGSDYEKVSRMARATREARNRSRPRSTEPKTSHHHR
WP_196321559.1	10:95	Bifidobacterium dentium	WP_051404720.1	12:97	0	MAGTSSRRLIHFDLLQEGLEYFHMDSSAAYRRIRSWMDGHGFDHDQLSGYLSCSPLTDREIYRLHDQFIRENPEIAACIEGFQVSTITQNMELSARTTRKVKHFGSDYEKVSRMARATREARNRSRPRSTEPKTSHHHG
WP_051936703.1	6:97	Campylobacter fetus	WP_051936703.1	6:97	1	MSRKMINFDLDTKLLEEKYPKKDYRQAYEDIKKFMLANGFEHRQGSGYLSLKSMSTYDVAIFISDISEKFDWLANSAKKFDITNVGKTYDLLDNLKEVQLMKNTEQSNNISLTITSVDNLRPELQKIFKTGTEISKQDELSTLINTLDHVDKLVNIKNKNDLKFANDKETIGLKIKTKENKSFDLNIPLGSNNFSKGLEHLVAVGSNDISREKITEKEQDNYKEIVKKFGKTNVNSNFQEGQIFDKFLNGGLQSLQAFASIGGDEMKEFSNSFIKSFQVLNLNQNSKTISPNIQTNMEKDISNLDKKLADTVKALSTKKDKEKELTTYKNLERGR
WP_025370481.1	6:97	Campylobacter fetus	WP_051936703.1	6:97	0	MSRKMINFDLDTKLLEEKYPKKDYRQAYEDIKKFMLANGFEHRQGSGYLSLKSMSKYDVAIFISDISEKFDWLANSAKKFDITNVGKTYDLLDNLKEVQLMKNTEQLNNMSLTITSIENLRPELQKIFKTGTEINKKDELSTLINTLNHVDKLVNIKNKNDLKFANDKETIGLKIKTGKNKIFDLNVPMGAGNFSKDLDHLVAVGSNDISREKISDKDKDSHKEIVEKFGKDSSKTNEILQNGQTFDKFLNGGLQSIQAFASMGGDEMKEFSNSFIKSFQILNINGATKSTAPNIQTSMAKDMANLDKQLKQIAENLSPKKDKDKELTNYKNLEHSR
WP_051945894.1	6:97	Campylobacter fetus	WP_051936703.1	6:97	0	MSRKMINFDLDTKLLEEKYPKKDYRQAYEDIKKFMLANGFEHRQGSGYLSLKSMSKYDVAIFISDISEKFDWLVNSAKKFDITNVGKTYDLLDNLKEVQLMKNTEQLNNMSLTITSIENLRPELQKIFKTGTEINKKYELSTLINTLNHVDKLVNIKNKNDLKFANDKETIGLKIKTGENKIFDLNVPMGAGNFSKDLDHLVAVGSNDISREKISDKDKDSYKEIVEKFGKDSSKTNEILQNGQTFDKFLNGGLQSIQAFASMGGDEMKEFSNSFIKSFQILNINGATKSTAPNIQTSMAKDMANLDKQLKQIAENLSPKKDKDKELTNYKNLEHSR
WP_065840724.1	6:97	Campylobacter fetus	WP_051936703.1	6:97	0	MSRKMINFDLDTKLLEEKYPKKDYRQAYEDIKKFMLANGFEHRQGSGYLSLKSMSKYDVAIFISDISEKFDWLANSAKKFDITNVGKTYDLLDNLKEVQLMKNTEQLNNMSLTITSIENLRPELQKIFKTGTEINKKDELSTLINTLNHVDKLVNIKNKNDLKFANDKETIGLKIKTGKNKIFDLNVPMGAGNFSKDLDHLVAVGSNDISREKISDKDKDSHKEIVEKFGKDSSKTNEILQNGQTFDKFLNGGLQSIQAFASMGGDEMKEFSNSFIKSFQILNINGATKSTAPNIQTSMAKDMANLDKQLKQIAENLSPKKDKDKDKELTNYKNLEHSR
WP_065842614.1	6:97	Campylobacter fetus	WP_051936703.1	6:97	0	MSRKMINFDLDTKLLEEKYPKKDYRQAYEDIKKFMLANGFEHRQGSGYLSLKSMSTYDVAIFISDISEKFDWLANSAKKFDITNVGKTYDLLDNLKEVQLMKNTEQLNNMSLTITSIENLRPELQKIFKTGTEISKQDELSTLINTLDHVDKLVNIKNKNDLKFANDKETIGLKIKTKENKSFDLNIPLGSNNFSKGLEHLVAVGSNDISREKISDKDKDSYKEIVEKFGKDSSKTNEILQNGQTFDKFLNGGLQSIQAFASMGGDEMKEFSNSFIKSFQILNINGATKSTAPNIQTSMAKDMTNLDKQLKQIAENLSPKKDKDKELTNYKNLEHSR
WP_065845964.1	6:97	Campylobacter fetus	WP_051936703.1	6:97	0	MSRKMINFDLDTKLLEEKYPKKDYRQAYEDIKKFMLANGFEHRQGSGYLSLKSMSTYDVAIFISDISEKFDWLANSAKKFDITNVGKTYDLLDNLKEVQLMKNTEQSNNISLTITSVDNLRPELQKIFKTGTEISKQDELSTLINTLDHVDKLVNIKNKNDLKFANDKETIGLKIKTKENKSFDLNIPLGSNNFSKGLEHLVAVGSNDISREKITEKEQDNYKEIVKKFGKTNVNSNFQEGQIFDKFLNGGLQSLQAFASIGGDEMKEFSNSFIKSFQVLNLNQNSKTISPNIQTNMEKDISNLDKKLADTVKALSTKKDKEKELTTYKKFRER
WP_141071189.1	2:93	Campylobacter fetus	WP_051936703.1	6:97	0	MINFDLDTKLLEEKYPKKDYRQAYEDIKKFMLANGFEHRQGSGYLSLKSMSTYDVAIFISDISEKFDWLANSAKKFDITNVGKTYDLLDNLKEVQLMKNTEQLNNMSLTITSIENLRPELQKIFKTGTEISKQDELSTLINTLDHVDKLVNIKNKNDLKFANDKETIGLKIKTKENKSFDLNIPLGSNNFSKGLEHLVAVGSNDISREKISDKDKDSYKEIVEKFGKDSSKTNEILQNGQTFDKFLNGGLQSIQAFASMGGDEMKEFSNSFIKSFQILNINGATKSTAPNIQTSMAKDMTNLDKQLKQIAENLSPKKDKDKELTNYKNLEHSR
WP_251147537.1	6:97	Campylobacter fetus	WP_051936703.1	6:97	0	MSRKMINFDLDTKILEQEYPKKDYRQAYDDIKKFMLSNGFEHRQGSGYLSLKSMSTYDVAIFISDISEKFDWLANSAKKFDITNVGKTYDLLDNLKEVQLMKNTEQLNNMSLTITSIENLRPELQKIFKTGTEISKQDELSTLINTLDHVDKLVNIKNKNDLKFANDKETIGLKIKTKENKSFDLNIPLGSNNFSKGLEHLVAVGSNDISREKITEKEQDNYKEIVKKFGKTNVNSNLQEGQIFDKFLNGGLQSLQAFASIGGDEMKEFSNSFIKSFQVLNLNQNSKTTSPNIQTNMEKDISNLDKKLADAVKALSPKQDKEKELTTYKNLERGR
WP_052043262.1	12:100	Campylobacter sp. MIT 97-5078	WP_052043262.1	12:100	1	MAIKSEKHIKFINFDLSNKALKERFSGDTREPYALIKKFFLKNGFEHRQYSGYISKEALYSYELGNIISKFSKELSWIKDCILKFDVSNVSNELDLSKSIVKQAKKANIKLLQKLGNQIKDYKIKKPALSKSLQIRKETSIIKLYQRLSKDKELIIDEKFLNFIKRLEKQKNSKSQAKPQF
WP_052211819.1	1:122 (full)	Anaerovibrio lipolyticus	WP_052211819.1	1:122 (full)	1	MEDEKIRILFTFDLEQEKLRKYYPGHETTQAYKDIGMFFRKNGFEHNQGSGYISKKSISLDQAIVIAIKMQQKMPWLNKCSSVFELTQIIEQQFDMKKIFSEVEKLQPKLKINKHKSYTPSR
WP_052212515.1	1:115 (full)	Anaerovibrio lipolyticus	WP_052212515.1	1:115 (full)	1	MDKIQIAFDIDTKVCRKILGKNYNKIYKDIQTFMENQGFEHRQGSVYHSINPITRIKTNGIIKNLIKEMPYITKCIRDITQTRIGDDVSINYLFEYDGTPGKYINYYKKNNQKTL
WP_053329819.1	6:97	Aggregatibacter actinomycetemcomitans	WP_053329819.1	6:97	1	MARTLIVFDMDTHCLEENYHNPSWRNAYADIQRILKKHGFTNIQGTVYLSDIGIKQAHGTLALQEVAARFEWFYHCASNIQFYELKDDFNAQFIVEGVQRAREAFNRSLNSLRQELLQAGLSADKVEEIVRKRQFSLQQIPEKELLQNNQEN
BAA13557.1	1:88	Aggregatibacter actinomycetemcomitans Y4	WP_053329819.1	6:97	0	MDTHCLEENYHNPSWRNAYADIQRILKKHGFTNIQGTVYLSDIGIKQAHGTLALQEVAARFEWFYHCASNIQFYELKDDFNAQFIVEGVQRAREAFNRSLNSLRQELLQAGLSADKVEEIVRKRQFSLQQIPEKELLQNNQQN
EDK14977.1	6:97	Haemophilus influenzae 22.4-21	WP_053329819.1	6:97	0	MDRTLIVFDMDTRCLERYYHNPSWRNAYADIQRILKKHGFMNIQGTVYLSDVGIKQAHGTLALQEVAARFEWFAACASNIQFYELKDDFNAQFIVDGVQRAREAFQRSLDSLRQELLQAGLPANKVEEIVGKRQFSLQQIQENSVSQD
EGY35307.1	27:118	Aggregatibacter actinomycetemcomitans serotype e str. SC1083	WP_053329819.1	6:97	0	MGLDNPFAGACFLTHAIVGEKMDRTLIVFDMDTHCLEENYHNPSWRNAYADIQRILKKHGFTNIQGTVYLSDIGIKQAHGTLALQEVAARFEWFYHCASNIQFYELKDDLNAQFIVEGVQRAREAFNRSLNSLRQELLQAGLSADKVEEIVGKRQFSLQQIPENELFQNNQEN
QIW15554.1	6:97	Pasteurellaceae bacterium RH1A	WP_053329819.1	6:97	0	MDRTLIVFDMDTHCLERNDHNPSWRNAYADIQRILKKHGFNNIQGTVYLSEVGIKQAHGTLALQEVAARFEWFALCASNIQFYELKDDFNAQFIVEGVQQARQAFYRSLDNLRKELLEAGLTEDKVEEIVNKRQFSLQYVQ
VTM24252.1	6:97	Stutzerimonas stutzeri	WP_053329819.1	6:97	0	MDRTLIVFDMDTHCLERNYHNPSWRNAYADIQRILKKHGFTNIQGTVYLSDIGIKQAHGTLALQEVAARFEWFYHCASNIQFYELKDDFNAQFIVDGVQRAREAFQRSLDGLRQELLQAGLSANKVEEIVGKRQFSLQQIQENSVSQDKYEK
WP_005541228.1	6:97	Aggregatibacter actinomycetemcomitans	WP_053329819.1	6:97	0	MDRTLIVFDMDTHCLEENYHNPSWRNAYADIQRILKKHGFTNIQGTVYLSDIGIKQAHGTLALQEVAARFEWFYHCASNIQFYELKDDFNAQFIVEGVQRAREAFNRSLNSLRQELLQAGLSADKVEEIVRKRQFSLQQIPEKELLQNNQEN
WP_005576800.1	6:97	Aggregatibacter actinomycetemcomitans	WP_053329819.1	6:97	0	MDRTLIVFDMDTHCLEENYHNPSWRNAYADIQRILKKHGFTNIQGTVYLSDIGIKQAHGTLALQEVAARFEWFYHCASNIQFYELKDDLNAQFIVEGVQRAREAFNRSLNSLRQELLQAGLSADKVEEIVRKRQFSLQQIPENGLLQNNQEN
WP_005666384.1	6:97	Haemophilus influenzae	WP_053329819.1	6:97	0	MDRTLIVFDMDTHCLERNYHNPSWRNAYADIQRILKKHGFMNIQGTVYLSDVGIKQAHGTLALQEVAARFEWFYHCASNIQFYELKDDFNAQFIVDGVQRARESFQRSLDSLRQELLQAGLPANKVEEIVGKRQFSLQQIQENSVSQD
WP_005687059.1	6:97	MULTISPECIES: Haemophilus	WP_053329819.1	6:97	0	MDRTLIVFDMDTHCLERYYHNPSWRNAYADIQRILKKHGFMNIQGTVYLSDVGIKQAHGTLALQEVAARFEWFAACASNIQFYELKDDFNAQFIVDGVQRAREAFQRSLDSLRQELLQAGLPANKVEEIVGKRQFSLQQIQENSVSQD
WP_005702524.1	6:97	Aggregatibacter aphrophilus	WP_053329819.1	6:97	0	MDRTLIVFDMDTHCLERNYHNPSWRNAYTDIQRILKKHGFTNIQDTVYLSDVGIKQAHGTLALQEVAARFEWFYYCASNIQFYELKDDFNAQFIVDGVQRAREAFQRSLDGLRQELLQAGLPANKVEEIVGKRQFSLQQIQENSVSQDKYEK
WP_032996471.1	6:97	Aggregatibacter actinomycetemcomitans	WP_053329819.1	6:97	0	MDRTLIVFDMDTHCLEENYHNPSWRNAYADIQRILKKHGFTNIQGTVYLSDIGIKQAHGTLALQEVAARFEWFYHCASNIQFYELKDDLNAQFIVEGVQRAREAFNRSLNSLRQELLQAGLSADKVEEIVGKRQFSLQQIPENELFQNNQEN
WP_034291058.1	6:97	Alysiella crassa	WP_053329819.1	6:97	0	MDRTLIVFDMDTHCLEENYHNTSWHNAYADIQRILKRHGFTNIQGTVYLSDVGIKQAHGTLALQEVAARFEWFYTCASNIQFYELKDDFNAQFIVDGVQAARLAFKKRMEEMKNEMLAAGFDADKVEEIMQKRQFSLEEWQNSPMIEK
WP_077416755.1	6:97	MULTISPECIES: Rodentibacter	WP_053329819.1	6:97	0	MDRTLIVFDMDPHCLEENYHNASWRNAYSDIQCILKKHGFSNIQGTVYLSDRGIKQAHGTLALQEVAARFEWFYHCASNIQFYELKDDFNAQFIVEGVQRAREAFNRSLDGLRQELLQAGLSADKVEEIVGKRQFSLQQIPEKDLLQNNSTN
WP_077493622.1	6:97	Rodentibacter mrazii	WP_053329819.1	6:97	0	MDRTLIVFDMDTHCLEENYHNSSWRNAYSDIQRILKKHGFSNIQGTVYLSDIGIKQAHGTLALQEVAARFEWFYHCASNIQFYELKDDFNAQFIVEGVQRAREAFNRSLDGLRQELLQAGLSADKVEEIVGKRQFSLQQISEKDLLQNNPKH
WP_083016067.1	6:97	Aggregatibacter aphrophilus	WP_053329819.1	6:97	0	MDRTLIVFDMDTHCLERNYHNPSWRNAYTDIQRILKKHGFTNIQGTVYLSDVGIKQAHGTLALQEVAARFEWFYHCASNIQFYELKDDFNAQFIVDGVQRAREAFQRSLDGLRQELLQAGLPANKVEEIVGKRQFSLQQIQENSVSQDKYEK
WP_097113493.1	6:97	Alysiella filiformis	WP_053329819.1	6:97	0	MDRTLIVFDMDTHCLEENYHNPSWRNAYADIQRILKRHGFNNIQGTVYLSDVGIKQAHGTLALQEVAARFEWFYTCASNIQFYELKDDFNAQFIVDGVQAARLAFKKRMEEMKNEMLAAGFDADKVEEIMQKRQFSLEEWQNSPMIEK
WP_105873744.1	6:97	Haemophilus influenzae	WP_053329819.1	6:97	0	MDRTLIVFDMDTHCLERYYHNPSWRNAYADIQRILKKHGFMNIQGTVYLSDVGIKQAHGTLALQEVAARFEWFAACASNIQFYELKDDFNAQFIVDGVQRARKAFQRSLDSLRQELLQAGLPANKVEEIVGKRQFSLQQIQENSVSQD
WP_105878863.1	6:97	Haemophilus influenzae	WP_053329819.1	6:97	0	MDRILIVFDMDTHCLERNYHNPSWRNAYADIQRILKKHGFTNIQGTVYLSDVGIKQAHGALALQEVTARFEWFYHCASNIQFYELKDDFNAQFIVDGVQRAREAFQHSLDGLRQELLQAGLSVNKVEEIVGKRQFSLQQIQENSVSQDKYEK
WP_105881650.1	6:97	Haemophilus influenzae	WP_053329819.1	6:97	0	MDRTLIVFDMDTHCLERNYHNLSWRNAYVDIQRILKKHGFTNIQGTVYLSDVGIKQAHGTLALQEVTARFEWFYHCASNIQFYELKDDFNAQFIVDGVQRAREAFQHSLDGLRQELLQAGLSVNKVEEIVGKRQFSLQQIQENSVSQDKYEK
WP_105895615.1	6:97	Haemophilus influenzae	WP_053329819.1	6:97	0	MDRTLIVFDMDTHCLERNYHNPSWRNAYVDIQRILKKHGFTNIQGTVYLSDVGIKQAHGTLALQEVTARFEWFYHCASNIQFYELKDDFNAQFIVDGVQRAREAFQHSLDGLRQELLQAGLSVNKVEEIVGKRQFSLQQIQENSVSQDKYEK
WP_109091941.1	6:97	Aggregatibacter actinomycetemcomitans	WP_053329819.1	6:97	0	MDRTLIVFDMDTHCLEENYHNPSWRNAYADIQRILKKHGFTNIQGTVYLSDIGIKQAHGTLALQEVAARLEWFYHCASNIQFYELKDDFNAQFIVEGVQRAREAFNRSLNSLRQELLQAGLSADKVEEIVRKRQFSLQQIPEKELLQNNQEN
WP_109428420.1	6:97	Aggregatibacter kilianii	WP_053329819.1	6:97	0	MDRTLIVFDMDTHCLERNYHNPSWRNAYTDIQRILKKHGFTNIQGTVYLSDVGIKQAHGTLALQEVAARFEWFYLCASNIQFYELKDDFNAQFIVDGVQRAREAFKRSLDGLRQELLQAGLPANKVEEIVGKRQFSLQQIQENSVSQDKYEK
WP_110430542.1	6:97	Haemophilus influenzae	WP_053329819.1	6:97	0	MDRTLIVFDMDTHCLERNYHNPSWRNAYADIQRILKKHGFMNIQGTVYLSNVGIKQAHGTLALQEVAARFEWFYHCASNIQFYELKDDFNAQFIVDGVQRARESFQRSLDSLRQELLQAGLPANKVEEIVGKRQFSLQQIQENSVSQD
WP_112071685.1	6:97	Haemophilus influenzae	WP_053329819.1	6:97	0	MDRTLIVFDMDTHCLERNYHNPSWRNAYADIQRILKKHGFINIQGTVYLSDVGIKQAHGTLALQEVAARFEWFYHCASNIQFYELKDDFNAQFIVDGVQRVRESFQRSLDSLRQELLQAGLPANKVEEIVGKRQFSLQQIQENSVSQD
WP_116743758.1	6:97	Actinobacillus suis	WP_053329819.1	6:97	0	MDRTLIVFDMDTHCLEKQYHNPSWRNAYADIQRILKKHGFTNIQGTVYLSDLGIKQAHGTLALQEVAARFEWFAHCASNIQFYELKDDFNAQFIVDGVQRAREAFNRSIESLRKELVDAGLPEAKVEEIVGKRQFSLQYVQDQQLLSK
WP_148324232.1	6:97	Aggregatibacter actinomycetemcomitans	WP_053329819.1	6:97	0	MDRTLIVFDMDTHCLEENYHNPSWRNAYADIQRILKKHGFTNIQGTVYLSDIGIKQAHGTLALQEVAARFEWFYHCASNIQFYELKDDFNAQFIVEGVQRAREAFNRSLNSLRQELLQAGLSADKVEEIVRKRQFSLQQIPENGLLQNNQEN
WP_179225193.1	6:97	Haemophilus influenzae	WP_053329819.1	6:97	0	MDRTLIVFDMDTHCLERNYHNPSWRNAYADIQRILKKHGFTNIQGTVYLSDVGIKQAHGALALQEVTARFEWFYHCASNIQFYELKDDFNAQFIVDGVQRARQAFYLSLDNLRKELLEAGLPENKVEEIVNKRQFSLQYVQENQ
WP_205765108.1	6:97	Aggregatibacter actinomycetemcomitans	WP_053329819.1	6:97	0	MDRTLIVFDMDMHCLEENYHNPSWRNAYADIQRILKKHGFTNIQGTVYLSDIGIKQAHGTLALQEVAARFEWFYHCASNIQFYELKDDFNAQFIVEGVQRAREAFNRSLNSLRQELLQAGLSADKVEEIVRKRQFSLQQIPEKELLQNNQEN
WP_205767043.1	6:97	Aggregatibacter actinomycetemcomitans	WP_053329819.1	6:97	0	MDRTLIVFDMDTHCLEENHHNPSWRNAYADIQRILKKHGFTNIQGTVYLSDIGIKQAHGTLALQEVAARFEWFYHCASNIQFYELKDDLNAQFIVEGVQRAREAFNRSLNSLRQELLQAGLSADKVEEIVEKRQFSLQQIPENELFQNNQEN
WP_205769807.1	6:97	Aggregatibacter actinomycetemcomitans	WP_053329819.1	6:97	0	MDRTLIVFDMDTHCLEENYHNPSWRNAYADIQRILKKHGFTNIQGTVYLSDIGIKQAHGTLALQEVAARFEWFYHCASNIQFYELKDDLNAQFIVEGVQRAREAFNRSLNSLRQELLQAGLSADKVEEIVGKRQFSLQQIQESDLLQYKHEK
WP_205773139.1	6:97	Aggregatibacter actinomycetemcomitans	WP_053329819.1	6:97	0	MDRTLIVFDMDTHCLEENYHNPSWRNAYADIQRILKKHGFTNIQGTVYLSDIGIKQAHGTLALQEVAARFEWFYHCASNIQFYELKDDLNAQFIVEGVQRAREAFNRSLNSLRQELLQAGLSADKVEEIVEKRQFSLQQIQESDLLQYKHEK
WP_205774733.1	6:97	Aggregatibacter actinomycetemcomitans	WP_053329819.1	6:97	0	MDRTLIVFDMDAHCLEENYHNPSWRNAYADIQRILKKHGFTNIQGTVYLSDIGIKQAHGTLALQEVAARFEWFYHCASNIQFYELKDDLNAQFIVEGVQRAREAFNRSLNSLRQELLQAGLSADKVEEIVGKRQFSLQQIQESDLLQYKHEK
WP_233114998.1	6:97	Aggregatibacter actinomycetemcomitans	WP_053329819.1	6:97	0	MDRTLIVFDMDTHCLEENYHNPSWRNAYADIQRILKKHGFTNIQGTVYLSDIGIKQAHGTLALQEVAARFEWFYHCASNIQFYELKDDLNAQFIVEGVQRAREAFNRSLNSLRQELLQAGLSADKVEEIMGKRQFSLQQIPENELFQNNQEN
WP_233118050.1	6:97	Aggregatibacter actinomycetemcomitans	WP_053329819.1	6:97	0	MDRTLVVFDMDTHCLEENYHNPSWRNAYADIQRILKKHGFTNIQGTVYLSDIGIKQAHGTLALQEVAARFEWFYHCASNIQFYELKDDFNAQFIVEGVQRAREAFNRSLNSLRQELLQAGLSADKVEEIVRKRQFSLQQIPEKELLQNNQEN
WP_233134149.1	6:97	Aggregatibacter actinomycetemcomitans	WP_053329819.1	6:97	0	MDRTLIVFDMDTHCLEENYHNPSWLNAYADIQRILKKHGFTNIQGTVYLSDIGIKQAHGTLALQEVAARFEWFYHCASNIQFYELKDDFNAQFIVEGVQRAREAFNRSLNSLRQELLQAGLSADKVEEIVRKRQFSLQQIPEKELLQNNQEN
WP_053576731.1	1:95 (full)	Helicobacter pylori	WP_053576731.1	1:95 (full)	1	MLAKQIPSFAVCLNENAVNLSKVYSDIAKFMEQHGFKWQQGSVYFGDETINAVTCVATVQILAKQIPSFAVCVKDVRMLKIEENNDLMPAIKIVL
WP_054766402.1	1:94 (full)	MULTISPECIES: Brevundimonas	WP_054766402.1	1:94 (full)	1	MFAISFDLDLNETTAIHPAGVRQAYREIERTLKRYDFHRVQQSVYLTEIPDLANLTLAMTALKALPWFPQCVKDVRGFRVENWSDFTPFMKGNG
MBJ7510510.1	1:94 (full)	Brevundimonas sp.	WP_054766402.1	1:94 (full)	0	MFAISFDLDLNETTAIHPAGVKQAYREIERTLKRYDFHRVQQSVYLTEIPDLANLTLAMTALKALPWFPQCVKDVRGFRVENWSDFTPFMKGNG
WP_055852974.1	1:105 (full)	Aurantimonas sp. Leaf443	WP_055852974.1	1:105 (full)	1	MYAIAFDFDTEILERLYPNPSWRNAYSDVRTFLEENGFEHRQGSVYFGDPELSAPECIAIVEDMADEFAWFTASLKDIRMLRIEENNDLMVVLDRKRRRAARRKN
WP_055888416.1	1:92 (full)	MULTISPECIES: unclassified Methylobacterium	WP_055888416.1	1:92 (full)	1	MFAIAFDLVVADTQAHHPKGVPQAYADIRSTLDRYGFAWIQGSLYVSSDEDLAVLFSAITALKALPWFPRSVRDIRAFRIEQWSDFTTLVQS
WP_056286240.1	1:92 (full)	Methylobacterium sp. Leaf108	WP_055888416.1	1:92 (full)	0	MFAIAFDLVVADTQAHHPKGVPQAYADIRSTLDRYGFAWIQGSLYVSSDEDLAVLFSAITVLKALAWFPRSVRDIRAFRIEQWSDFTTLVQS
WP_056479925.1	1:99 (full)	Methylobacterium sp. Leaf117	WP_056479925.1	1:99 (full)	1	MYAIVFDFDTETLRQLYPNPSWNNPYADVRNYLTSRGFEWKQGSAYFGDETVDAVRCVRVIQKLSRRYAWFKPSVRDIRMLRIEENNDLMIALDDEDDD
WP_244009799.1	1:99 (full)	Methylobacterium sp. J-068	WP_056479925.1	1:99 (full)	0	MYAIVFDFDTETLRQLYPNPSWNNAYADVRNYLTSRGFEWKQGSAYFGDDTVDAVRCVRVIQKLSRRYAWFKPSVRDIRMLRIEENNDLMIALDDEDDD
WP_056695580.1	1:108 (full)	MULTISPECIES: unclassified Aureimonas	WP_056695580.1	1:108 (full)	1	MYAIAFDFDTELLEQLYPNSSSRNAYADVRTFLEENGFEHRQVSVYFGEPNLTATECIAIVEDMADEFSWFTPSLKDIRMLRIEENNDLMVVLDRKRRRARRRSRTGN
WP_057041749.1	1:95 (full)	Campylobacter coli	WP_057041749.1	1:95 (full)	1	MYAISFDMNIEALKTEYNVIYNNAYYDIQNVLKIYGFERVQGSVYINFSSTPNNLSLVYQAIEKLKSISWFKNSVADIRVFRVEDWSDFTQIIKN
HAA1937293.1	1:95 (full)	Campylobacter jejuni	WP_057041749.1	1:95 (full)	0	MYAISFDMNIEALKTEYNVIYNNAYYDIQNVLKNYGFERIQGSVYINISSTPNNLSLVYQAIERLKNISWFKNSVADIRVFRVEDWSDFTQIIKN
WP_057319535.1	1:92 (full)	Parabacteroides distasonis	WP_057319535.1	1:92 (full)	1	MFAIAFDMVISDLKQNYGDPYNNAYFDISNIMEKYGFYRAQGSLYLTENRDMANLFRAIEALKKTEWFRKSVRDIRTFRVEDWSNFTDFMKE
WP_057415682.1	4:97	Pseudomonas syringae group genomosp. 3	WP_057415682.1	4:97	1	MSKYLITFDMNTNCLKNEYHGNNWNNAYYDIGKILKRHGFSNLQGSVYIGSEEVSEAHGTLAIQEVTATYEWFHSCVSNIKFYRLESDLDAQFIADGVNAARESFRGRVRALEESLRKAGLKEDQIQAVMLEQKFDFKEIGQG
WP_058786764.1	4:101	Pseudomonas psychrotolerans	WP_058786764.1	4:101	1	MAQYAIAFDLDTAAMKANGVTDSQRTRIYSTEIPRALESCGFTAHPQGSLYHTEAEHDPITAIMKLQSTLKTQAPNFCNYVKRVHVFRLEEWSDVTALIADRPAAGRPDAAEEIDEQDDLDMASKPVRPV
WP_060979144.1	1:94 (full)	Sphingomonas sp. CCH18-B1	WP_060979144.1	1:94 (full)	1	MYAIVFDLDTTVLQSAYDNASWNNAYSDIRKVLESRGFEWQQGSTYFGNDKVTPVDCVLAVQELRREYDWFKPSVRDIRMLRIEENNDLGPAIE
WP_061236492.1	5:101	Leptospira santarosai	WP_061236492.1	5:101	1	MSKVFGLSFDLDTVAMKEAGRSKTEISKIYQFEIPVFLWNLGFARHPQQSFYRSLFYDDQEFLTRSLKEALDRQKPDFQFWLKNMEIFILEPWSDVTALVKKYNKKDMNATRKKSFRKGKSSKVVSGIHVKKGIKDV
WP_061249106.1	5:101	Leptospira alstonii	WP_061249106.1	5:101	1	MSKVFGLSFDLDTVAMTDAGKSKSEVSKIYQFEIPMFFLYIGFARHPQQSFYRSPFYDDQEVLTKTLKEALDQQNPDFRLWLKNMEIFILEPWSDVTALVRKSNGKNSNAVRNKSLKKGNSSKVNSQINSKNRKVGIGDNL
WP_061435914.1	1:92 (full)	Bacteroides intestinalis	WP_061435914.1	1:92 (full)	1	MYAIAFDLVIVDLKKNYGEPYNNAYFEINKVLRQFDFYNTQGSVYMTEKSDMANLFKAIDALKKIEWFRSSVRDIRAFRVEDWSDFTGLFKE
WP_061973027.1	1:102 (full)	Aureimonas sp. AU20	WP_061973027.1	1:102 (full)	1	MFAIVFDLDTNSLKDVYGGPSWNNAYNDVRAFLKKRGFGWQQGSTYFGDETVNEVSCVLTIQDLAETFDWFAPSVRDVRMLRIESNNDLMPAVERVRGRKGA
WP_065590133.1	1:117 (full)	MULTISPECIES: Gilliamella	WP_065590133.1	1:117 (full)	1	MSYAITFDFDTSRLEHYYPGAYTNAYKEVRDELKKLGFEWKQGSVYFGNSSINAVTCVLAVQQLGQKFSWFTPSLKDIRMLRIEEYNDLLPALVQQRELTHASLEKNEIQNKTRKLF
WP_065583127.1	1:117 (full)	Gilliamella apicola	WP_065590133.1	1:117 (full)	0	MSYAITFDFDTSRLEHYYPGAYTNAYKEVRDELKKLGFEWKQGSVYFGNSSINAVTCVLAVQQLGQTFSWFTPSLKDIRMLRIEEYNDLLPALVQQRELTHASLEKNEIQNKTRKLF
WP_065607275.1	1:117 (full)	Gilliamella apicola	WP_065590133.1	1:117 (full)	0	MSYAITFDFDTSRLEHYYPGAYTNAYKEVRDELKKLGFEWKQGSVYFGNSSINAVTCVLAVQQLGQKFSWFTPSLKDIRMLRIEEYNDLLPALMQQRELTHASLEKNEIQNKTRELF
WP_065638358.1	1:117 (full)	Gilliamella apicola	WP_065590133.1	1:117 (full)	0	MSYAITFDFDTSRLEHYYPGVYTNAYKEVRDELKKLGFEWEQGSVYFGNSSINAVTCVLAVQQLGQKFSWFTPSLKDIRMLRIEEYNDLLPALVQQRELTHASLEKNEIQNKTRKLF
WP_160430881.1	1:117 (full)	Gilliamella sp. Pas-s25	WP_065590133.1	1:117 (full)	0	MSYAITFDFDTSRLEHYYPGVYTNAYKEVRDELKKLGFEWKQGSVYFGNSSINAVTCVLAVQQLGQKFSWFTPSLKDIRMLRIEEYNDLLPALVQQRELTHASLEKNEIQNKTRKLF
WP_065969397.1	1:93 (full)	Staphylococcus aureus	WP_065969397.1	1:93 (full)	1	MFAIAFDLVVADTAANHPKGVSQAYADIGGTLAGYGFDRVQGSLYLTDKDDLANLFAAIMALKRLPWFPGSVRDIRAFKVEHWSDFTRLVKEP
WP_065974421.1	1:97 (full)	Acidithiobacillus thiooxidans	WP_065974421.1	1:97 (full)	1	MFAIAFDLTVKEVTKHHPKSVAAAYADIGATLAGFGFRWVQGSIYVCEDEDMANLMDAMDALTDLPWFPLSVRDVRAFRVEQWSNFTDRVKRRGIKK
MBU2731612.1	1:97 (full)	Acidithiobacillus ferridurans	WP_065974421.1	1:97 (full)	0	MFAIAFDLTVKDVSKRHPKSVAAAYADIGATLAGFGFRWVQGSIYVCENEDMANLMDAMDALTDLSWFPPSVRDVRAFRVEQWSNFTDRVKRRGIAK
WP_066457184.1	7:95	MULTISPECIES: unclassified Helicobacter	WP_066457184.1	7:95	1	MSLSRKAINFDLSTNELKKRFSNTAEAYNQIKGFMLQNGFEHRQYSGYTSNEVMDEKQIDLLAKRLSRQFPWLPDCVQKFDVTDIGEQHDLTHLLSKNQQKIKAPDKQANLDRQEALKQKIEKIAKSSKMEKYRSSKSKDIER
WP_066615852.1	1:99 (full)	Bosea sp. PAMC 26642	WP_066615852.1	1:99 (full)	1	MYAIVFDFDTQTLEQLYPNQSWRNAYTDVRSYLTARGFEWKQGSTYFGNDSVDAVRCVTVVQRLAKKYSWFTPSVRDIRMLRIEENNDLMSALDDEDDD
WP_067007517.1	1:94 (full)	Moraxella nonliquefaciens	WP_067007517.1	1:94 (full)	1	MYAIGFDLLVKEVEKHHPKGVRQAYSDIEIILNKFSFNRIQGSLYVTENENMELVTKAMVSLSRLSWFSASVRDIRAFKVEQWSNFNSFFKEEF
WP_068367953.1	1:95 (full)	Peptoniphilus coxii	WP_068367953.1	1:95 (full)	1	MYAIVLDLNFEILKNHFEDPHKIAFDEISHELNKFAFEKTTGNIFIHRLEKDGLKDLYRAINRLSTIPWLKDSIRELRAFKIEDWSNFTSIIKES
WP_069564666.1	1:93 (full)	MULTISPECIES: Pseudomonas	WP_069564666.1	1:93 (full)	1	MYAIAFDLDTETLKQAYPTPSWNNAYGDIRKVLEPLGFNWQQGSVYFGDEKMTAVKCVLAAQAVSRQLEWFKASVRDIRMLRIEEMNDLEPAL
WP_071592841.1	1:98 (full)	Selenomonas bovis	WP_071592841.1	1:98 (full)	1	MKYAIAFDLDTEALSRAYDRANYTNAYGEIKNILLNAGFVHQQGSVYFGDETVDAVKTVMVVQKLARKLPWFVTCVRDIRMLRIEDDNDLLPAIQNND
WP_073177360.1	1:100 (full)	Cruoricaptor ignavus	WP_073177360.1	1:100 (full)	1	MFAISFDMVVAELKKYYNDPYNNAYYEISSILDKYGFFGVQGSLYLSNNNDMSNLVDAIDALNEKEWFVNSVRDIRAFRVEDWSNFTARAKRKATNTDRE
WP_074731725.1	1:115 (full)	Sharpea azabuensis	WP_074731725.1	1:115 (full)	1	MSRKYLNFDLDTKALQEWYPDGDWHNAYMDIRRYLEEHGFEHRQGSGYISRKNLNLLQATVIVQRMAREYLWLQPCLKELDVTNVGKTVSLNEAVSDAHDERMQEIMTSQKRRLK
WP_033162689.1	1:115 (full)	Sharpea azabuensis	WP_074731725.1	1:115 (full)	0	MSRKYLNFDLDTKALQEWYPDGDWHNAYMDIRRYLEEHGFEHRQGSGYISRKNLNLLQATVIVQRMAREYLWLQPCLKELDVTNVGKTVSLNEAVSDAHDERIQEIMTSQKRRLK
WP_075628166.1	1:104 (full)	Xaviernesmea oryzae	WP_075628166.1	1:104 (full)	1	MYAITFDSDTDTLKKSYHSTSWQNAYNDIAKFLRSHGFDRQQGSVYFGDATIDSVKCQIAVQRLTLEYEWFAPSVTDIRMLRIEDNNDLTPAIELALMAKGMAR
MCD1265642.1	1:104 (full)	Shinella sumterensis	WP_075628166.1	1:104 (full)	0	MYAISFDLDTDTLKKSYHNQSWQNAYNDIAKFLRGQGFDRQQGSVYFGDETIDSVKCQIAVQRLTLEYDWFAPSVTDIRMLRIEDNNDLTPAIELALMAKGMGR
WP_077356330.1	1:94 (full)	Brevundimonas sp. LM2	WP_077356330.1	1:94 (full)	1	MFAIALDLDWHQTALLHLKSLREAYRDVERTVGRYGFHRVQQSVYVTEEGDLTNLFAAMSALKAMPWFPECVTDIRGFRVEDWSDFTPLMKSNR
WP_077420095.1	1:92 (full)	Rodentibacter trehalosifermentans	WP_077420095.1	1:92 (full)	1	MFAIAFDLVVKDTQENHPKGVQQAYTDIGATLAKYGFVRTQGSLYTCSKEDMANLFNAINALKDLSWLPLSVRDIRAFKIEQWSDFTPFIKN
WP_078237154.1	1:92 (full)	Haemophilus paracuniculus	WP_078237154.1	1:92 (full)	1	MFAIAFDLIVKDTQENHPKGVQQAYTDIGATLSKFGFVRTQGSLYTSQNEDMANLFMAMNALKQLPWLAQSVRDIRAFRIEQWSDFTAFIKN
WP_078254167.1	1:92 (full)	Moraxella pluranimalium	WP_078254167.1	1:92 (full)	1	MFAISFDLVVADTIANHPKGTSQAYIDIANTLKSFGFNRIQGSLYVNESENMANLFDAINALKALPWFGASVRDIRAFRVEQWSDFTLSVKN
WP_081376986.1	1:82	Histophilus somni	WP_081376986.1	1:82	1	MYAIAFDLDTSMLKELYSTESWQNAYGDIKKTLESLGFDHQQGSVYFGNEDMTAVKCVLATQTLSKTYSWFKRIEMRTQVTKARLEAKVNLDIYELLKQAAAITGRTLTDFVVSVAYEEAKKTISEHQILRLTLSDQALLIDNLSKPFEPTQSMKNALDVYEEYLSVAGKNNDK
WP_083563940.1	1:94 (full)	MULTISPECIES: Pseudomonas	WP_083563940.1	1:94 (full)	1	MTYAIAFDLDTETLKQSYPNPSWNNAYGDIRKTLEPLGFSWQQGSVYFGDERINAVQCVLAAQQLSTTYTWFKASVRDIRMLRIEEMNDLAPAL
WP_085216105.1	1:94 (full)	Methylomagnum ishizawai	WP_085216105.1	1:94 (full)	1	MFAIAFDLVVKNTAQHHPKGVPAAYADIGAALADYGFRRVQGSLYVCDNEDMANLMDALDALALLPWFPRSVRDIRAFRVEQWSDFTARIKRKA
WP_085719975.1	1:119 (full)	Pseudomonas sp. B22(2017)	WP_085719975.1	1:119 (full)	1	MTIWAIAYDLDVKGMHAAGYTKSAVTQFYTRLRGCLASNNFEKMKQLSIYTSERPNSLTDAFQASVQLKALPDSDKFIKRLHLFRIEDFNDLLPLVAGRPSFETDPIEQEIEEVFSEAA
WP_086298652.1	1:94 (full)	Campylobacter sp. RM6137	WP_086298652.1	1:94 (full)	1	MYAIAFDLEISELKKHYGDPYNNAYFEIKTEMSKLGFEWTQGSVYLSTDTKNNLTTVYRAINMLSSVDWFKKSVRDIRAFKLEDWSDFTEIVKG
WP_087256317.1	1:113 (full)	Thomasclavelia spiroformis	WP_087256317.1	1:113 (full)	1	MQTLNSRKAINFDLNNNLLKKYYPSKSYKNAWKDIKKFLLCSNFIHRQYSGYVSKTGISMADVGNILDEMSIKYHWFKKAVRQFDVTIVSDEYSFISRIKQESKVTSNKDELV
MBS5589094.1	1:112 (full)	Thomasclavelia spiroformis	WP_087256317.1	1:113 (full)	0	MQTLHSRKAINFDLNNNLLKQYYPSKSYKNAWKDIKKFLLCSNFIHRQYSGYVSKTGISMADVGNILDEMSIKYHWIKKVVRQFDVTIVSDEYSFILRIKQESKVISKDELV
MBS6686214.1	1:112 (full)	Thomasclavelia spiroformis	WP_087256317.1	1:113 (full)	0	MQTLHSRKAINFDLNNNLLKKYYPSKSYKNAWKDIKKFLLCSNFIHRQYSGYVSKTGISMANVGNILDEMSIKYHWFKKAVRQFDVTIVSDEYSFISRIKQESKVTSKDELV
WP_087286961.1	1:112 (full)	Thomasclavelia spiroformis	WP_087256317.1	1:113 (full)	0	MQTLHSRKAINFDLNNNLLKKYYPSKSYKNAWKDIKKFLLCSNFIHRQYSGYVSKTGISMADVGNILDEMSIKYHWFKKAVRQFDVTIVSDEYSFISRIKQESKVTSKDELV
WP_087265883.1	10:108	Flavonifractor sp. An91	WP_087265883.1	10:108	1	MSNTGSRKQITFDLHQESLKQLYPHTEPPQNAQYYKKAYQDIRRFMTANGFEHRQYSVYVSAEKLTTLDVIGLMEQLAEQFPWLSQCVNEIDVTNIGVQHSLKHVLENASKPLDVDLSEISLEPLPKIERPNPPTESRTTRKKSRSPER
WP_087279574.1	1:93 (full)	MULTISPECIES: unclassified Muribaculum	WP_087279574.1	1:93 (full)	1	MFAIAFDMVVSDLKKNYGEPYNNAYFEIGVILRKYDFYNTQGSVYLTERNDMANLYRAIEALKKTTWFRDSVRDIRAFKVEDWSDFTPVFKEQ
MBO8471115.1	1:92 (full)	Bacteroidota bacterium	WP_087279574.1	1:93 (full)	0	MFAIAFDMVVSDLKKNYGEPYNNAYFEIGIILRKYGFYNTQGSVYLTERNDMANLYRAIEALKNTDWFRDSVRDIRAFKVEDWSDFTPVFKE
WP_087302202.1	1:106 (full)	Erysipelatoclostridium sp. An15	WP_087302202.1	1:106 (full)	1	MQTSISRKAINFDLSENLLKKYYPSKNYRNSWREIKKFLEKSDFIHRQYSGYVSRKCIPMADVLNIITEMAIKLKWLKLCVIEFDVTIVGNNYSLISHIYNANFDI
HIX82143.1	1:106 (full)	Candidatus Erysipelatoclostridium merdavium	WP_087302202.1	1:106 (full)	0	MQTSISRKAINFDLSENLLKKYYPSKNYRNSWREIKKILEKSDFIHRQYSGYVSRKCIPMADVLNIITEMAIKLKWLKVCVIEFDVTIVGNNYSLISHIYNANFDI
WP_087339871.1	1:93 (full)	Mediterranea sp. An20	WP_087339871.1	1:93 (full)	1	MFAISFDMTVSSLEEHYGKPYNRAYYEIKECLKKNGFEWIQGSTYLTVNGNLSNLYKAINDLCKYDWFKKSVRDIRAYKVEDWSDFTQIVKES
HIR38141.1	1:93 (full)	Candidatus Limisoma gallistercoris	WP_087339871.1	1:93 (full)	0	MFAISFDMTVSSLEEHYGMPYNRAYYEIKEILKKNGFEWIQGSTYLTVNGNLSNLYKAINDLCKFDWFKKSVRDIRAYKVEDWSDFTQIVKEG
WP_088592934.1	1:100 (full)	MULTISPECIES: Capnocytophaga	WP_088592934.1	1:100 (full)	1	MYALAFDMSISDLEKYYGKPYNNAYFEIATILYKYGFYRIQGSTYVTEDRNIGNLMLAVDALAYTEWFAKSVRDIRAFKIEDWSDLTETVKIKASLYKKR
WP_198473171.1	1:100 (full)	Capnocytophaga periodontitidis	WP_088592934.1	1:100 (full)	0	MYALAFDMSISDLEKHYGKPYNNAYFEIATILYKYGFYRIQGSTYVTEDRNIGNLMLAVDALAYTEWFAKSVRDIRAFKIEDWSDLTETVKIKASLYKKR
WP_089036154.1	1:94 (full)	Neisseria chenwenguii	WP_089036154.1	1:94 (full)	1	MYAISFDLVVADTEKNHPRGVSQAYSDIGIVLKKYGFVRVQGSLYTCENENMANLFSAIYDLKSLSWFSASVRDIRAFRIEQWSDFTETVKFKF
WP_089407396.1	1:94 (full)	Granulicella rosea	WP_089407396.1	1:94 (full)	1	MYAVAFDLVVADTEVHHPKGVSQAYTDIGAILGEYGFRRVQGSLYVTDDENMANLFIAIQELRSRAWFPKSVRDIRAFRIEQWSDFTPVVKSGR
WP_090596833.1	1:124 (full)	Pelagibacterium luteolum	WP_090596833.1	1:124 (full)	1	MAQYAIAFDLDTAGMKSQGGMSPADVTRVYQTEIPSALASCGFTAHPQGSLYHTELDHDPITALMTLQSALQQQAPSFCTWVRRVHVFRMEEWSDVTALIANRPAAPAPDAEEEIEEQEAMAAE
WP_092036995.1	1:92 (full)	Methylobacterium pseudosasicola	WP_092036995.1	1:92 (full)	1	MYAVAFDLIVAETEKHHPKGVTQAYTEIGAVLGAYGFHRVQGSLYVTEKEDMANLFLVIQALRAKVWFPKSVRDIRAFRIEQWSDFTAVVKS
WP_244037089.1	1:92 (full)	Methylobacterium sp. E-066	WP_092036995.1	1:92 (full)	0	MYAVAFDLIVAETEKHHPKGVTQAHTEIGAVLGEYGFHRVQGSLYVTEKEDMANLFLVIQALRAKVWFPKSVRDIRAFRIEQWSDFTSVVKG
WP_092052536.1	1:101 (full)	Planctomicrobium piriforme	WP_092052536.1	1:101 (full)	1	MYAIAFDLDTEALELNYGSPSFNNAYADIRKVLTTRHNFKWQQGSVYFGDPEKVNAVTCVLAAMDLAQTYSWFAPSVRDIRMLRIEEQNDLMTAVQQAVKQ
WP_092352361.1	1:107 (full)	Thomasclavelia cocleata	WP_092352361.1	1:107 (full)	1	MQISLKSRKAINFDLNDNLLKQYYPSKNYKNGWRDIKRFFEKSNFVHRQYSGYVSKECVTMTDVLNLVTEMSKQLDWLKKCVKEFDVTIVGDNYSLLLNIFNIHNNI
WP_092352649.1	1:111 (full)	Thomasclavelia cocleata	WP_092352649.1	1:111 (full)	1	MPTIHGRKAVNFDLNDNLLKQYYPSKSYKNAWRDIKMYLINNQFEHRQYSGYVSNSAMSMAEAGNIIGKMSRKWTWLSKSVMQFDVTNVGQEYSLIPKIKQESGLIKDELI
WP_092498474.1	1:111 (full)	Faunomonas pinastri	WP_092498474.1	1:111 (full)	1	MYAIAFDMDQEALAAHYPGNSPNNAYESVRRVLERFGFHRQQGSVYFGNDTVTPVTCVMAVQAMQKRYPWFGKAVSDIRMLRIEEHSDLLPAIAELELELEEPDANFATSA
WP_092737743.1	1:92 (full)	MULTISPECIES: Riemerella	WP_092737743.1	1:92 (full)	1	MYAIAFDLVISDLKKHYGEPYHNAYSEIKKILLQHKFYWIQGSTYATDGDLSILFSAIENLKSIDWFCKSVRDIRAFKIEDYSDFTSKFKEK
WP_093011653.1	1:94 (full)	MULTISPECIES: unclassified Sphingobium	WP_093011653.1	1:94 (full)	1	MYAIVFDLDTTILQSAYHAPSWTNAYSDIRKVLESRGFEWQQGSTYFGNERVTPVDCVLAVQELRRTYSWFKPSVRDIRMLRIEENNDLAPAIE
WP_093566053.1	1:97 (full)	Methylobacterium sp. 174MFSha1.1	WP_093566053.1	1:97 (full)	1	MYAICFDLDTETLKNQYHNASWQNGYQDIARVLERHGFDRQQGSVSFGNDQVDPVRCVLAIQDVARGCPWFRAAVVDVRMPRIEENNDLLPALQPFP
KMO17438.1	1:97 (full)	Methylobacterium indicum	WP_093566053.1	1:97 (full)	0	MYAICFDLDTETLKNQYHNSSWQNGYQDIARVLERHGFDRQQGSVYFGNEKVDPVRCVLAVQEVARECPWFRAAVVDVRMLRIEENNDLLPALQPPG
SFU53033.1	35:127	Methylobacterium sp. 174MFSha1.1	WP_093566053.1	1:97 (full)	0	MKTRRPKRDLPQGHETDSLARRHIPNRPVWGKRVYAICFDLDTETLKNQYHNASWQNGYQDIARVLERHGFDRQQGSVSFGNDQVDPVRCVLAIQDVARGCPWFRAAVVDVRMPRIEENNDLLPALQPFP
WP_135417620.1	1:97 (full)	Methylobacterium nonmethylotrophicum	WP_093566053.1	1:97 (full)	0	MYAICFDLDTETLKNQYHNASWQNGYQDIARVLERHGFDRQQGSVYFGNDQVDPVRCVLAIQDVARECPWFRAAVVDVRMLRIEENNDLLPALQPPA
WP_236989897.1	1:97 (full)	Methylobacterium sp. SyP6R	WP_093566053.1	1:97 (full)	0	MYAICFDLDTETLKTQYHNSSWQNGYQDIARVLERHGFDRQQGSVYFGNDQVDPVRCVLAIQDVARECPWFRAAVVDVRMLRIEENNDLLPALQPLP
WP_244276352.1	46:138	Methylobacterium indicum	WP_093566053.1	1:97 (full)	0	MSIRDEASSRRMKTRRRKPLLPQRQESDSPLPSLIPNRPAWGTRVYAICFDLDTETLKNQYHNSSWQNGYQDIARVLERHGFDRQQGSVYFGNEKVDPVRCVLAVQEVARECPWFRAAVVDVRMLRIEENNDLLPALQPPG
WP_093568013.1	1:92 (full)	Methylobacterium sp. 174MFSha1.1	WP_093568013.1	1:92 (full)	1	MFAIAFDLVVAETQKHHPRGVAQAYADIRSSLAGHGFDWIQGSLYVSQTEDLAKLFAAITALKALAWFPLCVRDIRAFRVEQWSDFTSTVKA
WP_048450025.1	1:92 (full)	Methylobacterium tarhaniae	WP_093568013.1	1:92 (full)	0	MFAIAFDLVVAETQQHHRRGVAQAYADIRSTLAGHGIDWVQGSPYVSKTEDLAKLFAAITALKALAWFPRCVRDIRAFRVEQWSDFTSTVKA
WP_236991154.1	1:92 (full)	Methylobacterium sp. SyP6R	WP_093568013.1	1:92 (full)	0	MFAIAFDLVVAETQTHHPRGVAQAYADIRSTLAIHGFDWIQGSLYVSKTEDLAKLFAAITALKALPWFPQCVRDIRAFRVEQWSDFTATVKA
WP_094485091.1	1:92 (full)	Flavobacterium aurantiibacter	WP_094485091.1	1:92 (full)	1	MFAISFDMVIVDLKTFYGEPYNNAYFEIGKVLRKYEFYNTQGSVYLSTKNDMANLTRAMIHLKSIDWFRNSVRDIRAFKVEDWSDFTQFMKE
WP_095551275.1	1:93 (full)	Vandammella animalimorsus	WP_095551275.1	1:93 (full)	1	MYAVAFDLIVAETEQHHPKGVTQAYTEIGAVLAEYGFRRVQGSLYVTENENMANLFLAIEALRNREWFPPSVRDIRAFRIEQWSDFTAVVKRQ
WP_095604723.1	1:93 (full)	Halomonas humidisoli	WP_095604723.1	1:93 (full)	1	MYAIAFDLDTASLQQAYPTPSHTNAYGDIRKVLEPLGFTWQQGSVYFGDQNINAVKCVMAAQELSKKLPWFTASVRDIRMLRIEEMNDLMPAL
WP_095896443.1	1:103 (full)	Capnocytophaga stomatis	WP_095896443.1	1:103 (full)	1	MYAILFDIEPSVAEQNCGVPYNQVSDKITELLQGYDFVQEQEGVYFSKTASKQETINAIEALSQKDWFLLSVKKVQTFKIENWNDFTPQIDKKMQEVVFQISR
WP_203969365.1	1:103 (full)	Capnocytophaga stomatis	WP_095896443.1	1:103 (full)	0	MYAILFDIDISVAEQNCGVPYNQVSDKITELLQGYDFVQEQEGVYFSKTASKQETINAIEALSQKDWFLLSVKKVQTFKIENWNDFTPQIDKKMQEIVFQISR
WP_095914135.1	1:94 (full)	Capnocytophaga leadbetteri	WP_095914135.1	1:94 (full)	1	MFAITFDMVISDLEKHYGSPYHSAYGEIRKTLADCGFYWIQGSVYVTNEDNLYVVTKAMNALDAISWFRKSVRDIRAFEIKNWSDFTQMFKIER
WP_009412849.1	1:94 (full)	MULTISPECIES: Capnocytophaga	WP_095914135.1	1:94 (full)	0	MFAITFDMVISDLEKYYGSPYHSAYTEIRKVLADCGFYWIQGSVYVTNEENLYVVTKAMNALDAISWFRKSVRDIRAFEIKNWSDFTQMFKIEK
WP_088592894.1	1:94 (full)	Capnocytophaga endodontalis	WP_095914135.1	1:94 (full)	0	MFAITFDMLISDLEKYYGSPYHSAYTEIRKVLADCGFYWIQGSVYVTNEENLYVVTKAMNALDAISWFRKSVRDIRAFEIKNWSDFTQMFKIEK
WP_107782897.1	1:94 (full)	Capnocytophaga leadbetteri	WP_095914135.1	1:94 (full)	0	MFAITFDMVISDLEKHYGSPYHSAYGEIRKTLADCGFYWIQGSVYVTNEDNLYVVTKAMNALDAISWFRKSVRDIRAFEIKNWSDFTQMFKIEK
WP_096109345.1	1:68 (full)	Neisseria meningitidis	WP_096109345.1	1:68 (full)	1	MYAISFDLVVADTAQNPPKGISQAYADIGYLFSAINELKALPWFPSSVRDIRAFRIEQWSDFTSLVKS
WP_096294862.1	1:110 (full)	Neisseria weixii	WP_096294862.1	1:110 (full)	1	MYAITFDLDTKELEKRYPSASWRKAYDDIADFLTDYGFTRQQGSVYFGDDTVDAVTCVTAVQDLSTEYAWLEESVKDIRMLRIEERNDLMPAIKKNLRRKRNKTNLKMVG
WP_096579391.1	1:104 (full)	MULTISPECIES: Tolypothrix	WP_096579391.1	1:104 (full)	1	MYAITFDLDTDTLGKTYHNPSYQNAYNDIKAVLQQHGFGRQQGSVYFGNNSVDPVTCVIAVMDITQKFSWFAPSVRDIRMLRIEDNNDLTPAINKALALSQTTK
WP_096587651.1	1:104 (full)	Calothrix sp. NIES-2098	WP_096579391.1	1:104 (full)	0	MYAITCELDTDTLGKTYHNPSYQNAYNDIKAVLQQHGFGRQQGSVYFGNNSVDPVTCVIAVMDLAQKFSWFAPSVRDIRMLRIEDNNDLTPAINKALALAQSTK
WP_096865196.1	1:93 (full)	MULTISPECIES: Gammaproteobacteria	WP_096865196.1	1:93 (full)	1	MYAISFDLVVAETSANHPKGVSQAYIDIATTLGNFGFQRVQGSLYTNHNEDMANLFNAMTALKAMSWFPKSVRDIRAFRIEQWSDFTKTIKTP
OBY34059.1	1:93 (full)	Providencia rettgeri	WP_096865196.1	1:93 (full)	0	MYAISFDLVVAETSANHPKGVSQAYIDIATALGNFGFQRVQGSLYTNHNEDMANLFNAMTALKAMSWFPKSVRDIRAFRIEQWSDFTKTIKTP
WP_048609181.1	1:93 (full)	Providencia rettgeri	WP_096865196.1	1:93 (full)	0	MYAISFDLVVADTSANHPKGVSQAYIDIATTLGNFGFQRVQGSLYTNHNEDMANLFNAMTALKAMSWFPKSVRDIRAFRIEQWSDFTKTIKTP
WP_070928802.1	1:93 (full)	MULTISPECIES: Providencia	WP_096865196.1	1:93 (full)	0	MYAISFDLVVADTSANHPKGVSQAYIDIATTLGNFGFQRVQGSLYTNHNEDMANLFNAMTALKAMNWFPKSVRDIRAFRIEQWSDFTKTIKTP
WP_172685060.1	1:93 (full)	Citrobacter freundii	WP_096865196.1	1:93 (full)	0	MYAISFDLVVADTSTNHPKGVSQAYIDIATTLGNFGFQRVQGSLYTNHNEDMANLFNAMTALKAMSWFPKSVRDIRAFRIEQWSDFTKTIKTP
WP_210831826.1	1:93 (full)	Providencia rettgeri	WP_096865196.1	1:93 (full)	0	MYAISFDLVVADTSANHPKGVSQAYIDIATILGNFGFQRVQGSLYTNHNEDMANLFNAMTALKAMSWFPKSVRDIRAFRIEQWSDFTKTIKTP
WP_097113377.1	1:94 (full)	Alysiella filiformis	WP_097113377.1	1:94 (full)	1	MSYAIAFDLDTAVLKDLYGSESWQNAYGDIKRTLLNLGFDHQQGSVYFGSAEITAVKCVLAAQKLSQTYPWFKPSVSDIRMLRIEEMNDLAPAL
WP_099413144.1	1:108 (full)	Pseudobutyrivibrio ruminis	WP_099413144.1	1:108 (full)	1	MAKRKHYKSIEFDLDTKKLQEFYKDYRTAYKDIRGFMTKHGYTHRQGSVYNSREKLLETDILVLVDDLKNRFEWASTCIKAFDVANIGQQHSMLTQLQAISDDADFDI
WP_100555549.1	1:98 (full)	Thomasclavelia cocleata	WP_100555549.1	1:98 (full)	1	MPTIHGRKAVNFDLNDNLLKQYYPSKSYKNAWRDIKKFLLKSNFEHRQYSGYVSNSAMSMAEARNIIGKMARKWYWLNKSVMQFDVTNVGEEYSFLEK
WP_101326617.1	1:94 (full)	MULTISPECIES: Aeromonas	WP_101326617.1	1:94 (full)	1	MTYAIAFDLDTDTLKQSYPNASWNNAYGDIRKVLEPLGFSWQQGSVYFGGEQINAVKCVLAAQQLSNTFAWFKASVRDIRMLRIEEMNDLLPAL
WP_101604396.1	1:93 (full)	MULTISPECIES: Bacteroidaceae	WP_101604396.1	1:93 (full)	1	MFAISFDMSISDLEKHYGKPYNRAYFEIKEVLKKNSFDWIQGSTYLTQSEDLGNLFRAIEALKKIEWFRKSVRDIRGYKVENWSNFTDIVKDV
CUQ55610.1	1:86 (full)	Bacteroides caccae	WP_101604396.1	1:93 (full)	0	MSISDLEKHYGKPYNRAYFEIKEVLKKNSFDWIQGSTYLTQSEDLGNLFRAIEALKKIEWFRKSVRDIRGYKVENWSNFTDIVKDI
WP_005799220.1	1:93 (full)	MULTISPECIES: Bacteria	WP_101604396.1	1:93 (full)	0	MFAISFDMSISDLEKHYGKPYNRAYFEIKEVLKKNSFDWIQGSTYLTQSEDLGNLFRAIEALKKIEWFRKSVRDIRGYKVENWSNFTDIVKDI
WP_149931532.1	1:87 (full)	Bacteroides eggerthii	WP_101604396.1	1:93 (full)	0	MFAISFDMSISDLEKHYGKPYNRAYFEIKEVLKKNSFDWIQGSTYLTQSEDLGNLFRAIEALKKIEWFRKSVRDIRGYKVENWSNFT
WP_176936105.1	1:93 (full)	MULTISPECIES: Bacteroides	WP_101604396.1	1:93 (full)	0	MFAISFDMSISDLEQHYGKPYNRAYFEIKEVLKKNGFDWIQGSTYLTKSDDLGNLFRAIEALKKIEWFRKSVRDIRGYKVENWSNFTDIVKDA
WP_217743000.1	1:93 (full)	MULTISPECIES: Bacteroidaceae	WP_101604396.1	1:93 (full)	0	MFAISFDMSISDLEKHYGKPYNRAYFEIKEVLKRNSFDWIQGSTYLTQSEDLGNLFRAIEALKKIEWFRKSVRDIRGYKVENWSNFTDIVKDI
WP_101880363.1	1:120 (full)	Ruminococcus gnavus	WP_101880363.1	1:120 (full)	1	MERKYFKALNFDLDTHQLQEHYPGANYRQAYDDLRRFFKKHRFLHRQGSGYISEDKLTTADIYDLMDDLSQQFPWIGVCVSKIEVTNVGRQHDLTELLKPSEEIVIDDSLLIVPPEKPTE
CDC42543.1	1:120 (full)	Firmicutes bacterium CAG:424	WP_101880363.1	1:120 (full)	0	MERKYFKALNFDLDTHQLQEHYPGANYRQAYDDLRRFFKKHQFSHRQGSGYISKDKLTTADIYDLMDDLSQQLPWIGVCVSKIDVTNVGRQHDLTELLKSSEDIVIDDSLLIAPPKELTE
WP_256306834.1	1:120 (full)	Ruminococcus gnavus	WP_101880363.1	1:120 (full)	0	MERKYFKALNFDLDTHQLQEHYPGANYRQAYDDLRRFFKKHRFLHRQGSGYISEDKLTTADIYDLMDDLSQRFPWIGVCVSKIEVTNVGRQHDLTELLKPSEEIVIDDSLLIVPPEKPTE
WP_101904720.1	1:94 (full)	Vibrio harveyi	WP_101904720.1	1:94 (full)	1	MSYAIAFDLDTDILKKTYPNSSWNNAYGDIAKTLNGLGFIRQQGSVYFGDENVNAVKCVLAAQKLASDFAWFAPSVRDIRMLRIEEMNDLSDAI
WP_104714372.1	1:106 (full)	Helicobacter cetorum	WP_104714372.1	1:106 (full)	1	MYAIVFDLDTKALEKHYPNSNWRKAYEDIALFLQDYGFTKQQGSTYFGDSLVNAISCVTAVQDLSLEFEWLEFCVKDMRMLRIEDNNDLMPAIKKNLRKPKRRFMA
WP_104717232.1	11:102	Helicobacter cinaedi	WP_104717232.1	11:102	1	MGLSEKKLKSIAFDLDTKALQEHYTESDWHNAYNDISIFLSNYDFVRMQGSVYDSTTLFSDDELGVLILKMGNTLTWLPQCVKSIRGYDQPVMIDYTLQLKDSITQDLTLTNNKSKNTDSIKIRKR
WP_105073771.1	1:94 (full)	Chromatium okenii	WP_105073771.1	1:94 (full)	1	MYAISFDLDTNQLQQQYPNPSWQNAYYDIKKMLLSLGFQWQQGSMYFGDTTMNAVTCVLAVQKLSQTYPWFKVCVRDIRMLRIEEFNDLSPVLL
WP_105821510.1	1:93 (full)	Burkholderia gladioli	WP_105821510.1	1:93 (full)	1	MYAISFDLDIEKLKAAYGKPSHTNAYGEIKAFLTTNGFQWQQGSVYFGDEGMTAVKCVLAAQSMSRTLPWFKDAVRDIRMLRIEEMNDLGPAL
WP_105905884.1	1:76 (full)	Haemophilus influenzae	WP_105905884.1	1:76 (full)	1	MYAIAFDLVVKDTQDYHPKGVQEAYTDIGAVLAKFGFVRTQGSLYTNMNEDMANLFQAMNALKQLAWISQSVRDIR
WP_075913271.1	1:82 (full)	Haemophilus influenzae	WP_105905884.1	1:76 (full)	0	MYAIAFDLVVKDTQDYHPKGVQQAYTDIGAVLAKFGFVRTQGSLYTNTNEDMANLFQAMNSLKQLAWISQSVRDIRAFRIEQ
WP_106870534.1	10:99	Campylobacter blaseri	WP_106870534.1	10:99	1	MGDKKHRKYINFDLKTEKILEHFSDTSNAYKKIKNFMINNGFEHNQKNGYISLNEMNTDEIHILAVNLNQKFDWFKFCVNKIIETNVDNEHSLENYFNNELKETLKSNIIEDFDFKDVDTSALDEVLKEARAELQADTTKQNDVSKNTNNTKYTEFDERTLPRYLKDDIEVWVNRKEEDKINWDLYWCQLYGNINSAQHGNEISVEFANYLREKYL
WP_106987410.1	1:106 (full)	Faecalibacillus faecis	WP_106987410.1	1:106 (full)	1	MDSLESKKALNFDLNDSLLKKYYPSKNYKKGWSDLKKYFINNGFKHRQYSGYVSLYPISMAEVVQIIKKLSSNYTWLKYCVKEFDVTIVSDEYSMKSYIQPVDVFD
MBS5416322.1	1:106 (full)	Coprobacillus sp.	WP_106987410.1	1:106 (full)	0	MDSLESKKALNFDLNDSLLRKYYPSKNYKKGWSDIKKYFINNGFKHRQYSGYVSKYPISMAEVVQVIKKSSSNYTWLKYCVKEFDVTIVSDEYSMKSYIQPVDVFD
WP_107029224.1	1:106 (full)	Faecalibacillus intestinalis	WP_106987410.1	1:106 (full)	0	MDSLESKKALNFDLNDSLLRKYYPSKNYKKGWSDLKKYFINNGFKHRQYSGYVSLYPISMAEVVQIIKKLSSNYTWLKYCVKEFDVTIVSDEYSMKSYIQPLDVFD
WP_108831492.1	1:94 (full)	Peptoniphilus sp. Marseille-P3761	WP_108831492.1	1:94 (full)	1	MYAIVFDLEIDVLKRWYGDLYNKAYDEIGQELKEVGFEWAMGNLYISHSNRENLTHVYRAINRLSKINWFKESVRDIRAFKVEGWSDFTEIVKG
WP_215508919.1	1:94 (full)	Peptoniphilus rachelemmaiella	WP_108831492.1	1:94 (full)	0	MYGIVFDLEIDVLKKCYGDPYNRAYDEIGQELKEVGFEWAMGNLYISHSSRDNLTHVYRAINRLSKINWFKESVRDIRAFKVEDWSDFTEIVKE
WP_109201076.1	4:93	Ignatzschineria cameli	WP_109201076.1	4:93	1	MSRYLITFDMDTNCLAEKYHHNNPNNAYADIRRVLEKHGFKNIQGSVYLGDENISEAHGTIAIQEVTYKFDWFNPCVSNIRFYRLESDLNAQFISDRVHEAKQASRARLELLRESLIESGLSEAQIEQILAKQEQQNFNHILDIDNSKT
WP_109258359.1	1:84 (full)	MULTISPECIES: Eubacteriales	WP_109258359.1	1:84 (full)	1	MERKYFKALNFDLDTHQLKEHYPGANYRQAYDDLRRFFKRHRFSHRQGSGYISDDKPTSAARLTQTPKQVAWSLILQRGVSLSG
WP_110389295.1	1:92 (full)	Rivicola pingtungensis	WP_110389295.1	1:92 (full)	1	MHAIIFDLDTTDTEHHHPKGVAQAYTEIGAILAEFGFRRVQGSLYVTDSEDMAQLFLAIQALRARAWFPKSVRDIRAFRIEQWSDFTAVVKA
WP_112053005.1	1:120 (full)	Helicobacter sp. 15-1451	WP_112053005.1	1:120 (full)	1	MNEARFRKAIHFDLSTNELKKFFADTRKPYSQIKQFMLKNGFEHSQYSGYISKEPMDRNDISNIAKKLGRAFTWLESSMQRMQVTNVDEFQFDVETIVRESAKMTETPPRSKQGLRNRRK
WP_112059311.1	1:125 (full)	Helicobacter fennelliae	WP_112059311.1	1:125 (full)	1	MGVSVKKLKSIAFDLDTKALQEHYTKGDWHNAYNDIAAFLDKQHFTHSQGSVYDSTTKFSDDGLGKLIEKMNSELTWLAHCIKSIRGYDQPVMIDYTLQLKDSITQDLTLEKTKKSLTKRTHKRN
WP_112484335.1	1:92 (full)	MULTISPECIES: unclassified Thiomonas	WP_112484335.1	1:92 (full)	1	MYAIAFDLVVADTEQHHPRGVSQAYSEIGATLAQFGFRRVQGSLYVTDDENMANLFLAMQALKGQVWFPKSVRDVRAFRIEQWSDFTPVMKA
WP_113871120.1	5:95	Arcobacter sp. CECT 9188	WP_113871120.1	5:95	1	MKKSINFDLDTNKLKEIYPNKSYTQAYDDIKKFLTKNGFEHRQGSGYISKEEIKSSQVVKIIQGLNKKHTWLKDCCKTLDYYDVGKAFNGLDIFDKVQDKSNSKEQKQDIKKPFKLTGKYKISNDKDISKER
WP_113908507.1	5:95	Arcobacter sp. FW59	WP_113908507.1	5:95	1	MKKSLNFDLDTNKLKEIYPNKSYTQAYDDIKKFLTKNGFEHRQGSGYISKEEMSNFRVTEIIKELNKKHTWLKDSCKTLDYYDVGKAFNGLDIFDKVQDKSNYKEQKQDIKKPFKLTRKYKISNDKDISKER
WP_066345710.1	5:95	Aliarcobacter cryaerophilus	WP_113908507.1	5:95	0	MKKSLNFDLDTNKLKEIYPNKSYTQAYDDIKRFLTKNGFEHRQGSGYISKEDMSNFRITEIVKELNKKHNWVKDCCKTLDYYDVGKTFNALDIFDKVQDKSNFKEQKQDIKKPFKLTGKYKISSDKSISKER
WP_115248498.1	1:94 (full)	Moraxella lacunata	WP_115248498.1	1:94 (full)	1	MYAIAFDLTIKETAKNHPKGVQQAYRDIEITLNKFGFNRVQGSLYTNEDENMELLTKAMVSLSRLAWFGASVKDIRAFKVEQWSDFNSFFKEEF
WP_115569590.1	1:94 (full)	Helicobacter brantae	WP_115569590.1	1:94 (full)	1	MYAIIFELDNQKLQKYYGENYHQAYDELQMELKSLGFEWKIGLYLTQDNTLTTPYKAISLLSKIVWFRQSLKQIKVFRLKDWSDFTEFFQEETI
WP_115629111.1	11:101	Campylobacter upsaliensis	WP_115629111.1	11:101	1	MELKNRHKKCINFDLDTKELLKYFPKGTRKPYALIKEFFEKQGFDHRQYSGYISKEPISDYRLTKIIHQLSIQYIWLKNCIKEFDVSNAPQTLSLKNQIYNSIEREENKIYNQFIQKLRYYQSKKKILNSSTRIKYEKELLNLYQKLEKNHINLDEKSLKSIREIAKTKSLKR
EAH5547126.1	11:101	Campylobacter upsaliensis	WP_115629111.1	11:101	0	MELKNRHKKCINFDLDTKELLKYFPKGTRKPYALIKEFFEKQGFDHRQYSGYISKEPISDYKLTKIIHQLSIQYIWLKNCIKEFDVSNAPQTLSLKNQIYNSIEREENKIYNQFIQKLRYYQSKKKILNSSTKIKYEKELLNLYQKLEKNHINLDEKSLKSMREIAKTKSLKR
EAH5677307.1	11:101	Campylobacter upsaliensis	WP_115629111.1	11:101	0	MELKNRHKKCINFDLDTKELLKYFPKGTRKPYALIKEFFEKQGFDHRQYSGYISKEPISDYKLTKIIHQLSIQYILLKNCIKEFDVSNAPQTLSLKNQIYNSIEREENKIYNQFIQKLRYYQSKKKILNSSTRIKYEKELLNLYQKLEKNHINLDEKSLKSMREIAKTKSLKR
EAI5358402.1	11:101	Campylobacter upsaliensis	WP_115629111.1	11:101	0	MELKNRHKKCINFDLDTKELLKYFPKCTRKPYALIKEFFEKQGFDHRQYSGYISKEPISDYKLTKIIHQLSIQYIWLKNCIKEFDVSNAPQTLSLKNQIYNSIEREENKIYNQFIQKLRYYQSKKKILNSSTKIKYKKELLNLYQKLEKNHINLDEKSLKSMREIAKTKSLKR
EAI9031099.1	11:101	Campylobacter jejuni	WP_115629111.1	11:101	0	MELKNRHKKCINFDLDTKELLKYFPKGTRKPYALIKEFFEKQGFDHRQYSGYISKEPISDYKLTKIIHQLSIQYIWLKNCIKEFDVSNAPQTLSLKNQIYNSIEREEKKIYNQFIQKLRYYQSKKKILNSNTRIKYEKELLRLYQKLEKNHINLDEKSLKSMQEIDKAKSLKR
EAI9131851.1	11:101	Campylobacter upsaliensis	WP_115629111.1	11:101	0	MELKNRHKKCINFDLDTKELLKYFPKGTRKPYTLIKEFFEKQGFDHRQYSGYISKEPISDYKLTKIIHQLSIQYIWLKNCIKEFDVSNAPQTLSLKNQIYNSIEREENKIYNQFIQKLRYYQSKKKILNSSTKIKYKKELLNLYQKLEKNHINLDEKSLKR
EAJ1622867.1	11:101	Campylobacter upsaliensis	WP_115629111.1	11:101	0	MELKNRHKKCINFDLDTKELLKYFPKGTRKPYALIKEFFEKQGFDHRQYSGYISKEPISDYKLTKIIHQLSIQYIWLKNCIKEFDVSNAPQTLSLKNQIYNSIEKEENKIYNQFIQKLRYYQSKKKILNSSTKIKYEKELLNLYQKLEKNHINLDEKSLKSMREIAKTKSLKR
EAK0955173.1	11:101	Campylobacter upsaliensis	WP_115629111.1	11:101	0	MELKNRHKKCINFDLDTKELLKYFPKGTRKPYALIKEFFEKQGFDHRQYSGYISKEPISDYKLTKIIHQLSIQYIWLKNCIKEFDVSNAPQTLSLKNQIYNSIEREENKIYNQFIQKLRYYQSKKKILNSNTRIKYEKELLRLYQKLEKNHINLDEKSLKSMREIAKTKSLKR
EAK4449650.1	11:101	Campylobacter upsaliensis	WP_115629111.1	11:101	0	MELKNRHKKCINFDLDTKELLKYFPKGTRKPYALIKEFFEKQGFDHRQYSGYISKEPISDYKLTKIIHQLSIQYIWLKNCIKEFDVSNAPQTLSLKNQIYNSIEREEKKIYNQFIQKLRYYQSKKKILNSSTRIKYEKELLNLYQKLEKNHINLDEKSLKSMREIAKTKSLKR
EAL3926193.1	11:101	Campylobacter upsaliensis	WP_115629111.1	11:101	0	MELKNRHKKCINFDLDTKELLKYFPKGTRKPYALIKEFFEKQGFDHRQYSGYISKEPISDYKLTKIIHQLSIQYIWLKNCIKEFDVSNAPQTLSLKNQIYNSIEREEKKIYNQFIQKLRYYQSKKKILNSSTKIKYEKELLNLYQKLEKNHINLDEKSLKSMREIAKTKSLKR
EAL8904316.1	11:101	Campylobacter upsaliensis	WP_115629111.1	11:101	0	MELKNRHKKCINFDLDTKELLKYFPKGTRKPYALIKEFFKKQGFDHRQYSGYISKEPISDYKLTKIIHQLSIQYIWLKNCIKEFDVSNAPQTLSLKNQIYNSIEREENKIYNQFIQKLRYYQSKKKILNSSTKIKYEKELLNLYQKLEKNHIN
EBD1833852.1	11:101	Campylobacter upsaliensis	WP_115629111.1	11:101	0	MELKNRHKKCINFDLDTKELLKYFPKGTRKPYALIKEFFEKQGFDHRQYSGYISKEPISDYKLTKIIHQLSIQYIWLKNCIKEFDVSNAPQTLSLKNQIYNSIEKEEKKIYNQFIQKLRYYQSKKKILNSNTKIKYEKELLNLYQKLEKNHINLDEKSLKSMREIAKTKSLKR
WP_214142234.1	11:101	Campylobacter upsaliensis	WP_115629111.1	11:101	0	MELKNRHKKCINFDLDTKELLKYFPKGTRKPYTLIKEFFEKQGFDHRQYSGYISKEPISDYKLTKIIHQLSIQYIWLKNCIKEFDVSNAPQTLSLKNQIYNSIEREENKIYNQFIQKLRYYQSKKKILNSSTKIKYKKELLNLYQKLEKNHINLDEKSLKSMREIAKTKSLKR
WP_214145732.1	11:101	Campylobacter upsaliensis	WP_115629111.1	11:101	0	MELKNRHKKCINFDLDTKELLKYFPKGTRKPYTLIKEFFEKQGFDHRQYSGYISKEPISDYKLTKIIHQLSIQYIWLKNCIKEFDVSNAPQTLSLKNQIYNSIEREEKKIYNQFIQKLRYYQSKKKILNSNTRIKYEKELLRLYQKLEKNHINLDEKSLKSMQEIDKAKSLKR
WP_214146637.1	11:101	Campylobacter upsaliensis	WP_115629111.1	11:101	0	MELKNRHKKCINFDLDTKELLKYFPKGTRKPYTLIKEFFKKQGFDHRQYSGYISKEPISDYKLTKIIHQLSIQYIWLKNCIKEFDVSNAPQTLSLKNQIYNSIEREEKKIYNQFIQKLRYYQSKKKILNSNTRIKYEKELLRLYQKLEKNHINLDEKSLKSMQEIDKAKSLKR
WP_257429882.1	11:101	Campylobacter upsaliensis	WP_115629111.1	11:101	0	MELKNRHKKCINFDLDTKELLKYFPKGTRKPYALIKEFFEKQGFDHRQYSGYISKEPISDYKLTKIIHQLSIQYIWLKNCIKEFDVSNAPQTLSLKNQIYNSIEREENKIYNQFIQKLRYYQSKKKILNSSTKIKYKKELLNLYQKLEKNHINLDEKSLKSMREIAKTKSLKR
WP_270987446.1	11:101	Campylobacter upsaliensis	WP_115629111.1	11:101	0	MELKNRHKKCINFDLDTKELLKYFPKGTRKPYTLIKEFFKKQGFDHRQYSGYISKEPISDYKLTKIIHQLSIQYIWLKNCIKEFDVSNAPQTLSLKNQIYNSIEREEKKIYNQFIQKLRYYQSKKKILNSSTKIKYEKELLRLYQKLEKNHINLDEKSLKSMREIAKTKSLKR
WP_116617535.1	1:93 (full)	Hallella colorans	WP_116617535.1	1:93 (full)	1	MFALSFDMVVSDLKQYYGEPYNNAYYEIRQILEANGFDWVQGSTYLTRSDDLSNMFAAIQALSRIDWFKKSVRDIRGYKVENWSNFTDLVKNS
WP_036926142.1	1:93 (full)	Hoylesella timonensis	WP_116617535.1	1:93 (full)	0	MFALSFDMVIADLKELYGEPYNNAYYEIRQILEANGFDWVQGSTYLTQSDDLSNMFAAIQALSRIDWFKKSVRDIRGYKVENWSNFTDLVKNS
WP_036926144.1	1:93 (full)	Hoylesella timonensis	WP_116617535.1	1:93 (full)	0	MFALSFDMVVSDLKQYYGEPYNNAYYEIRQILEANGFDWVHGSTYLTRSDDLSNMFAAIQALSRIDWFKKSVRDIRGYKVENWSNFTDLVKNS
WP_117346599.1	1:104 (full)	Faecalibacillus intestinalis	WP_117346599.1	1:104 (full)	1	MLESKKAINFDLSDVRLRKYYPSNNYKKAWSDIKSYLLDNGFNHRQYSGYISKEPVTMDYVIQHILEMALLFQWLRYCVKEFDVTIVGDEYSLKNYIHSNNSFN
WP_270464490.1	1:104 (full)	Faecalibacillus intestinalis	WP_117346599.1	1:104 (full)	0	MLESKKAINFDLNDALLRKYYPSKNYKKAWSDIKSYLLDNGFNHRQYSGYISKEPVTMDYVIQHIIEMALLFQWLKYCVKEFDVTIVGDEYSLKNYIYQENNFI
WP_117416211.1	1:97 (full)	Clostridium indicum	WP_117416211.1	1:97 (full)	1	MHNGKERTNPNGAYRKIQEYLVKRNFSHEQYSGYHSCNQTTDLEVFDLIRAMTLELPWLSQCLNHFEVTNVGEYHDLMNLFEQGVIEPILSKALTKT
WP_117447191.1	1:105	Faecalicoccus pleomorphus	WP_117447191.1	1:105	1	MYDDATTRKAINFDLDTRKLKELYPSTSPNGWRQAWAQIASFLKEHGFIHVQYSGYQSIEPIRTNKVIFIMEELQKEYTWFRDCATSADVTLVTDRYNILEHLQNQGTKKPVFGDFIDPTKTETHEVETITLDVVSRESRDAAANLNSPSRQQPNDRDER
WP_272006732.1	1:105	Faecalicoccus pleomorphus	WP_117447191.1	1:105	0	MYDDATTRKAINFDLDTRKLKELYPSTSPNGWRQAWAQIASFLKEHGFIHVQYSGYQSIEPIRTNKVIFIMEELQKEYTWFRDCATSADVTLVTDRYNILEHLQNQGTKKPVFGDFIDPTKTETHEVETITLDVVSRESRDAAANLNSPSRQQPNNRNER
WP_117555873.1	1:120 (full)	Enterocloster aldenensis	WP_117555873.1	1:120 (full)	1	MDSAKKGINLDLDTEALKRHYTKGDWHKAYYEVRNHFEKNGFEHIQGSGYHSLMPMSEASAMAVIYQMTKKFPWINYCVSVCTISDVPETFYIAHVFVREAERLDYTVTAAVQDIEQSFL
WP_117704488.1	11:105	Eubacterium sp. OM08-24	WP_117704488.1	11:105	1	MQKEMIKSLKAINFDLDSKALQKIYQSDNPFIYLKAYKQINKFFTDNGFVHRQWSGYISKGKLFDYEIINLIDDMNTTFPWLRKCVKKFDVTDISEQHDLIYIFQKPEKSKLQSKSVETKENETKGKAPISCKQIKNNAKTIAQKNTVNEEKQTDKSR
WP_195410467.1	11:105	Ruminococcus sp. BSD2780120874_150323_B10	WP_117704488.1	11:105	0	MQKEMIKSLKAINFDLDSKALQKIYQSDNPFIYLKAYKQINKFFTDNGFVHRQWSGYISKGKLFDYEIINLIDDMNTTFPWLRKCVKKFDVTDIGEEHDLIYIFQKPEKSKLQSKSVETKEKGTKKKAPISRKQIKSNAKIIAQKNTVIEEKQTEKSR
WP_117804302.1	1:121 (full)	MULTISPECIES: Eubacteriales	WP_117804302.1	1:121 (full)	1	MERKYFKALNFDLDTHQLQEHYPGANYRQAYDDLRRFFKRHHFSHRQGSGYISDEKLTTADIYDLMDDLSQQLPWIGLCVNKIDVTNVGRQHDLTELLKPSEEVTLDDSLLLIQPNDTDTK
WP_117822099.1	1:120 (full)	MULTISPECIES: Eubacteriales	WP_117822099.1	1:120 (full)	1	MRRKQLSFDIDTKVAKAILGKNNYIKAYLDVRKFLEKEGWEHIEGSVYMSKKPLSTTQVMHLLNDLIWEYPYLTKCFREIHQADVFKVHSLSKQFEYDGTPGRFAKQELTQKMKPKHRSR
WP_173784197.1	1:120 (full)	Coprococcus eutactus	WP_117822099.1	1:120 (full)	0	MRRKQLSFDIDTKVAKAILGKNNYIKAYLDVRKFLEKEGWEHIEGSVYMSKKPLSTTQVMHLLNDLIWEHPYLTKCFREIHQADVSKVHSLSKQFEYDGTPGRFAKPELTQKMKPKHRSR
WP_186847772.1	1:120 (full)	Coprococcus sp. NSJ-10	WP_117822099.1	1:120 (full)	0	MRRKQLSFDIDTKVAKAILGKNNYIKAYLDVRKFLEKEGWEHIEGSVYMSKKPLSTTQVMYLLNDLIWEHPYLTKCFREIHQADVSKVHSLSKQFEYDGTPGRFAKSEPEHKMQPKHRSR
WP_118011662.1	7:99	Holdemanella biformis	WP_118011662.1	7:99	1	MPTTKKAIYFDLDYNALKHFYSNTSPNNAYAEIEKYMLNNGFEHRQRSGYVSLKAMRLNEITDFVKQMSREFPWLHKCYKKFDVANIGVVHNLDIYLDEPYYEIDVDLEISNENVVDHNEDYKLVEVGNDLYELRNFDDEIISTSIFNNIEDALDEMDDKNIEMDF
WP_270432871.1	7:99	Holdemanella biformis	WP_118011662.1	7:99	0	MPTTKKAIYFDLDYNALKHFYSNTSPNNAYAEIEKYMLDNGFEHRQRSGYVSLKAMRLNEITDFVKQMSREFPWLHKCYKKFDVANIGVVHNLDIYLDEPYYEIDVDLEISNENVVDHNEDYKLVEVGNDLYELRNFDDEIISTSTFNNIEDALDEIDERNKGIEL
WP_270463386.1	7:99	Holdemanella biformis	WP_118011662.1	7:99	0	MPTTKKAIYFDLDYNALKHYYSNTSPNNAYAEIEKYMLNNGFEHRQRSGYVSLKAMRLNEVTDFVKQMSKEFPWLHRCYNKFDVANIGLVHNLDVYLDEPYYENDGDLEISNENVVDLNEDYKLVEVGNDLYELRNLYDEIIGTSTFNNIEDVLDEIDEKNIGMEL
WP_118101887.1	16:110	Ruminococcus sp. AM31-32	WP_118101887.1	16:110	1	MKKALESPENKKCIKAINFDLETKRVKEIFHSNSPYIYLKAYQLVSKFLKSNDFKHRQFSGYISSKKMSDAEILNIAYKLNDELPWFSKCVKKFDVTDVGEQHDLMYIFQKPEKSKLQSKSVETKENKTKGKAPISRKQIKNNAKIITQKNTVSKEKQTDKSR
WP_117952153.1	16:110	Ruminococcus sp. AF37-3AC	WP_118101887.1	16:110	0	MKKALEAPENKKCIKAINFDLETKRVKEIFHSNSPYIYLKAYQLVSKFLKSNDFKHRQFSGYISSKKMSDAEILNIAYKLNDELPWFSKCVKKFDVTDVGEQHDLMYIFQKPEKSKLQSKSVETKENKTKGKAPISRKQIKNNAKIITQKNTVSKEKQTDKSR
WP_190316251.1	12:106	Pseudomonas aeruginosa	WP_118101887.1	16:110	0	LESPENKKCIKAINFDLETKRVKEIFHSNSPYIYLKAYQLVSKFLKSNDFKHRQFSGYISSKKMSDAEILNIAYKLNDELPWFSKCVKKFDVTDVGEQHDLMYIFQKPEKSKLQSKSVETKENKTKGKAPISRKQIKNNAKIITQKNTVSKEKQTDKSR
WP_118261510.1	1:94 (full)	Butyricimonas virosa	WP_118261510.1	1:94 (full)	1	MYAISFDLTIGEVKKNYGEPYNNAYFEIRMLLKKCGFEWTQGSVYLSVDNNLATVYKAIDALRKTEWFRKSVRDIRAFKVEDWSDFTEIIKNLE
WP_124317897.1	1:94 (full)	Butyricimonas faecihominis	WP_118261510.1	1:94 (full)	0	MYAISFDLTIGEVKKNYGEPYNNAYFEIRMLLKKCGFEWTQGSVYLSIDNNLATVYKAIDALRKTEWFRKSVRDIRAFKVEDWSDFTEIIKNLE
WP_118372711.1	11:100	Collinsella sp. AF39-11AT	WP_118372711.1	11:100	1	MGKTLKKYLLFDLDTTALKEEFGPKRYTVAYSMIRQFLENCGFEHKQGSGYLSAEPISLNQTIVIYQAMTEEMPWLDSCSKTMDVGNVRGFYNLKTLSQNLVADNAVDNSQLELADFDRAFPTVDISHDESMPRRYLMFDLDSASLKKEFGPTRYTLAYSDLREALENRGFEHRQGSGYLSKAPISKNKLIVLYDSLVEELPWLNTCSTAMHFADIGKTFNLKTLARNSSASISDVEFFRNQGTQKRTSRASAESKTQSAHATGKDNIIQFAPRQNGKDIPSSKGTSLASKSQKYVAMANALNAASKSYVYRNEVAR
WP_118199815.1	11:100	Coprococcus comes	WP_118372711.1	11:100	0	MGKTLKKYLLFDLYTTALKEEFGPKRYTVAYSMIRQFLENCGFEHKQGSGYLSAEPISLNQTIVIYQAMTEEMPWLDSCSKTMDVGNVRGFYNLKTLSQNIVADNAVDNSQLELADFDRAFPTVGISHDESMSRRYLMFDLDSASLKKEFGPTRYTLAYFDLREALENRGFEHRQGSGYLSKAPISKNKLIVLYDSLVEELPWLNTCSTAMHFADIGKTFNLKTLARNSSASISDVEFFRNQGTQKRTSRASAESKTQSARATGKDNIIQFAPRQNGKDIPSSKGTSLASKSQKYVAMANALNAASKSYVYRNEVAR
WP_215634349.1	11:100	Coprococcus comes	WP_118372711.1	11:100	0	MGKTLKKYLLFDLDTTALKEEFGPKRYTVAYSMIRQFLENCGFEHKQGSGYLSTESISLNQTIAIYQAMTEEMPWLDSCSKTMDVGNVRGFYNLKTLSQNLVADNAVDNSQLELADFDRAFPTVGISHDESMSRRYLMFDLDSASLKKEFGPTRYTLAYSDLREALENRGFEHRQGSGYLSKAPISKNKLIVLYDSLVEELPWLNTCSTAMHFADIGKTFNLKTLARNSSTSISDVEFFRNQGTQKRTSRASAESKTQSARATGKDNIIQFAPRQNGKDIPSSKGTSLASKSQKYVAMANALNAASKSYVYRNEVAR
WP_118372711.1	139:228	Collinsella sp. AF39-11AT	WP_118372711.1	139:228	1	MGKTLKKYLLFDLDTTALKEEFGPKRYTVAYSMIRQFLENCGFEHKQGSGYLSAEPISLNQTIVIYQAMTEEMPWLDSCSKTMDVGNVRGFYNLKTLSQNLVADNAVDNSQLELADFDRAFPTVDISHDESMPRRYLMFDLDSASLKKEFGPTRYTLAYSDLREALENRGFEHRQGSGYLSKAPISKNKLIVLYDSLVEELPWLNTCSTAMHFADIGKTFNLKTLARNSSASISDVEFFRNQGTQKRTSRASAESKTQSAHATGKDNIIQFAPRQNGKDIPSSKGTSLASKSQKYVAMANALNAASKSYVYRNEVAR
WP_118199815.1	139:228	Coprococcus comes	WP_118372711.1	139:228	0	MGKTLKKYLLFDLYTTALKEEFGPKRYTVAYSMIRQFLENCGFEHKQGSGYLSAEPISLNQTIVIYQAMTEEMPWLDSCSKTMDVGNVRGFYNLKTLSQNIVADNAVDNSQLELADFDRAFPTVGISHDESMSRRYLMFDLDSASLKKEFGPTRYTLAYFDLREALENRGFEHRQGSGYLSKAPISKNKLIVLYDSLVEELPWLNTCSTAMHFADIGKTFNLKTLARNSSASISDVEFFRNQGTQKRTSRASAESKTQSARATGKDNIIQFAPRQNGKDIPSSKGTSLASKSQKYVAMANALNAASKSYVYRNEVAR
WP_207719256.1	132:221	Coprococcus comes	WP_118372711.1	139:228	0	MILTPPLLKKSSDQRDIKRYTVAYSMIRQFLENCGFEHKQGSGYLSTESISLNQTIAIYQAMTEEMPWLDSCSKTMDVGNVRGFYNLKTLSQNLVADNAVDNSQLELADFDRVFPTVGISHDESMSRRYLMFDLDSASLKKEFGPTRYALAYSDLREALENRGFEHRQGSGYLSKAPISKNKLIVLYDSLVEELPWLNTCSTAMHFADIGKTFNLKTLARNSSTSISDVEFFRNQGTQKRTSRASAESKTQSARATGKDNIIQFAPRQNGKDIPSSKGTSLASKSQKYVAMANALNAASKSYVYRNEVAR
WP_215634349.1	139:228	Coprococcus comes	WP_118372711.1	139:228	0	MGKTLKKYLLFDLDTTALKEEFGPKRYTVAYSMIRQFLENCGFEHKQGSGYLSTESISLNQTIAIYQAMTEEMPWLDSCSKTMDVGNVRGFYNLKTLSQNLVADNAVDNSQLELADFDRAFPTVGISHDESMSRRYLMFDLDSASLKKEFGPTRYTLAYSDLREALENRGFEHRQGSGYLSKAPISKNKLIVLYDSLVEELPWLNTCSTAMHFADIGKTFNLKTLARNSSTSISDVEFFRNQGTQKRTSRASAESKTQSARATGKDNIIQFAPRQNGKDIPSSKGTSLASKSQKYVAMANALNAASKSYVYRNEVAR
WP_118384579.1	115:209	Dorea sp. AM58-8	WP_118384579.1	115:209	1	MELDRKAFHFDLDNESVERFYTGKRNAWSDIQDFLESHSFEKLQYSGYESAENIVMSYQRAYGTIDEMMDKFPWFQKCVKAATFTEIGESYDVKEFLEKGMQLSPSSRHDTRKELHFDLGTAALSENYSSIRPNAWRGAWTLIRIFMERNGFIHTQYSGYESKAAMPIDKAMAVMEELQQRYPWFKDSLLAASLTEVGERHDALSYIKGSSGTIVPVPTHSLELEEPDFFGSESVI
MCC2137918.1	115:209	Oscillospiraceae bacterium CLA-AA-H250	WP_118384579.1	115:209	0	MELDRKAFHFDLDNESVKRFYTGKRNAWSDIQDFLESHSFEKPQYSGYESAENIVMSYQRAYGTIDEMIYKFPWFQKCVKAATFTEIGESYDVKEFLENGMQLSLPLRPDTRKELHFDLGMAALSENYVSIRPNAWRGAWTLIRNFMERNGFVHTQYSGYESKAAMPIDKALAVMEELQQRYPWSKDSLLAASLTEVGERHDALSYIKGSSGIIVPVPTHSFGLEEPDFFGSEIGDMKSATAELSKRNGSEPPKDLNKAH
SCH52245.1	115:209	uncultured Ruminococcus sp.	WP_118384579.1	115:209	0	MELDRKAFHFDLDNESVERFYTGKKNPWSDIQDFLESHCFEKPQYSGYESAENIVMSYQRAYGTIDEMMNEFPWFQKCLKAATFTEIGESYDVKEFLESGMQLSPSSRPETRKELHFDLGTAALSENYNSIRPNAWRGAWSLIRIFMERNGFIHTQYSGYESIAVMPIDKAMAVMEKLQQRYPWFKDSLLAASVTEVGERHDALSYIKGSHGIIVPVPAHSLEREEPDFFGSEIGDMKSATAELSKRNGLEPPKDLNNEH
WP_055158157.1	115:209	MULTISPECIES: Eubacteriales	WP_118384579.1	115:209	0	MELDRKAFHFDLDNKSVERFYTGKKNPWSDIQDFLESHCFEKPQYSGYESAENIVMSYQRAYGTVDKMMDKFPWFHRCVKAATFTEIGESYDVKEFLENGLQLSLPLRPETRKELHFDLGTAALSENYNSIRPNAWRGAWSLIRIFMERNGFIHTQYSGYESIAVMPIDKAMAVMEKLQQRYPWFKDSLLAASVTEVGERHDALSYIKGSHGIIVPVPAHSLEREEPDFFGSEIGDMKSATAELSKRNGLEPPKDLNRAH
WP_055168075.1	115:209	Roseburia inulinivorans	WP_118384579.1	115:209	0	MELDRKAFHFDLDNKSVERFYTGKKNPWSDIQDFLESHCFEKPQYSGYESAENIVMSYQRAYGTVDKMMDKLPWFHRCVKAATFTEIGESYDVKEFLENGLQLSLPLRPETRKELHFDLGTAALSENYNSIRPNAWRGAWSLIRIFMERNGFIHTQYSGYESIAVMPIDKAMAVMEKLQQRYPWFKDSLLAASVTEVGERHDALSYIKGSHGIIVPVPAHSLEREEPDFFGSEIGDMKSATAELSKRNGLEPPKDLNRAH
WP_117527855.1	115:209	Coprococcus catus	WP_118384579.1	115:209	0	MELDRKAFHFDLDNESVKRFYTGKRNAWSDIQDFLESHSFEKPQYSGYESAENIVMSYQRAYGTIDEMMYKFPWFQKCVKAATFTEIGESYDVKEFLENGMQLSLPLRPDTRKELHFDLGMAALSENYVSIRPNAWRGAWTLIRNFMERNGFVHTQYSGYESKAAMPIDKALAVMEELQQRYPWFKDSLLAASLTEVGERHDALSYIKGSSGIIVPVPAHSFEREEPDFFGSEIGDMKGATTELSKQNGLEPPKNLNNEH
WP_117773989.1	115:209	Collinsella sp. AF15-51	WP_118384579.1	115:209	0	MELDRKAFHFDLDNESVERFYTGKKNPWSDIQDFLESHCFEKPQYSGYESAENIVMSYQRAYGTIDEMMNEFPWFQKCLKAATFTEIGESYDVKEFLESGMQLSPSSRPDTRKELHFDLGTAALSENYSSIRPNAWRGAWTLIRIFMERNGFIHTQYSGYESLAMMPIDKAMAVMEKLQQRYPWFKDSLLAASLTEVGERHDALSYIKGSSGIIVPGPTHSLGLDEPDFFGSEIGDMKSATAELSKRNGSEPPKNLNKMH
WP_117786570.1	115:209	MULTISPECIES: Terrabacteria group	WP_118384579.1	115:209	0	MELDRKAFHFDLDNESVKRFYTGKRNAWSDIQDFLESHSFEKPQYSGYESAENIVMSYQRAYGTIDEMMYKFPWFQKCVKAATFTEIGESYDVKEFLENGMQLSLPLRPDTRKELHFDLGMAALSENYGSIRPNAWRGAWTLIRIFMERNGFVHTQFSGYESKTVMAIDRAMAVMEELQQRYPWFKDSLLAASLTEVGERHDALSYIKGSSGIIVPVPTHSLGLEEPDFFGSEIGDMKSATAELSKRNGSEPPKDLNKAH
WP_118199883.1	115:209	MULTISPECIES: Eubacteriales	WP_118384579.1	115:209	0	MELDRKAFHFDLDNESVERFYTGKKNPWSDIQDFLESHCFEKPQYSGYESAENIVMSYQRAYGTIDEMMNEFPWFQKCLKAATFTEIGESYDVKEFLESGMQLSPSSRPDTRKELHFDLGTAALSENYSSIRPNAWRGAWTLIRIFMERNGFIHTQYSGYESLAMMPIDKAMAVMEKLQQRYPWFKDSLLAASLTEVGERHDALSYIKGSSGIIVPVPAHSFEREEPDFFGSEIGDMKGATTELSKQNGLEPPKNLNNEH
WP_118453041.1	115:209	Dorea sp. AF36-15AT	WP_118384579.1	115:209	0	MELDRKAFHFDLDNESVERFYTGKKNPWSDIQDFLESHCFEKPQYSGYESAENIVMSYQRAYGTIDEMMNEFPWFQKCLKAATFTEIGESYDVKEFLESGMQLSPSSRPDTRKELHFDLGTAALSENYSSIRPNAWRGAWTLIQIFMERNGFIHTQYSGYESLAMMPIDKAMAVMEKLQQRYPWFKDSLLAASLTEVGERHDALSYIKGSSGIIVPVPAHSFEREEPDFFGSEIGDMKGATTELSKQNGLEPPKNLNNEH
WP_195253413.1	115:209	Coprococcus comes	WP_118384579.1	115:209	0	MELDRKAFHFDLDNESVKRFYTGKRNAWSDIQDFLESHSFEKPQYSGYESAENIVMSYQRAYGTIDEMMYKFPWFQKCVKAATFTEIGESYDVKEFLENGMQLSLPLRPDTRKELHFDLGMAALSENYGSIRPNAWRGAWTLIRIFMERNGFVHTQFSGYESKTVMAIDRAMAVMEELQKRYPWFKDSLLAASLTEVGERHDALSYIKGSSGIIVPVPTHSLGLEEPDFFGSEIGDMKSATAELSKRNGSEPPKDLNKAH
WP_195368096.1	115:209	Coprococcus comes	WP_118384579.1	115:209	0	MELDRKAFHFDLDNKSVERFYTGKKNPWSDIQDFLESHCFEKPQYSGYESAENIVMSYQRAYGTVDKMMDKFPWFHRCVKAATFTEIGESYDVKEFLENGLQLSLPLRPETRKELHFDLRTAALSENYNSIRPNAWRGAWSLIRIFMERNGFIHTQYSGYESIAVMPIDKAMAVMEKLQQRYPWFKDSLLAASVTEVGERHDALSYIKGSHGIIVPVPAHSLEREEPDFFGSEIGDMKSATAELSKRNGLEPPKDLNRAH
WP_195371134.1	115:209	Coprococcus comes	WP_118384579.1	115:209	0	MELDRKAFHFDLDNKSVERFYTGKKNPWSDIQDFLESHCFEKPQYSGYESAENIVMSYQRAYGTVDKMMDEFPWFQRCVKAATFTEIGESYDVKEFLENGMQLSLPLRPDTRKELHFDLGTAALSENYSSIRPNAWRGAWTLIRIFMERNGFIHTQYSGYESLAMMPIDKAMAVMEKLQQRYPWFKDSLLAASLTEVGERHDALSYIKGSHGIIVPVPTHSLGLEELDFFGSEIGDMKSATAELSKRNGLEPPKDLNNEH
WP_195488374.1	1:91	Coprococcus comes	WP_118384579.1	115:209	0	MGTAALSENYNSIRPNAWRGAWSLIRIFMERNGFIHTQYSGYESIAVMPIDKAMAVMEKLQQRYPWFKDSLLAASVTEVGERHDALSYIKGSHGIIVPVPAHSLEREEPDFFGSEIGDMKSATAELSKRNGLEPPKDLNRAH
WP_195509434.1	115:209	Coprococcus comes	WP_118384579.1	115:209	0	MELDRKAFHFDLDNKSVERFYTGKKNPWSDIQDFLESHCFEKPQYSGYESAENIVMSYQRAYGTVDKMVDKFPWFHRCVKAATFTEIGESYDVKEFLENGLQLSLPLRPETRKELHFDLGTAALSENYNSIRPNAWRGAWSLIRIFMERNGFIHTQYSGYESIAVMPIDKAMAVMEKLQQRYPWFKDSLLAASVTEVGERHDALSYIKGSHGIIVPVPAHSLEREEPDFFGSEIGDMKSATAELSKRNGLEPPKDLNRAH
WP_227120646.1	115:209	Coprococcus comes	WP_118384579.1	115:209	0	MELDRKAFHFDLDNKSVERFYTGKKNPWSDIQDFLESHCFEKPQYSGYESAENIVMSYQRAYGTVDKMMDKFPWFHRCVKAATFTEIGESYDVKEFLENGLQLSLPLRPETRKELHFDLGTAALSENYNSIRPNAWRGAWSLIRIFMERNGFIHTQYSGYESIAVMPIDKAMAVMEKLQQRYPWFKDSLLAASVTEVGERHDALSYIKGSHGIIVPVPAHSLEREEPDFFGSEIGDMKSATAELSKRNGLEPPKDLNNEH
WP_227183907.1	115:209	Bariatricus massiliensis	WP_118384579.1	115:209	0	MELDRKAFHFDLDNKSVERFYTGKKNPWSDIQDFLESHCFEKPQYSGYESAENIVMSYQRAYGTVDKMMDEFPWFQRCVKAATFTEIGESYDVKEFLENGMQLSLPLRPETRKELHFDLGTAALSENYNSIRPNAWRGAWSLIRIFMEHNGFIHTQYSGYESIAVMPIDKAMAIMEKLQQRYPWFKDSLLAASVTEVGERHDALSYIKGSHGIIVPVPTHSLGLEELDFFGSEIGDMKSATAELSKRNGLEPPKDLNNEH
WP_253058658.1	115:209	Coprococcus catus	WP_118384579.1	115:209	0	MELDRKAFHFDLDNKSVERFYTGKKNPWSDIQDFLESHCFEKPQYSGYESAENIVMSYQRAYGTVDKMMDKFPWFHRCVKAATFTEIGESYDVKEFLENGLQLSLPLRPETRKELHFDLGTAALSENYNSIRPNAWRGAWSLIRIFMERNGFIHTQYSGYESIAVMPIDKAMAVMEKLQQRYPWFKNSLLAASVTEVGERHDALSYIKGSHGIIVPVPAHSLEREEPDFFGSEIGDMKSATAELSKRNGLEPPKDLNRAH
WP_270247033.1	115:209	Coprococcus sp. AM11-30B	WP_118384579.1	115:209	0	MELDRKAFHFDLDNESVERFYTGKKNPWSDIQDFLESHCFEKPQYSGYESAENIVMSYQRAYGTIDEMMNEFPWFQKCLKAATFTEIGESYDVKEFLESGMQLSPSSRPDTRKELHFDLGTAALSENYSSIRPNAWRGAWTLIRIFMERNGFIHTQYSGYESLAMMPIDKAMAVMEKLQQRYPWFKDSLLAASLTEVGERHDALSYIKGSSGIIVPVPAHSFEREEPDFFGSEISDMKSATAELSKRNGSEPPKDLNKAH
WP_270257900.1	115:209	Coprococcus catus	WP_118384579.1	115:209	0	MELDRKAFHFDLDNESVKRFYTGKRNAWSDIQDFLESHSFEKPQYSGYESAENIVMSYQRAYGTIDEMMYKFPWFQKCVKAATFTEIGESYDVKEFLENGMQLSLPLRPDTRKELHFDLGMAALSENYGSIRPNAWRGAWTLIRIFMERNGFVHTQFSGYESKTVMAIDRAMAVMEELQQRYPWFKDSLLAASLTEVGERHDALSYIKGSSGIIVPVPTHSLGLEEPDFFGSEIGDMKGATTELSKQNGLEPPKDLNNEH
WP_118433580.1	1:106 (full)	Coprobacillus sp. AF33-1AC	WP_118433580.1	1:106 (full)	1	MSSLESKKALNFDLSDALVKKYYPSKNYKKAWIDIQKYLVQNDFQHRQYSGYVSCHKISMIYVTQLVGDMFVLYEWLQYCVKEFDVTIVGDEYSLKNYIHQENIFN
WP_118475732.1	1:112 (full)	MULTISPECIES: Anaerostipes	WP_118475732.1	1:112 (full)	1	MPSGEKKYYKAIYFDLKMKALEKYFSTKNPQKSYRKIRKFFLRQKFTHAQQSGYHSTFKTTDLYIFDLIYTMKGEFPWLCFCAGRFEVTNVGEHYNLMEVFAEEAMELKVTQ
WP_119057097.1	1:91 (full)	Candidatus Ornithobacterium hominis	WP_119057097.1	1:91 (full)	1	MYAIAFDLIISDLKKYYGEPYHNAYSEIKKILLQNKFYWIQGSTYATNGDLSVLFSAIQELKNIDWFRKSVRDIRTFKIEDYSDFTPKFKE
WP_119057526.1	1:94 (full)	Candidatus Ornithobacterium hominis	WP_119057526.1	1:94 (full)	1	MYAVLFDLDTNCLNENYEGTTYHNAYKLIKDFMISNGFEWKQGSVYFGGNTIDAVTCVLAVQKLAKQYPWFSTCVKDVRMLRIEENNDLLQAIL
WP_121022811.1	1:93 (full)	Helicobacter vulpis	WP_121022811.1	1:93 (full)	1	MYALAFDLKIENLKQEYGTPYNKAYDDVRQELEALGFKWTQGSLYISPEHNALALIYKAIAKLSSIEWFKKSVRDIRAFKVEDFSDFTDIVRG
WP_104696282.1	1:94 (full)	Helicobacter salomonis	WP_121022811.1	1:93 (full)	0	MYALAFDLKIENLKQEYGTPYNKAYDDVRQELESLGFKWTQGSLYISPEVNALAAVYKAIAKLSSIEWFKKSVRDIRAFKVEDFSDFTPIVTQP
WP_120946256.1	1:93 (full)	Helicobacter labacensis	WP_121022811.1	1:93 (full)	0	MYALAFDLKIENLKQEYGTPYNKAYDDVRQELEALGFKWTQGSLYISPEKNALAVVYRAIAKLSSIEWFKKSVRDIRAFKVEDFSDFTPIVTG
WP_121726120.1	11:102	Helicobacter labetoulli	WP_121726120.1	11:102	1	MGVSEKKLKSIAFDLDTKALQEYYPKNDWHNAYNDIGVFLSSYNFVRMQGSVYDSTTPFSDDELGVLILKMGDTLTWLPHCVKSIRGYDQPVMIDYTQQLKDNITQDLTLTNNKSKNTDSIKIRKR
WP_121852537.1	1:92 (full)	Parashewanella spongiae	WP_121852537.1	1:92 (full)	1	MFAIAFDLVVADTDRHHPKSVSQAYTDIASTLSGFGFNRIQGSLYVCDNEDMANLFRAITALKALPWFSDSVRDIRAFRVEQWSDFTSMIKE
WP_121885153.1	1:94 (full)	Sphingomonas sp. PP-F2F-G114-C0414	WP_121885153.1	1:94 (full)	1	MYAIVFDLDVSMLEQMYPNPSWRNAYRDVGDILNKRGFERQQGSTYFGNENISAIDCVLAVQELNRTYSWFSPAVGDIRMLRIEENNDLSPALR
WP_128452822.1	1:94 (full)	Sphingomonas sp. UV9	WP_121885153.1	1:94 (full)	0	MYAIVFDLDFSMLEQMYPNSSWRNGYRDVGDILNKRGFERQQGSTYFGNENISAVDCVLAVQELNRTYSWFSPAVSDIRMLRIEENNDLSLALR
WP_133031232.1	1:94 (full)	Sphingomonas sp. PP-CE-1G-424	WP_121885153.1	1:94 (full)	0	MYAIVFDLDVSMLEQMYPNPSWRNAYRDVGDILNKCGFERQQGSTFFGNENISAVDCVLAVQELNRTYSWFSPAVSDIRMLRIEENNDLSPALR
WP_122345439.1	1:93 (full)	Parabacteroides sp. AF17-28	WP_122345439.1	1:93 (full)	1	MFAISFDMSVSVLEESYGKPYNRAYFEIKEVLKKNGFEWIQGSTYLTASDDLGNLFRAIEALKKIQWFRESVRDIRGYKVENWSNFTDIVKDI
WP_122360738.1	1:94 (full)	Parabacteroides sp. TM07-1AC	WP_122360738.1	1:94 (full)	1	MYAIAFDLTIGDLKKNYGEPYNNAYVEVRAVLKQYGFLWTQGSVYLSTDNNLATIYQAINALSGIEWFRKSVRDIRAFKVEDWSDFTDIIKNGK
MCD8267617.1	1:93 (full)	Parabacteroides sp.	WP_122360738.1	1:94 (full)	0	MYAIAFDLTIGDLKRNYGEPYNNAYVEIRTILRQYGFLWTQGSVYLSTDNNLATIYQAINALSRIDWFKQSVRDIRAFKVEDWSDFTDIIKNG
[truncated: 648 more rows]

## Sheet: Adjacent genes
Representative sequence ID	Representative sequence range, 1-based	Organism	Nucleotide ID	Strand	Genomic coordinates, 1-based	IDs of proteins encoded by the adjacent genes	FlaGs families of proteins encoded by the adjacent genes
AAX31294.1	1:91 (full)	Campylobacter jejuni subsp. jejuni 81-176	AY714214.1	-	11165:11440	AAX31302.1;AAX31301.1;AAX31300.1;AAX31299.1;AAX31298.1;AAX31297.1;AAX31296.1;AAX31295.1;AAX31294.1;AAX31293.1;AAX31292.1;AAX31291.1;AAX31290.1;AAX31289.1;AAX31288.1;AAX31287.1;AAX31286.1	124;268;37;36;84;31;64;1;query;7;185;600;619;27;652;618;274
ACF37113.1	1:117 (full)	Xylella fastidiosa	EU714232.1	+	1:354	ACF37113.1	query
AFK52660.1	1:68 (full)	Tistrella mobilis KA081020-065	CP003236.1	+	910204:910410	AFK52652.1;AFK52653.1;AFK52654.1;AFK52655.1;AFK52656.1;AFK52657.1;AFK52658.1;AFK52659.1;AFK52660.1;AFK52661.1;AFK52662.1;AFK52663.1;AFK52664.1;AFK52665.1;AFK52666.1;AFK52667.1;AFK52668.1	1112;1060;593;44;21;2;6;3;query;408;462;69;316;323;594;609;1061
AGC23530.1	1:106 (full)	Citrobacter freundii	JQ996148.1	-	6491:6811	AGC23531.1;AGC23529.1;AGC23530.1;AGC23528.1;AGC23527.1;AGC23526.1;AGC23525.1;AGC23524.1;AGC23523.1;AGC23522.1	1568;15;query;154;130;11;1063;1117;1567;7
AGT74177.1	1:84 (full)	Helicobacter pylori SouthAfrica20	CP006691.1	-	880317:880571	AGT74183.1;tRNA;tRNA;AGT74182.1;AGT74181.1;AGT74180.1;AGT74179.1;AGT74178.1;AGT74177.1;AGT74176.1;AGT74175.1;AGT74174.1;AGT74173.1;AGT74172.1;AGT74171.1;AGT74170.1;AGT74169.1	762;tRNA;tRNA;1571;153;40;50;40;query;1570;1569;73;21;65;3;157;87
AIC11724.1	8:79	Xylella fastidiosa subsp. sandyi Ann-1	CP006697.1	+	16736:17134	AIC11704.1;AIC11717.1;AIC11718.1;AIC11719.1;AIC11720.1;AIC11721.1;AIC11722.1;AIC11723.1;AIC11724.1;AIC11725.1;AIC11726.1;AIC11727.1;AIC11728.1;AIC11729.1;AIC11730.1;AIC11731.1;AIC11732.1	7;224;1572;1573;1574;1575;1576;1577;query;1578;1579;1580;1581;1582;1583;1584;1585
AIT41768.1	1:95 (full)	Pseudomonas sp. ZM1	KJ940992.1	+	1848:2135	AIT41766.1;AIT41767.1;AIT41768.1;AIT41769.1;AIT41770.1;AIT41771.1;AIT41772.1;AIT41773.1	22;1006;query;10;571;1586;7;1587
ALK10420.1	1:113 (full)	Blastochloris viridis	CP012946.1	-	2941240:2941581	ALK10428.1;ALK10427.1;ALK10426.1;ALK10425.1;ALK10424.1;ALK10423.1;ALK10422.1;ALK10421.1;ALK10420.1;ALK10419.1;ALK10418.1;ALK10417.1;ALK10416.1;ALK10415.1;ALK10414.1;ALK10413.1;ALK10412.1	1591;973;818;2;46;19;18;14;query;17;1590;883;1589;117;1588;68;88
ARE81497.1	9:99	Campylobacter helveticus	CP020480.1	+	26433:26819	ARE81489.1;ARE81490.1;ARE81491.1;ARE81492.1;ARE81493.1;ARE81494.1;ARE81495.1;ARE81496.1;ARE81497.1;ARE81498.1;ARE81499.1;ARE81500.1;ARE81501.1;ARE81502.1;ARE81503.1;ARE81504.1;ARE81505.1	1592;1593;315;124;84;31;64;1;query;7;671;185;27;26;378;603;274
ASN97397.1	1:70 (full)	Enterocloster bolteae	CP022464.2	-	5140337:5140549	ASN97404.1;ASN97403.1;ASN98942.2;ASN97402.1;ASN97401.2;ASN97400.1;ASN97399.2;ASN97398.1;ASN97397.1;ASN97396.1;ASN97395.1;pseudogene;ASN97394.1;ASN97393.1;ASN97392.1;ASN97391.1;pseudogene	1598;1597;782;1596;7;7;7;1;query;2;272;pseudogene;1595;42;1594;12;pseudogene
AWN54149.1	1:97 (full)	Methylobacterium sp. 17Sr1-1	CP029552.1	+	5088231:5088524	AWN54142.1;AWN54143.1;AWN54144.1;AWN55809.1;AWN54145.1;AWN54146.1;AWN54147.1;AWN54148.1;AWN54149.1;AWN54150.1;pseudogene;AWN54151.1;AWN54152.1;AWN54153.1;AWN54154.1;AWN54155.1;AWN54156.1	635;428;429;764;636;2;465;464;query;637;pseudogene;1191;1192;1193;1194;1195;151
AWX42559.1	1:124 (full)	Metamycoplasma cloacale	CP030103.1	+	108034:108408	AWX42552.1;AWX42553.1;AWX42554.1;AWX42555.1;AWX42556.1;AWX42996.1;AWX42557.1;AWX42558.1;AWX42559.1;AWX42560.1;AWX42561.1;AWX42562.1;tRNA;AWX42563.1;AWX42564.1;AWX42565.1;AWX42566.1	81;104;100;66;1599;178;3;659;query;8;12;173;tRNA;217;1600;1601;1602
AWX69543.1	1:123 (full)	Metamycoplasma anseris	CP030140.1	-	473391:473762	AWX69550.1;AWX69549.1;AWX69548.1;AWX69547.1;AWX69546.1;tRNA;AWX69545.1;AWX69544.1;AWX69543.1;AWX69542.1;AWX69541.1;AWX69540.1;AWX69539.1;AWX69538.1;AWX69537.1;AWX69536.1;AWX69535.1	1612;1611;1610;1609;180;tRNA;1608;3;query;1607;145;1606;1605;239;189;1604;1603
AXE61043.1	1:102 (full)	Mycoplasma phocidae	CP029295.1	+	752818:753126	AXE61036.1;AXE61037.1;AXE61038.1;AXE61039.1;AXE61040.1;AXE61041.1;AXE61042.1;tRNA;AXE61043.1;AXE61044.1;AXE61045.1;AXE61046.1;AXE61047.1;AXE61048.1;AXE61049.1;AXE61050.1;AXE61051.1	158;125;81;104;100;66;3;tRNA;query;8;12;758;214;238;207;498;2
AZZ65344.1	1:98 (full)	Metamycoplasma phocicerebrale	CP033058.2	-	52203:52499	AZZ65335.2;AZZ65336.1;AZZ65337.1;AZZ65338.1;QBQ01831.1;AZZ65341.2;AZZ65342.1;AZZ65343.2;AZZ65344.1;AZZ65345.1;AZZ65346.1;AZZ65347.1;AZZ65348.1;AZZ65349.1;AZZ65350.1;AZZ65351.1;AZZ65352.1	1613;1614;1615;260;61;61;1109;188;query;8;12;173;420;492;759;329;419
BAJ55547.1	1:75 (full)	Helicobacter pylori F16	AP011940.1	-	998588:998815	BAJ55555.1;BAJ55554.1;BAJ55553.1;BAJ55552.1;BAJ55551.1;BAJ55550.1;BAJ55549.1;BAJ55548.1;BAJ55547.1;BAJ55546.1;BAJ55545.1;BAJ55544.1;BAJ55543.1;BAJ55542.1;BAJ55541.1;BAJ55540.1;BAJ55539.1	179;62;142;108;143;141;60;138;query;32;32;32;7;1617;1616;116;32
BAW58146.1	1:78 (full)	Helicobacter pylori	AP017346.1	-	1006465:1006701	BAW58154.1;BAW58153.1;BAW58152.1;BAW58151.1;BAW58150.1;BAW58149.1;BAW58148.1;BAW58147.1;BAW58146.1;BAW58145.1;BAW58144.1;BAW58143.1;BAW58142.1;BAW58141.1;BAW58140.1;BAW58139.1;BAW58138.1	179;62;142;108;143;141;60;138;query;32;32;32;32;32;74;140;227
BBK44851.1	1:109 (full)	Stella vacuolata	AP019702.1	-	5168626:5168955	BBK44859.1;BBK44858.1;BBK44857.1;BBK44856.1;BBK44855.1;BBK44854.1;BBK44853.1;BBK44852.1;BBK44851.1;tRNA;BBK44850.1;BBK44849.1;BBK44848.1;BBK44847.1;BBK44846.1;BBK44845.1;BBK44844.1	393;202;202;878;1623;344;255;329;query;tRNA;1622;1621;545;1620;1619;1618;25
BDI74857.1	1:93 (full)	Paraprevotella clara	AP025941.1	-	2216462:2216743	BDI74865.1;BDI74864.1;BDI74863.1;BDI74862.1;BDI74861.1;BDI74860.1;BDI74859.1;BDI74858.1;BDI74857.1;BDI74856.1;BDI74855.1;BDI74854.1;BDI74853.1;BDI74852.1;BDI74851.1;BDI74850.1;BDI74849.1	653;314;38;1628;472;1627;58;4;query;417;1626;99;2;2;1625;404;1624
BDV34653.1	1:107 (full)	Methylocystis sp. SS37A-Re	AP027142.1	-	2273010:2273333	BDV34661.1;BDV34660.1;BDV34659.1;BDV34658.1;BDV34657.1;BDV34656.1;BDV34655.1;BDV34654.1;BDV34653.1;BDV34652.1;BDV34651.1;BDV34650.1;BDV34649.1;BDV34648.1;BDV34647.1;BDV34646.1;BDV34645.1	1634;1455;16;35;1633;19;18;14;query;17;1454;280;1632;1631;1630;257;1629
BDW76921.1	1:64 (full)	Bacteroides finegoldii DSM 17565	AP027244.1	+	2348172:2348366	BDW76913.1;BDW76914.1;BDW76915.1;BDW76916.1;BDW76917.1;BDW76918.1;BDW76919.1;BDW76920.1;BDW76921.1;BDW76922.1;BDW76923.1;BDW76924.1;BDW76925.1;BDW76926.1;BDW76927.1;BDW76928.1;BDW76929.1	405;611;282;317;25;25;578;4;query;792;1635;21;180;793;20;149;1636
CAA2106565.1	1:92 (full)	Methylobacterium bullatum	LR743504.1	-	4028263:4028541	CAA2106581.1;CAA2106579.1;CAA2106577.1;CAA2106575.1;CAA2106573.1;CAA2106571.1;CAA2106569.1;CAA2106567.1;CAA2106565.1;CAA2106563.1;CAA2106561.1;CAA2106559.1;CAA2106557.1;CAA2106555.1;CAA2106553.1;CAA2106551.1;CAA2106549.1	1639;3;1638;23;350;494;6;5;query;184;53;47;3;47;1637;53;259
CAA6822863.1	1:108 (full)	uncultured Sulfurovum sp.	CACVAS010000117.1	-	149030:149356	CAA6822928.1;CAA6822922.1;CAA6822914.1;CAA6822904.1;CAA6822896.1;CAA6822887.1;CAA6822880.1;CAA6822871.1;CAA6822863.1;CAA6822853.1;CAA6822844.1;CAA6822834.1;CAA6822825.1;CAA6822823.1;CAA6822816.1;CAA6822814.1;CAA6822808.1	3;47;303;6;1646;1645;791;1644;query;1643;791;1642;617;285;1641;92;1640
CAC9931074.1	1:95 (full)	Peptoniphilus coxii	CAIJCT010000010.1	-	558374:558661	CAC9931115.1;CAC9931110.1;CAC9931105.1;CAC9931100.1;CAC9931095.1;CAC9931089.1;CAC9931084.1;CAC9931079.1;CAC9931074.1;CAC9931069.1;CAC9931064.1;CAC9931059.1;CAC9931054.1;CAC9931049.1;CAC9931044.1;CAC9931039.1;CAC9931034.1	1143;1650;1649;1648;1647;1188;23;7;query;621;1142;44;696;327;191;164;459
CAJ99816.1	1:78 (full)	Helicobacter acinonychis str. Sheeba	AM260522.1	-	906507:906743	CAJ99824.1;CAJ99823.1;CAJ99822.1;CAJ99821.1;CAJ99820.1;CAJ99819.1;CAJ99818.1;CAJ99817.1;CAJ99816.1;CAJ99815.1;CAJ99814.1;CAJ99813.1;CAJ99812.1;CAJ99811.1;CAJ99810.1;CAJ99809.1;CAJ99808.1	179;62;142;108;143;141;60;138;query;32;32;1651;32;275;275;275;275
CBL28245.1	1:98 (full)	Fretibacterium fastidiosum	FP929056.1	+	1122529:1122825	tRNA;tRNA;tRNA;tRNA;tRNA;tRNA;tRNA;CBL28244.1;CBL28245.1;CBL28246.1;CBL28247.1;CBL28248.1;CBL28249.1;CBL28250.1;CBL28251.1;CBL28252.1;CBL28253.1	tRNA;tRNA;tRNA;tRNA;tRNA;tRNA;tRNA;333;query;1652;1653;1110;1111;9;1654;1655;395
CBX21459.1	1:122 (full)	Neisseria lactamica Y92-1009	CACL01000001.1	-	157413:157781	CBX21467.1;CBX21466.1;CBX21465.1;CBX21464.1;CBX21463.1;CBX21462.1;CBX21461.1;CBX21460.1;CBX21459.1;CBX21458.1;CBX21457.1;CBX21456.1;CBX21455.1;CBX21454.1;CBX21453.1;CBX21452.1;CBX21451.1	1662;1661;401;401;416;156;421;26;query;5;13;1660;1659;1658;1657;1372;1656
CCP10165.1	1:123 (full)	Stenotrophomonas maltophilia SKK35	CALN01000327.1	+	280:651	pseudogene;CCP10165.1;CCP10166.1;CCP10167.1;CCP10168.1;CCP10169.1;CCP10170.1;CCP10171.1;CCP10172.1;CCP10173.1	pseudogene;query;447;312;1663;1664;805;1189;1665;9
CCY60697.1	18:108	Clostridium sp. CAG:264	CAYM010000103.1	-	4876:5274	CCY60702.1;CCY60701.1;CCY60700.1;CCY60699.1;CCY60698.1;CCY60697.1;CCY60696.1	1667;1666;43;235;1;query;1540
CDC29181.1	1:93 (full)	Prevotella sp. CAG:386	CBEZ010000247.1	-	2557:2838	CDC29181.1;CDC29179.1;CDC29177.1;CDC29175.1	query;480;1668;276
CDD10231.1	1:99 (full)	Phascolarctobacterium succinatutens CAG:287	CBGL010000028.1	+	7738:8037	CDD10225.1;CDD10226.1;CDD10227.1;CDD10228.1;CDD10229.1;CDD10230.1;CDD10231.1;CDD10234.1;CDD10235.1;CDD10236.1;CDD10237.1;CDD10238.1;CDD10239.1;CDD10240.1;CDD10242.1	319;320;1669;497;1670;1671;query;1672;832;1673;1674;1004;399;407;1675
CDE43797.1	1:94 (full)	Clostridium sp. CAG:411	CBIY010000072.1	-	6471:6755	CDE43805.1;CDE43804.1;CDE43803.1;CDE43802.1;CDE43801.1;CDE43800.1;CDE43799.1;CDE43798.1;CDE43797.1;CDE43796.1;CDE43795.1;CDE43794.1;CDE43793.1;CDE43792.1;CDE43791.1;CDE43790.1	1684;1683;1682;1681;1680;1679;1678;1677;query;23;388;685;9;283;579;1676
CVH79341.1	1:113 (full)	Clostridiales bacterium CHKCI006	FCNA01000163.1	+	7544:7885	CVH79329.1;CVH79330.1;CVH79332.1;CVH79334.1;CVH79336.1;CVH79338.1;CVH79340.1;CVH79341.1	1685;29;29;20;1107;25;1;query
DAB17396.1	1:99 (full)	Candidatus Gastranaerophilales bacterium HUM_18	DABP01000007.1	+	4606:4905	DAB17392.1;DAB17393.1;DAB17394.1;DAB17395.1;DAB17396.1;DAB17397.1;DAB17398.1;DAB17399.1	1686;1687;1688;1689;query;1690;1691;1692
EAA4674011.1	4:93	Salmonella enterica subsp. enterica	AAABOR010000054.1	+	9489:9929	EAA4674005.1;EAA4674006.1;EAA4674007.1;EAA4674008.1;EAA4674009.1;pseudogene;EAA4674010.1;pseudogene;EAA4674011.1	1693;1694;2;1695;1696;pseudogene;10;pseudogene;query
EAH5200014.1	1:115 (full)	Campylobacter upsaliensis	AABHNH010000061.1	-	1:346	EAH5200021.1;pseudogene;EAH5200020.1;EAH5200019.1;EAH5200018.1;EAH5200017.1;EAH5200016.1;EAH5200015.1;EAH5200014.1	28;pseudogene;160;1697;787;49;136;1;query
EAH5200919.1	1:81 (full)	Campylobacter upsaliensis	AABHNH010000331.1	-	1:243	EAH5200920.1;EAH5200919.1	1;query
EAH5368157.1	1:125 (full)	Campylobacter jejuni	AABHQU010000037.1	-	1:377	EAH5368164.1;pseudogene;EAH5368163.1;EAH5368162.1;EAH5368161.1;EAH5368160.1;EAH5368159.1;EAH5368158.1;EAH5368157.1	124;pseudogene;37;36;84;31;64;1;query
EAI4184736.1	1:94 (full)	Campylobacter coli	AABPCW010000027.1	-	488:772	EAI4184744.1;EAI4184743.1;EAI4184742.1;EAI4184741.1;EAI4184740.1;EAI4184739.1;EAI4184738.1;EAI4184737.1;EAI4184736.1;EAI4184735.1	124;268;37;36;84;31;64;1;query;7
EAI4929077.1	1:125 (full)	Campylobacter jejuni	AABPTI010000024.1	+	18669:19046	EAI4929069.1;EAI4929070.1;EAI4929071.1;EAI4929072.1;EAI4929073.1;EAI4929074.1;EAI4929075.1;EAI4929076.1;EAI4929077.1;EAI4929078.1;EAI4929079.1;EAI4929080.1;EAI4929081.1;EAI4929082.1;EAI4929083.1	124;268;37;36;84;31;64;1;query;7;185;1021;1022;1698;600
EAI9642979.1	1:108 (full)	Campylobacter coli	AABTSX010000236.1	+	1:327	EAI9642979.1;EAI9642980.1;EAI9642981.1	query;7;185
EAJ1707504.1	1:123 (full)	Campylobacter upsaliensis	AABVMU010000031.1	+	20188:20555	EAJ1707496.1;EAJ1707497.1;EAJ1707498.1;EAJ1707499.1;EAJ1707500.1;EAJ1707501.1;EAJ1707502.1;EAJ1707503.1;EAJ1707504.1	777;515;22;218;523;160;34;1;query
EAJ4506409.1	1:98 (full)	Campylobacter upsaliensis	AABXWH010000050.1	+	4241:4533	EAJ4506405.1;EAJ4506406.1;EAJ4506407.1;EAJ4506408.1;EAJ4506409.1	523;160;34;1;query
EAK4596323.1	1:107 (full)	Campylobacter jejuni	AACGKF010000192.1	+	344:666	EAK4596322.1;EAK4596323.1	1;query
EAK5160071.1	1:94 (full)	Campylobacter coli	AACGWN010000067.1	+	9020:9302	EAK5160063.1;EAK5160064.1;EAK5160065.1;EAK5160066.1;EAK5160067.1;EAK5160068.1;EAK5160069.1;EAK5160070.1;EAK5160071.1	124;268;37;36;84;31;64;1;query
EAK6952726.1	1:70 (full)	Campylobacter coli	AACILI010000163.1	-	644:856	EAK6952726.1;EAK6952725.1	query;318
EAK7954719.1	1:53 (full)	Campylobacter coli	AACJFU010000019.1	+	4582:4739	EAK7954714.1;EAK7954715.1;EAK7954716.1;EAK7954717.1;EAK7954718.1;EAK7954719.1	36;84;31;64;1;query
EAL3906723.1	12:103	Campylobacter upsaliensis	AACNVS010000038.1	+	149:568	EAL3906723.1;EAL3906724.1;EAL3906725.1;EAL3906726.1;pseudogene;EAL3906727.1;EAL3906728.1;EAL3906729.1;EAL3906730.1	query;218;729;15;pseudogene;362;640;1699;1700
EAM0278075.1	1:75 (full)	Campylobacter upsaliensis	AACTFV010000185.1	+	470:694	EAM0278074.1;EAM0278075.1	1;query
ECL4351415.1	1:61 (full)	Campylobacter coli	AAJHBW010000155.1	-	1:185	pseudogene;ECL4351415.1	pseudogene;query
ECO8755241.1	1:122 (full)	Campylobacter coli	AAJUCV010000042.1	+	1:370	ECO8755241.1;ECO8755242.1;ECO8755243.1;ECO8755244.1;ECO8755245.1;ECO8755246.1	query;7;245;13;318;437
EDO7954552.1	1:79 (full)	Campylobacter coli	AANHIP010000028.1	+	21005:21243	EDO7954544.1;EDO7954545.1;EDO7954546.1;EDO7954547.1;EDO7954548.1;EDO7954549.1;EDO7954550.1;EDO7954551.1;EDO7954552.1	36;84;31;64;1;13;7;245;query
EDP6481695.1	1:114 (full)	Campylobacter jejuni	AANNKJ010000199.1	+	297:639	pseudogene;EDP6481695.1	pseudogene;query
EEA6001473.1	1:66 (full)	Salmonella enterica	AAOXTS010000019.1	+	3621:3817	EEA6001469.1;pseudogene;EEA6001470.1;EEA6001471.1;EEA6001472.1;EEA6001473.1	11;pseudogene;520;519;1073;query
EEO55201.1	1:72 (full)	Bacteroides sp. 2_2_4	EQ973358.1	+	508131:508414	EEO55193.1;EEO55194.1;EEO55195.1;EEO55196.1;EEO55197.1;EEO55198.1;EEO55199.1;EEO55200.1;EEO55201.1;EEO55202.1;EEO55203.1;EEO55205.1;EEO55204.1;EEO55206.1;EEO55207.1;EEO55208.1;EEO55209.1	404;405;611;282;317;25;578;4;query;792;21;1702;1701;180;793;20;1703
EEX3715915.1	1:99 (full)	Escherichia coli	AARRTO010000024.1	+	28670:28969	EEX3715907.1;EEX3715908.1;EEX3715909.1;EEX3715910.1;EEX3715911.1;EEX3715912.1;EEX3715913.1;EEX3715914.1;EEX3715915.1;EEX3715916.1;EEX3715917.1;EEX3715918.1;EEX3715919.1;EEX3715920.1;EEX3715921.1;EEX3715922.1;EEX3715923.1	714;794;795;796;797;798;668;799;query;1704;50;120;667;632;684;666;665
EEZ1391331.1	1:69 (full)	Escherichia coli	AARXQN010000055.1	+	29956:30163	EEZ1391323.1;EEZ1391324.1;EEZ1391325.1;EEZ1391326.1;EEZ1391327.1;EEZ1391328.1;EEZ1391329.1;EEZ1391330.1;EEZ1391331.1	1705;1706;1707;1708;1709;1710;1072;5;query
EFA6039086.1	1:92 (full)	Escherichia coli	AASBHD010000037.1	-	4828:5106	EFA6039094.1;EFA6039093.1;EFA6039092.1;EFA6039091.1;EFA6039090.1;EFA6039089.1;EFA6039088.1;EFA6039087.1;EFA6039086.1;EFA6039085.1;EFA6039084.1;EFA6039083.1;EFA6039082.1;EFA6039081.1;EFA6039080.1;EFA6039079.1;EFA6039078.1	1302;1719;1718;11;1717;679;1716;5;query;1715;522;1714;1713;1712;1711;423;365
EFA7809330.1	1:68 (full)	Escherichia coli	AASBUJ010000293.1	+	1:207	EFA7809330.1;EFA7809331.1	query;522
EFA7819579.1	1:77 (full)	Escherichia coli	AASBUH010000161.1	+	1:235	EFA7819579.1;EFA7819580.1	query;522
EFM01387.1	1:54 (full)	Hoylesella marshii	AEEI01000050.1	-	19392:19556	tRNA;EFM01394.1;EFM01393.1;EFM01392.1;EFM01391.1;EFM01390.1;EFM01389.1;EFM01388.1;EFM01387.1;EFM01386.1;EFM01385.1;EFM01384.1;EFM01383.1;EFM01382.1;EFM01381.1;EFM01380.1;EFM01379.1	tRNA;1727;1726;503;1725;1258;1724;4;query;3;695;3;1723;1722;800;1721;1720
EFN4796595.1	1:88 (full)	Escherichia coli	AATOHW010000186.1	+	10:276	EFN4796595.1;pseudogene;EFN4796596.1	query;pseudogene;1728
EFR47525.1	1:125 (full)	Helicobacter cinaedi CCUG 18818 = ATCC BAA-847	DS990394.1	+	23409:23786	EFR47517.1;EFR47518.1;EFR47519.1;EFR47520.1;EFR47521.1;EFR47522.1;EFR47523.1;EFR47524.1;EFR47525.1;EFR47526.1;EFR47527.1;EFR47528.1;EFR47529.1;EFR47530.1;EFR47531.1;EFR47532.1;EFR47533.1	592;36;1472;1471;732;1729;204;1;query;1487;1730;1731;1732;1733;9;1734;1735
EFT5442551.1	1:47 (full)	Salmonella enterica	AAUJAV010000032.1	-	738:883	EFT5442551.1;EFT5442550.1;EFT5442549.1	query;403;511
EGK8099492.1	1:84 (full)	Campylobacter upsaliensis	AAWQBI010000042.1	-	1:254	EGK8099499.1;pseudogene;EGK8099498.1;EGK8099497.1;EGK8099496.1;EGK8099495.1;EGK8099494.1;EGK8099493.1;EGK8099492.1	1736;pseudogene;22;218;523;160;34;1;query
EGQ80846.1	1:97 (full)	Fusobacterium nucleatum subsp. animalis ATCC 51191	AFQD01000017.1	-	2422:2715	EGQ80848.1;EGQ80847.1;EGQ80846.1;EGQ80845.1;EGQ80844.1;EGQ80843.1;EGQ80842.1	1740;30;query;1739;1738;1517;1737
EGT0749549.1	1:100 (full)	Campylobacter coli	AAXUFW010000152.1	-	1752:2055	EGT0749549.1;EGT0749548.1;EGT0749547.1;EGT0749546.1	query;7;245;13
EGU4055053.1	1:98 (full)	Salmonella enterica	AAXZDL010000091.1	+	4006:4299	EGU4055047.1;EGU4055048.1;EGU4055049.1;EGU4055050.1;EGU4055051.1;EGU4055052.1;EGU4055053.1	524;11;130;1741;1742;1743;query
EHP1482684.1	1:104 (full)	Campylobacter coli	ABASDR010000220.1	+	1:316	EHP1482684.1;EHP1482685.1	query;7
EHP2219758.1	1:66 (full)	Campylobacter coli	ABASLI010000212.1	+	343:540	EHP2219757.1;EHP2219758.1	1;query
EHT8129054.1	1:78 (full)	Campylobacter jejuni	ABBIKZ010000096.1	+	203:436	EHT8129053.1;EHT8129054.1	1;query
EII2881179.1	1:56 (full)	Escherichia coli	ABDEBL010000384.1	+	88:257	EII2881178.1;EII2881179.1	5;query
EIO6575279.1	1:117 (full)	Escherichia coli	ABEAMA010000026.1	+	18125:18478	EIO6575271.1;EIO6575272.1;EIO6575273.1;EIO6575274.1;EIO6575275.1;EIO6575276.1;EIO6575277.1;EIO6575278.1;EIO6575279.1;EIO6575280.1;EIO6575281.1;EIO6575282.1;EIO6575283.1;EIO6575284.1;EIO6575285.1;EIO6575286.1;EIO6575287.1	714;794;795;796;797;798;668;799;query;633;139;120;667;632;684;666;665
EMH03881.1	1:96 (full)	Helicobacter pylori GAM244Ai	APDK01000063.1	-	30438:30728	EMH03889.1;EMH03888.1;EMH03887.1;EMH03886.1;EMH03885.1;EMH03884.1;EMH03883.1;EMH03882.1;EMH03881.1;EMH03880.1;EMH03879.1;EMH03878.1;EMH03877.1;EMH03876.1;EMH03875.1;EMH03874.1;EMH03873.1	179;62;142;108;143;141;60;138;query;32;32;275;1744;32;32;74;140
EMH30134.1	1:55 (full)	Helicobacter pylori GAM265BSii	APDY01000022.1	+	4099:4266	EMH30128.1;EMH30129.1;EMH30130.1;EMH30131.1;EMH30132.1;EMH30133.1;EMH30134.1;EMH30135.1;EMH30136.1;EMH30137.1;EMH30138.1	153;40;50;40;703;1745;query;73;21;65;3
EMR60247.1	1:65 (full)	Helicobacter pylori CPY1662	AOTT01000006.1	-	54410:54607	EMR60255.1;EMR60254.1;EMR60253.1;EMR60252.1;EMR60251.1;EMR60250.1;EMR60249.1;EMR60248.1;EMR60247.1;EMR60246.1;EMR60245.1;EMR60244.1;EMR60243.1;EMR60242.1;EMR60241.1;EMR60240.1;EMR60239.1	62;142;1746;108;143;141;60;138;query;32;32;32;32;32;74;140;227
ENF16403.1	1:49 (full)	Escherichia coli P0304816.10	AQAT01000149.1	+	180:328	ENF16403.1	query
EOS32482.1	1:66 (full)	Lachnospiraceae bacterium 28-4	ASSU01000009.1	+	197219:197419	EOS32474.1;EOS32475.1;EOS32476.1;EOS32477.1;EOS32478.1;EOS32479.1;EOS32480.1;EOS32481.1;EOS32482.1;EOS32483.1;EOS32484.1;EOS32485.1;EOS32486.1;EOS32487.1;EOS32488.1;EOS32489.1;EOS32490.1	1747;1748;1749;1750;532;800;1751;1;query;1752;1753;1754;1755;1756;1757;346;1758
EQD94110.1	1:60 (full)	Helicobacter pylori PZ5026	ASYT01000031.1	+	894:1076	EQD94108.1;EQD94109.1;EQD94110.1;EQD94100.1;EQD94101.1;EQD94102.1;EQD94103.1;EQD94111.1;EQD94104.1;EQD94105.1;EQD94106.1	50;40;query;366;398;570;42;566;569;397;994
ERL03728.1	1:110 (full)	Mitsuokella sp. oral taxon 131 str. W9106	AWVT01000026.1	-	72950:73282	ERL03728.1;tRNA;ERL03727.1;ERL03726.1;ERL03725.1;ERL03724.1;ERL03723.1;ERL03722.1;ERL03721.1	query;tRNA;222;29;1761;1760;545;1759;29
GDY20649.1	1:98 (full)	Verrucomicrobia bacterium	BJHT01000067.1	-	22023:22319	GDY20650.1;GDY20649.1;GDY20648.1;GDY20647.1;GDY20646.1;GDY20645.1;GDY20644.1;GDY20643.1;GDY20642.1;GDY20641.1	5;query;1765;300;6;1764;1763;1762;6;177
[truncated: 1,051 more rows]

## Sheet: Fusion proteins
Representative sequence ID	Representative sequence range, 1-based	Organism	Fusion sequence location relative to VapD	hmmscan alignment coordinates, 1-based	hmmscan envelope coordinates, 1-based	FlaGs family
[truncated: 3 more rows]

[truncated: 1 more sheets: Outgroup]
